# Supplementary material for: Crystal structures of two different multi-component crystals consisting of 1-(3,4-di­meth­oxy­benz­yl)-6,7-di­meth­oxy­iso­quinoline and fumaric acid
Source: Acta Crystallogr E Crystallogr Commun. 2024 Oct 11;80(Pt 11):1146–50. doi: 10.1107/S2056989024009794 (PMC11660478; doi:10.1107/S2056989024009794)
Supplement: Supplementary file 1 [file e-80-01146-sup1.cif]

##############################################################################
#                                                                            #
# This CIF contains the data in a paper accepted for publication in          #
# Acta Crystallographica Section E. It conforms to the requirements of       #
# Notes for Authors for Acta Crystallographica Section E, and has been       #
# peer reviewed under the auspices of the IUCr Commission on Journals.       #
#                                                                            #
# Full details of the Crystallographic Information File format               #
# are given in the paper "The Crystallographic Information File (CIF):       #
# a New Standard Archive File for Crystallography" by S. R. Hall, F. H.      #
# Allen and I. D. Brown [Acta Cryst. (1991), A47, 655-685].                  #
#                                                                            #
# The current version of the core CIF dictionary is obtainable from          #
# ftp://ftp.iucr.org/pub/cif_core.dic.                                       #
#                                                                            #
# Software is freely available for graphical display of the structure(s)     #
# in this CIF. For information consult the CIF software page                 #
# http://www.iucr.org/resources/cif/software.                                #
#                                                                            #
# This file may be used for bona fide research purposes within the           #
# scientific community so long as proper attribution is given to the journal # 
# article from which it was obtained.                                        #
#                                                                            #
##############################################################################
data_II
_audit_creation_method
;
Olex2 1.5
(compiled 2022.04.07 svn.rca3783a0 for OlexSys, GUI svn.r6498)
;
_journal_data_validation_number     ?
_journal_date_recd_electronic     2024-08-13
_journal_date_accepted     2024-10-07
_journal_name_full     'Acta Crystallographica, Section E'
_journal_year     2024
_journal_volume     80
_journal_issue     11
_journal_page_first     0
_journal_page_last     0
_journal_paper_category     GO
_journal_paper_doi     10.1107/S2056989024009794
_journal_coeditor_code     OX2007
_publ_contact_author_name     'Shibata Hiroki'
_publ_contact_author_address
;
Pharmaceutical Technology Division, Analytical Development Department,
Chugai Pharmaceutical Co. Ltd., 5-5-1 Ukima, Kita-ku, Tokyo 115-8543,
Japan
Department of Applied Physics and Chemical Engineering, Tokyo University of
Agriculture and Technology, 2-24-16 Naka-cho, Koganei, Tokyo 184-8588,
Japan
;
_publ_contact_author_email     'shibata.hiroki63@chugai-pharm.co.jp'
_publ_contact_author_fax     ?
_publ_contact_author_phone     ?
_publ_section_title
;
Crystal structures of two different multi-component crystals consisting of
1-(3,4-dimethoxybenzyl)-6,7-dimethoxyisoquinoline and fumaric acid
;
_publ_section_title_footnote     .
loop_
    _publ_author_name
    _publ_author_footnote
    _publ_author_address
    'Shibata, Hiroki' .
;
Pharmaceutical Technology Division, Analytical Development Department,
Chugai Pharmaceutical Co. Ltd., 5-5-1 Ukima, Kita-ku, Tokyo 115-8543,
Japan
Department of Applied Physics and Chemical Engineering,
Tokyo University of Agriculture and Technology, 2-24-16 Naka-cho, Koganei,
 Tokyo 184-8588,
Japan
;
    'Sakon, Aya' .
;
Pharmaceutical Technology Division, Formulation Development Department,
Chugai Pharmaceutical Co. Ltd., 216 Totsuka-cho, Totsuka-ku, Yokohama,
Kanagawa 244-8602,
Japan
;
    'Takata, Noriyuki' .
;
Manufacturing Technology Division, Quality Development Department,
Chugai Pharma Manufacturing Co. Ltd., 2500 Takayanagi, Fujieda,
Shizuoka 426-0041,
Japan
;
    'Takiyama, Hiroshi' .
;
Department of Applied Physics and Chemical Engineering,
Tokyo University of Agriculture and Technology, 2-24-16 Naka-cho, Koganei,
Tokyo 184-8588,
Japan
;
_publ_section_synopsis
;
Two different multi-component crystals consisting of papaverine
[1-(3,4-dimethoxybenzyl)-6,7-dimethoxyisoquinoline, C~20~H~21~NO~4~] and
fumaric acid [C~4~H~4~O~4~] were obtained.
;
_chemical_name_systematic
;
[1-(3,4-Dimethoxybenzyl)-6,7-dimethoxyisoquinoline--fumaric acid (1/0.5)
;
_chemical_formula_moiety     'C20 H21 N O4, 0.5(C4 H4 O4)'
_chemical_formula_sum     'C22 H23 N O6'
_chemical_formula_iupac     'C20 H21 N O4, 0.5C4 H4 O4'
_chemical_formula_weight     397.431
_space_group_crystal_system     monoclinic
_space_group_name_H-M_alt     'P 1 21/n 1'
_space_group_name_Hall     '-P 2yn'
loop_
    _space_group_symop_id
    _space_group_symop_operation_xyz
    1 x,y,z
    2 -x+1/2,y+1/2,-z+1/2
    3 -x,-y,-z
    4 x-1/2,-y-1/2,z-1/2
_cell_length_a     9.05718(12)
_cell_length_b     6.71363(11)
_cell_length_c     32.8419(4)
_cell_angle_alpha     90
_cell_angle_beta     95.9308(12)
_cell_angle_gamma     90
_cell_volume     1986.31(5)
_cell_formula_units_Z     4
_cell_measurement_reflns_used     6957
_cell_measurement_theta_min     2.7010
_cell_measurement_theta_max     67.9440
_cell_measurement_temperature     99.99(11)
_exptl_crystal_description     block
_exptl_crystal_colour     'clear light colourless'
_exptl_crystal_size_max     0.2200
_exptl_crystal_size_mid     0.112
_exptl_crystal_size_min     0.106
_exptl_crystal_density_diffrn     1.329
_exptl_crystal_F_000     843.079
_exptl_absorpt_coefficient_mu     0.803
_exptl_absorpt_correction_type     multi-scan
_exptl_absorpt_process_details
;
(CrysAlisPro; Rigaku OD, 2022)
;
_exptl_absorpt_correction_T_min     0.90832
_exptl_absorpt_correction_T_max     1.00000
_diffrn_ambient_temperature     99.99(11)
_diffrn_source     'micro-focus sealed X-ray tube'
_diffrn_radiation_type     'Cu K\a'
_diffrn_radiation_wavelength     1.54184
_diffrn_radiation_monochromator     mirror
_diffrn_measurement_device_type
                         'XtaLAB Synergy, Single source at home/near, HyPix3000'
_diffrn_measurement_device     'four-circle diffractometer'
_diffrn_measurement_method     '\w scans'
_diffrn_detector     'Hybrid Pixel Array Detector'
_diffrn_detector_area_resol_mean     10.0000
loop_
    _diffrn_refln_index_h
    _diffrn_refln_index_k
    _diffrn_refln_index_l
    0 0 -2
    0 0 2
    0 0 -2
    0 0 -3
    0 0 -3
    0 0 3
    0 0 -4
    0 0 -4
    0 0 4
    0 0 -5
    0 0 -5
    0 0 5
    0 0 -6
    0 0 6
    0 0 -6
    0 0 -7
    0 0 -7
    0 0 7
    0 0 -8
    0 0 8
    0 0 -8
    0 0 -9
    0 0 -9
    0 0 9
    0 0 10
    0 0 -10
    0 0 -10
    0 0 -11
    0 0 11
    0 0 -11
    0 0 -12
    0 0 12
    0 0 -12
    0 0 -13
    0 0 -13
    0 0 13
    0 0 14
    0 0 -14
    0 0 -14
    0 0 -15
    0 0 15
    0 0 -16
    0 0 16
    0 0 -17
    0 0 17
    0 0 18
    0 0 -18
    0 0 19
    0 0 -19
    0 0 -20
    0 0 20
    0 0 -21
    0 0 21
    0 0 -22
    0 0 -22
    0 0 22
    0 0 -23
    0 0 -23
    0 0 -24
    0 0 -24
    0 0 -25
    0 0 -25
    0 0 -26
    0 0 -27
    0 0 28
    0 0 -28
    0 0 -29
    0 0 29
    0 0 -30
    0 0 30
    0 0 31
    0 0 -31
    0 0 32
    0 0 33
    0 0 34
    0 0 35
    0 0 36
    0 0 37
    0 0 -37
    0 0 38
    0 0 -38
    0 0 39
    0 0 -39
    0 1 0
    0 1 -1
    0 -1 -1
    0 1 1
    0 1 2
    0 1 2
    0 -1 -2
    0 1 2
    0 1 3
    0 1 3
    0 1 3
    0 1 -3
    0 -1 -3
    0 -1 3
    0 1 4
    0 -1 4
    0 1 4
    0 -1 -4
    0 1 4
    0 1 -4
    0 -1 -4
    0 -1 -5
    0 1 5
    0 1 5
    0 -1 -5
    0 1 5
    0 -1 5
    0 -1 -6
    0 1 6
    0 1 6
    0 -1 6
    0 -1 -6
    0 1 -6
    0 1 7
    0 -1 -7
    0 -1 -7
    0 -1 7
    0 1 -7
    0 -1 -8
    0 1 -8
    0 1 8
    0 1 -8
    0 -1 -9
    0 1 -9
    0 1 -9
    0 1 9
    0 1 -10
    0 1 10
    0 1 -10
    0 -1 -10
    0 -1 11
    0 -1 -11
    0 1 -11
    0 1 -11
    0 1 -12
    0 -1 -12
    0 1 -12
    0 -1 12
    0 1 -13
    0 -1 -13
    0 -1 13
    0 1 -13
    0 -1 14
    0 1 -14
    0 1 -14
    0 -1 -14
    0 1 -15
    0 -1 -15
    0 1 -15
    0 -1 15
    0 -1 -16
    0 1 -16
    0 1 -16
    0 -1 16
    0 1 -17
    0 -1 17
    0 1 -17
    0 -1 -17
    0 1 -18
    0 1 -18
    0 -1 18
    0 -1 -18
    0 -1 19
    0 1 -19
    0 -1 -19
    0 -1 -20
    0 -1 20
    0 -1 -21
    0 1 -21
    0 -1 21
    0 -1 22
    0 -1 -22
    0 1 -22
    0 -1 22
    0 -1 -22
    0 -1 23
    0 -1 -23
    0 -1 -23
    0 -1 23
    0 1 -23
    0 1 -24
    0 -1 -24
    0 -1 -24
    0 1 24
    0 -1 -25
    0 -1 -25
    0 1 -25
    0 1 25
    0 1 -26
    0 1 26
    0 1 -27
    0 1 27
    0 1 28
    0 1 -28
    0 1 29
    0 1 -29
    0 1 -30
    0 -1 30
    0 1 30
    0 -1 31
    0 1 31
    0 1 -31
    0 -1 32
    0 1 32
    0 1 -32
    0 -1 33
    0 1 33
    0 1 -33
    0 1 34
    0 -1 34
    0 1 -34
    0 1 35
    0 -1 35
    0 1 36
    0 1 -36
    0 -1 36
    0 1 37
    0 -1 -37
    0 1 -37
    0 -1 37
    0 -1 38
    0 1 38
    0 1 -38
    0 -1 -38
    0 2 0
    0 -2 -1
    0 2 -1
    0 2 1
    0 -2 -2
    0 2 2
    0 2 -2
    0 2 3
    0 2 3
    0 -2 -3
    0 -2 -4
    0 -2 4
    0 2 4
    0 2 4
    0 -2 5
    0 2 5
    0 2 5
    0 2 6
    0 2 6
    0 2 6
    0 -2 -6
    0 -2 6
    0 2 7
    0 -2 -7
    0 2 7
    0 2 7
    0 2 8
    0 -2 -8
    0 2 8
    0 2 -8
    0 2 8
    0 -2 -9
    0 2 -9
    0 2 9
    0 2 9
    0 2 9
    0 2 10
    0 2 10
    0 2 -10
    0 -2 -10
    0 2 10
    0 2 11
    0 -2 -11
    0 2 11
    0 2 11
    0 2 -11
    0 2 12
    0 -2 -12
    0 2 12
    0 2 -12
    0 2 12
    0 2 13
    0 2 13
    0 -2 -13
    0 2 13
    0 2 -13
    0 2 14
    0 2 14
    0 2 14
    0 2 -14
    0 -2 15
    0 2 -15
    0 2 15
    0 2 -16
    0 -2 16
    0 2 16
    0 -2 17
    0 2 17
    0 2 -17
    0 2 -18
    0 2 18
    0 -2 18
    0 2 19
    0 2 -19
    0 -2 20
    0 2 20
    0 2 -20
    0 2 -20
    0 2 -21
    0 2 -21
    0 -2 -21
    0 2 21
    0 2 -22
    0 2 22
    0 -2 -22
    0 2 -22
    0 2 23
    0 2 -23
    0 -2 -23
    0 2 -23
    0 2 -24
    0 -2 -24
    0 2 -25
    0 2 25
    0 2 -26
    0 2 26
    0 2 27
    0 2 -27
    0 2 -28
    0 2 28
    0 2 -29
    0 2 29
    0 2 30
    0 2 -30
    0 2 -31
    0 2 31
    0 2 -32
    0 2 32
    0 2 33
    0 2 -33
    0 2 -34
    0 2 34
    0 2 35
    0 2 35
    0 2 -35
    0 2 -36
    0 2 36
    0 2 36
    0 2 37
    0 3 0
    0 -3 0
    0 3 -1
    0 3 1
    0 -3 -1
    0 -3 1
    0 3 2
    0 3 2
    0 -3 3
    0 3 3
    0 3 3
    0 3 4
    0 3 4
    0 -3 4
    0 3 5
    0 -3 5
    0 3 5
    0 3 6
    0 3 6
    0 3 7
    0 3 7
    0 3 8
    0 3 8
    0 3 9
    0 3 9
    0 3 -9
    0 3 10
    0 3 -10
    0 3 10
    0 3 11
    0 3 11
    0 3 -11
    0 3 12
    0 3 12
    0 3 -12
    0 3 13
    0 3 13
    0 3 -13
    0 3 14
    0 3 -14
    0 3 14
    0 3 14
    0 3 15
    0 3 15
    0 3 -15
    0 3 -16
    0 3 16
    0 3 16
    0 3 -17
    0 -3 -17
    0 3 17
    0 -3 -18
    0 3 18
    0 3 -18
    0 -3 19
    0 3 19
    0 -3 -19
    0 3 -19
    0 -3 20
    0 -3 -20
    0 3 20
    0 3 -20
    0 3 -21
    0 -3 -21
    0 -3 21
    0 3 -22
    0 -3 -22
    0 -3 -23
    0 3 -23
    0 3 -24
    0 -3 -24
    0 3 -25
    0 -3 -25
    0 -3 -26
    0 3 -26
    0 -3 -27
    0 3 -27
    0 3 -28
    0 -3 -28
    0 -3 -29
    0 3 -29
    0 3 -30
    0 -3 -30
    0 -3 -31
    0 3 -31
    0 3 -32
    0 3 33
    0 3 -33
    0 3 34
    0 3 -34
    0 3 -35
    0 3 35
    0 3 -36
    0 3 36
    0 -4 0
    0 4 1
    0 -4 1
    0 4 2
    0 -4 2
    0 -4 3
    0 -4 3
    0 4 3
    0 -4 4
    0 4 4
    0 -4 4
    0 4 5
    0 -4 5
    0 -4 6
    0 4 6
    0 4 7
    0 4 7
    0 4 8
    0 4 8
    0 4 9
    0 4 9
    0 4 10
    0 4 -10
    0 4 10
    0 -4 -10
    0 4 11
    0 4 -11
    0 4 11
    0 -4 -11
    0 -4 -12
    0 4 12
    0 4 -12
    0 4 12
    0 -4 -13
    0 4 13
    0 4 -13
    0 4 13
    0 4 14
    0 -4 -14
    0 4 -14
    0 4 14
    0 4 -15
    0 -4 -15
    0 4 15
    0 4 16
    0 -4 -16
    0 4 -16
    0 4 -17
    0 -4 -17
    0 4 -18
    0 -4 -18
    0 4 -19
    0 -4 -19
    0 -4 -20
    0 -4 -20
    0 4 -20
    0 -4 -21
    0 -4 -21
    0 4 -21
    0 -4 -22
    0 4 -22
    0 4 -23
    0 -4 -23
    0 4 -24
    0 -4 -24
    0 -4 -25
    0 4 -25
    0 -4 -26
    0 4 -26
    0 4 -27
    0 -4 -27
    0 4 -28
    0 -4 -28
    0 4 -29
    0 4 29
    0 4 -30
    0 -4 -30
    0 4 30
    0 -4 -31
    0 4 -31
    0 4 31
    0 4 32
    0 4 -32
    0 -4 -32
    0 -4 -33
    0 4 -33
    0 4 33
    0 -5 0
    0 -5 1
    0 -5 -1
    0 -5 -2
    0 -5 2
    0 -5 -2
    0 -5 -3
    0 -5 -3
    0 -5 -4
    0 -5 -4
    0 -5 -5
    0 -5 -5
    0 -5 -6
    0 5 -6
    0 5 6
    0 5 7
    0 5 -7
    0 -5 -7
    0 -5 -7
    0 5 -8
    0 -5 8
    0 -5 -8
    0 -5 -9
    0 5 -9
    0 -5 -10
    0 5 -10
    0 -5 -11
    0 5 -11
    0 5 -12
    0 -5 -12
    0 5 -13
    0 -5 -13
    0 -5 -14
    0 5 -14
    0 -5 -15
    0 5 -15
    0 5 -16
    0 -5 -16
    0 5 -17
    0 -5 -17
    0 5 -18
    0 -5 -18
    0 -5 -19
    0 -5 -19
    0 5 -19
    0 -5 -20
    0 -5 -20
    0 5 -20
    0 5 -21
    0 -5 -21
    0 -5 -21
    0 5 -22
    0 -5 -22
    0 -5 -23
    0 5 -23
    0 5 -24
    0 -5 -24
    0 -5 -25
    0 5 -25
    0 5 -26
    0 -5 -26
    0 5 -27
    0 -5 -27
    0 5 -28
    0 -5 -28
    0 5 -29
    0 -5 -29
    0 -5 -30
    0 5 -30
    0 -6 0
    0 -6 -1
    0 -6 1
    0 -6 2
    0 -6 -2
    0 -6 -3
    0 -6 3
    0 6 -3
    0 6 -4
    0 -6 -4
    0 -6 -5
    0 6 -5
    0 -6 -6
    0 6 -6
    0 6 -7
    0 -6 -7
    0 6 -8
    0 -6 -8
    0 -6 -9
    0 6 -9
    0 -6 -10
    0 6 -10
    0 -6 -11
    0 6 -11
    0 6 -12
    0 -6 -12
    0 -6 -13
    0 6 -13
    0 6 -14
    0 -6 -14
    0 -6 -15
    0 6 -15
    0 -6 -16
    0 6 -16
    0 -6 -17
    0 6 -17
    0 6 -18
    0 -6 -18
    0 -6 -19
    0 6 -19
    0 6 -20
    0 6 -21
    0 6 -22
    0 6 -23
    0 6 -24
    0 6 -25
    0 6 -26
    0 7 0
    0 -7 0
    0 -7 -1
    0 7 1
    0 -7 1
    0 7 -1
    0 -7 -2
    0 -7 2
    0 7 2
    0 7 -2
    0 7 -3
    0 -7 -3
    0 -7 3
    0 -7 4
    0 7 -4
    0 -7 -4
    0 -7 5
    0 -7 -5
    0 7 -5
    0 7 -6
    0 -7 6
    0 -7 -6
    0 7 -7
    0 -7 -7
    0 -7 7
    0 7 -8
    0 -7 8
    0 -7 -8
    0 -7 9
    0 -7 -9
    0 7 -9
    0 -7 10
    0 -7 -10
    0 7 -10
    0 7 -11
    0 -7 11
    0 -7 -11
    0 -7 -12
    0 7 -12
    0 -7 12
    0 7 -13
    0 -7 13
    0 -7 -13
    0 7 -14
    0 -7 -14
    0 -7 14
    0 -7 15
    0 7 -15
    0 -7 -15
    0 7 -16
    0 -7 16
    0 7 -17
    0 -7 18
    0 7 -18
    0 -7 19
    0 7 -19
    0 8 0
    0 8 1
    0 8 -1
    0 8 2
    0 8 -2
    0 8 3
    0 8 -3
    0 8 -4
    -1 0 39
    1 0 -39
    -1 0 38
    -1 0 37
    -1 0 36
    -1 0 35
    -1 0 34
    -1 0 33
    -1 0 32
    -1 0 31
    -1 0 31
    -1 0 30
    -1 0 30
    -1 0 29
    -1 0 29
    -1 0 28
    -1 0 28
    -1 0 27
    -1 0 27
    -1 0 26
    -1 0 26
    -1 0 25
    1 0 -25
    -1 0 25
    -1 0 24
    1 0 -24
    -1 0 24
    -1 0 23
    1 0 -23
    -1 0 22
    1 0 -22
    1 0 -21
    1 0 -20
    1 0 -19
    -1 0 19
    1 0 -18
    1 0 -18
    -1 0 18
    1 0 -17
    1 0 -17
    -1 0 17
    -1 0 16
    1 0 -16
    1 0 -16
    1 0 -15
    -1 0 15
    1 0 -15
    1 0 -14
    -1 0 14
    1 0 -13
    -1 0 13
    1 0 -13
    1 0 -12
    -1 0 12
    1 0 -12
    1 0 -11
    1 0 -11
    -1 0 11
    1 0 -10
    1 0 -10
    -1 0 9
    1 0 -9
    1 0 -8
    -1 0 8
    -1 0 7
    1 0 -7
    1 0 -7
    -1 0 7
    -1 0 6
    1 0 -6
    -1 0 6
    1 0 -6
    -1 0 5
    1 0 -5
    1 0 -5
    -1 0 5
    -1 0 4
    1 0 -4
    1 0 -4
    -1 0 4
    1 0 -3
    -1 0 3
    1 0 -3
    -1 0 3
    -1 0 3
    -1 0 2
    -1 0 2
    -1 0 1
    -1 0 1
    -1 0 1
    -1 0 1
    -1 0 1
    -1 0 1
    -1 0 0
    -1 0 0
    -1 0 0
    -1 0 0
    -1 0 0
    -1 0 -1
    -1 0 -1
    -1 0 -1
    -1 0 -2
    -1 0 -2
    1 0 2
    -1 0 -2
    -1 0 -2
    1 0 3
    1 0 3
    -1 0 -3
    -1 0 -3
    -1 0 -4
    1 0 4
    1 0 4
    1 0 5
    1 0 5
    -1 0 -5
    1 0 6
    -1 0 -6
    1 0 6
    -1 0 -7
    1 0 7
    -1 0 -8
    1 0 8
    -1 0 -9
    1 0 9
    1 0 10
    -1 0 -10
    -1 0 -11
    1 0 11
    -1 0 -12
    1 0 12
    1 0 13
    -1 0 -13
    -1 0 -14
    1 0 14
    -1 0 -15
    1 0 15
    1 0 16
    -1 0 -16
    1 0 17
    -1 0 -17
    -1 0 -18
    1 0 18
    -1 0 -19
    1 0 19
    1 0 20
    -1 0 -20
    1 0 21
    -1 0 -21
    1 0 22
    -1 0 -22
    1 0 23
    -1 0 -23
    -1 0 -24
    1 0 24
    -1 0 -25
    -1 0 -26
    -1 0 -27
    -1 0 -28
    -1 0 -29
    -1 0 -30
    1 0 31
    1 0 32
    1 0 33
    1 0 34
    -1 0 -34
    1 0 35
    -1 0 -35
    -1 0 -36
    1 0 36
    -1 0 -37
    1 0 37
    1 0 38
    -1 0 -38
    1 -1 -39
    -1 1 39
    -1 1 38
    -1 1 37
    -1 1 36
    -1 1 35
    -1 1 34
    -1 1 33
    -1 -1 33
    -1 1 32
    -1 -1 32
    -1 -1 31
    -1 1 31
    -1 -1 30
    -1 1 30
    -1 -1 29
    -1 1 29
    -1 1 28
    -1 -1 28
    -1 1 27
    -1 -1 27
    -1 -1 27
    -1 1 26
    -1 -1 26
    -1 1 25
    1 -1 -25
    -1 1 24
    -1 -1 24
    1 -1 -24
    -1 -1 23
    -1 1 23
    1 1 -23
    1 -1 -23
    1 1 -23
    1 1 -22
    -1 1 22
    1 -1 -22
    1 1 -22
    -1 1 22
    -1 -1 22
    1 1 -21
    -1 1 21
    1 -1 -21
    -1 1 21
    1 1 -21
    1 -1 -20
    1 1 -20
    1 1 -20
    1 -1 -19
    1 1 -19
    1 1 -19
    1 1 -18
    1 1 -18
    1 -1 -18
    1 1 -17
    1 1 -17
    1 -1 -17
    1 1 -16
    1 1 -16
    1 -1 -16
    1 1 -15
    1 -1 -15
    1 1 -15
    1 -1 -14
    1 1 -14
    1 1 -14
    -1 -1 13
    1 1 -13
    1 -1 -13
    1 1 -13
    1 1 -12
    1 -1 -12
    1 1 -12
    -1 -1 12
    -1 -1 11
    1 1 -11
    1 1 -11
    1 -1 -11
    1 1 -10
    1 1 -10
    1 -1 -10
    -1 -1 10
    -1 1 10
    -1 1 9
    -1 -1 9
    1 1 -9
    -1 1 9
    1 1 -9
    1 -1 -9
    1 -1 -8
    -1 1 8
    -1 1 8
    1 1 -8
    1 1 -8
    -1 1 7
    1 1 -7
    -1 1 7
    1 -1 -7
    -1 1 6
    -1 1 6
    1 1 -6
    -1 1 6
    -1 1 6
    -1 -1 6
    1 -1 -6
    -1 1 5
    -1 1 5
    1 1 -5
    -1 -1 5
    -1 1 5
    1 1 -4
    -1 -1 4
    -1 -1 4
    -1 1 4
    -1 1 4
    -1 1 4
    1 1 -4
    -1 -1 3
    -1 1 3
    1 1 -3
    -1 1 3
    -1 1 3
    -1 -1 3
    1 1 -3
    -1 -1 3
    1 1 -2
    -1 1 2
    -1 -1 2
    -1 -1 2
    -1 1 2
    -1 -1 2
    -1 1 2
    -1 1 1
    -1 -1 1
    -1 -1 1
    1 1 -1
    -1 -1 1
    -1 -1 1
    -1 1 1
    -1 1 0
    -1 1 0
    -1 -1 0
    -1 -1 0
    -1 -1 0
    1 1 0
    -1 -1 0
    -1 -1 -1
    -1 1 -1
    1 1 1
    -1 1 -1
    1 1 1
    -1 -1 -1
    -1 1 -1
    -1 -1 -1
    -1 -1 -1
    -1 1 -2
    -1 1 -2
    -1 -1 -2
    -1 -1 -2
    1 1 2
    -1 -1 -2
    -1 -1 -2
    -1 -1 -2
    -1 1 -2
    1 1 2
    -1 1 -2
    1 1 3
    -1 1 -3
    -1 -1 -3
    1 1 3
    -1 -1 -3
    -1 1 -3
    -1 -1 -3
    -1 -1 -4
    1 1 4
    -1 1 -4
    -1 -1 -4
    -1 1 -5
    1 1 5
    -1 1 -5
    -1 -1 -5
    -1 -1 -5
    -1 -1 -6
    1 1 6
    -1 1 -6
    -1 1 -6
    -1 -1 -6
    -1 -1 -7
    1 1 7
    -1 1 -7
    -1 1 -7
    -1 -1 -7
    -1 1 -8
    1 1 8
    -1 -1 -8
    -1 -1 -8
    -1 1 -8
    -1 1 -9
    -1 -1 -9
    1 1 9
    -1 1 -9
    -1 -1 -9
    -1 -1 -10
    -1 1 -10
    1 1 10
    -1 1 -10
    -1 1 -11
    -1 -1 -11
    1 1 11
    -1 -1 -12
    1 -1 12
    -1 1 -12
    1 1 12
    -1 -1 -13
    1 -1 13
    -1 1 -13
    1 -1 14
    -1 1 -14
    -1 -1 -14
    -1 1 -15
    -1 -1 -15
    1 -1 15
    -1 1 -16
    1 -1 16
    -1 -1 -16
    1 -1 17
    -1 1 -17
    -1 -1 -17
    1 -1 18
    -1 -1 -18
    -1 -1 -19
    1 -1 19
    1 -1 20
    1 -1 21
    -1 1 -21
    -1 -1 -21
    -1 1 -22
    -1 -1 -22
    -1 1 -23
    1 -1 23
    -1 -1 -23
    1 -1 24
    -1 -1 -24
    -1 1 -24
    -1 1 -25
    -1 1 -26
    1 1 27
    -1 1 -27
    1 1 28
    -1 1 -28
    -1 1 -29
    1 1 29
    1 1 30
    -1 1 -30
    1 1 31
    -1 1 -31
    1 1 32
    -1 1 -32
    1 1 33
    -1 1 -33
    1 -1 33
    -1 -1 -33
    -1 1 -33
    -1 1 -34
    -1 -1 -34
    1 1 34
    1 -1 34
    -1 1 -34
    -1 -1 -35
    1 1 35
    1 -1 35
    -1 1 -35
    1 -1 36
    -1 1 -36
    1 1 36
    -1 -1 -36
    1 1 37
    -1 -1 -37
    -1 1 -37
    1 -1 37
    1 -1 38
    1 1 38
    -1 1 -38
    -1 -1 -38
    -1 2 38
    -1 2 37
    -1 2 37
    -1 2 36
    -1 2 36
    -1 2 35
    -1 2 35
    -1 2 34
    -1 2 34
    -1 2 33
    -1 2 33
    -1 2 32
    -1 2 32
    -1 2 31
    -1 2 30
    -1 2 29
    -1 2 28
    -1 2 27
    -1 2 26
    -1 2 25
    1 2 -25
    1 2 -24
    -1 2 24
    1 -2 -24
    -1 2 23
    1 2 -23
    1 -2 -23
    1 2 -23
    -1 2 23
    1 2 -22
    1 2 -22
    -1 2 22
    -1 -2 22
    -1 2 22
    1 -2 -22
    -1 -2 21
    -1 2 21
    1 -2 -21
    -1 2 21
    1 2 -21
    1 2 -21
    1 2 -20
    -1 -2 20
    1 2 -20
    -1 2 20
    -1 2 20
    1 -2 -20
    1 -2 -19
    1 2 -19
    -1 2 19
    -1 2 18
    1 2 -18
    1 -2 -18
    -1 2 17
    1 2 -17
    1 -2 -17
    -1 2 16
    1 2 -16
    1 -2 -16
    -1 2 15
    1 2 -15
    1 -2 -15
    1 2 -14
    1 -2 -14
    -1 2 14
    1 2 -13
    -1 2 13
    1 -2 -13
    1 2 -12
    1 -2 -12
    -1 2 12
    1 -2 -11
    -1 2 11
    1 2 -11
    -1 2 11
    -1 2 10
    -1 2 10
    1 2 -10
    -1 2 10
    1 -2 -10
    -1 2 9
    -1 2 9
    1 -2 -9
    -1 2 9
    -1 2 8
    1 -2 -8
    -1 2 8
    -1 2 8
    -1 -2 8
    -1 2 7
    -1 -2 7
    -1 2 7
    -1 2 6
    -1 2 6
    -1 -2 6
    -1 -2 5
    -1 2 5
    -1 2 5
    -1 2 4
    -1 -2 4
    -1 2 4
    -1 -2 3
    -1 2 3
    -1 2 3
    1 2 -3
    -1 -2 3
    -1 2 2
    -1 -2 2
    -1 2 2
    -1 -2 2
    1 2 -2
    1 2 -1
    -1 -2 1
    -1 2 1
    -1 -2 1
    -1 -2 0
    1 2 0
    -1 -2 0
    1 2 1
    -1 -2 -1
    -1 -2 -1
    -1 -2 -2
    1 2 2
    -1 -2 -3
    1 2 3
    1 2 4
    1 2 4
    1 2 4
    -1 -2 -4
    1 2 5
    1 2 5
    -1 -2 -5
    1 2 5
    1 2 6
    1 2 6
    -1 -2 -6
    1 2 6
    1 2 7
    -1 -2 -7
    1 2 7
    1 2 7
    1 2 8
    1 2 8
    1 2 8
    1 2 9
    1 2 9
    1 2 9
    1 2 10
    1 2 10
    1 2 10
    1 2 11
    1 2 11
    1 2 11
    1 2 12
    1 2 12
    1 2 12
    1 2 13
    1 2 13
    1 2 13
    1 2 14
    1 2 14
    1 2 14
    1 2 15
    1 2 15
    1 2 15
    1 -2 15
    1 -2 16
    1 2 16
    1 2 16
    1 2 17
    1 -2 17
    1 2 17
    1 -2 18
    1 2 18
    1 2 18
    -1 -2 -19
    1 -2 19
    -1 2 -19
    1 2 19
    1 2 20
    1 -2 20
    -1 2 -20
    -1 -2 -20
    -1 -2 -21
    1 -2 21
    -1 2 -21
    1 2 21
    -1 -2 -22
    1 2 22
    -1 2 -22
    1 -2 22
    1 -2 23
    -1 -2 -23
    -1 2 -23
    -1 2 -24
    -1 -2 -24
    -1 -2 -25
    -1 2 -25
    -1 2 -26
    -1 -2 -26
    -1 -2 -27
    -1 2 -27
    -1 2 -28
    -1 2 -29
    -1 2 -30
    -1 2 -31
    -1 2 -32
    -1 2 -33
    -1 2 -34
    -1 2 -35
    1 2 36
    1 2 37
    -1 3 36
    -1 3 35
    -1 3 34
    -1 3 33
    -1 3 32
    -1 3 31
    -1 3 30
    1 3 -30
    1 -3 -29
    1 3 -29
    1 -3 -28
    1 3 -28
    1 -3 -27
    1 3 -27
    1 -3 -26
    1 3 -26
    1 3 -25
    1 -3 -25
    1 3 -24
    -1 -3 23
    1 3 -23
    -1 -3 22
    1 3 -22
    -1 -3 21
    1 3 -21
    1 3 -21
    1 3 -20
    1 3 -20
    1 3 -19
    1 3 -19
    -1 -3 19
    1 3 -18
    -1 -3 18
    1 3 -17
    -1 -3 17
    1 3 -17
    -1 -3 16
    1 3 -16
    1 3 -15
    1 3 -14
    1 3 -13
    -1 3 13
    -1 3 12
    1 3 -12
    -1 3 11
    1 3 -11
    -1 3 11
    -1 3 10
    -1 3 10
    -1 3 9
    -1 3 9
    -1 -3 8
    -1 3 8
    -1 3 7
    -1 -3 7
    -1 -3 6
    -1 3 6
    -1 -3 6
    -1 3 5
    -1 -3 5
    -1 -3 4
    -1 -3 4
    -1 3 4
    -1 -3 3
    -1 -3 3
    1 3 -3
    -1 3 3
    -1 3 2
    -1 -3 2
    1 3 -2
    -1 -3 2
    -1 -3 1
    1 3 -1
    -1 -3 0
    1 3 0
    -1 -3 0
    -1 -3 -1
    -1 -3 -1
    1 3 1
    -1 -3 -2
    -1 -3 -2
    1 3 2
    -1 -3 -3
    1 3 3
    1 3 3
    1 3 4
    -1 -3 -4
    1 3 4
    1 3 5
    1 3 5
    1 3 6
    1 3 6
    1 3 7
    1 3 7
    1 3 8
    1 3 8
    1 3 9
    1 3 9
    1 3 10
    1 3 10
    1 3 11
    1 3 11
    1 3 11
    1 3 12
    1 3 12
    1 3 12
    1 3 13
    1 3 13
    1 3 13
    1 3 14
    1 3 14
    1 3 14
    1 3 15
    1 3 15
    1 3 15
    -1 -3 -16
    -1 3 -16
    1 3 16
    -1 -3 -16
    1 3 16
    1 3 16
    -1 -3 -17
    -1 -3 -17
    1 3 17
    1 3 17
    1 3 17
    -1 3 -17
    1 -3 17
    -1 -3 -18
    -1 -3 -18
    1 3 18
    1 -3 18
    1 3 18
    -1 3 -18
    1 3 19
    -1 3 -19
    -1 -3 -19
    -1 -3 -19
    1 -3 19
    1 -3 20
    -1 -3 -20
    -1 -3 -20
    1 3 20
    -1 3 -20
    -1 3 -21
    -1 -3 -21
    -1 -3 -22
    -1 3 -22
    -1 -3 -23
    -1 3 -23
    -1 3 -24
    -1 -3 -24
    -1 3 -25
    -1 -3 -25
    -1 3 -26
    -1 -3 -26
    -1 -3 -27
    -1 3 -27
    -1 -3 -28
    -1 3 -28
    -1 3 -29
    -1 -3 -29
    -1 3 -30
    -1 -3 -30
    -1 3 -31
    -1 -3 -31
    -1 -3 -32
    -1 3 -32
    -1 3 -33
    -1 -3 -33
    -1 3 -34
    1 3 35
    -1 3 -35
    -1 4 34
    -1 4 33
    1 -4 -33
    1 -4 -32
    -1 4 32
    1 -4 -31
    -1 4 31
    -1 4 30
    1 -4 -30
    1 4 -30
    1 4 -29
    1 -4 -29
    -1 4 29
    -1 4 28
    1 -4 -28
    1 4 -28
    -1 4 27
    1 4 -27
    1 -4 -27
    1 -4 -26
    1 4 -26
    -1 4 26
    1 4 -25
    1 -4 -25
    1 -4 -24
    -1 -4 24
    1 4 -24
    1 4 -23
    -1 -4 23
    -1 -4 22
    1 4 -22
    1 4 -21
    -1 -4 21
    -1 -4 20
    1 4 -20
    -1 -4 19
    1 4 -19
    1 4 -18
    -1 -4 18
    1 4 -17
    -1 -4 17
    -1 -4 16
    1 4 -16
    -1 -4 15
    1 4 -15
    -1 -4 14
    1 4 -14
    -1 -4 13
    1 4 -13
    1 4 -13
    -1 -4 13
    1 4 -12
    -1 -4 12
    -1 -4 12
    1 4 -12
    -1 -4 11
    -1 4 11
    1 4 -11
    -1 -4 11
    1 4 -11
    -1 4 10
    1 4 -10
    -1 -4 10
    -1 -4 10
    -1 -4 9
    1 4 -9
    -1 4 9
    -1 -4 8
    -1 4 8
    -1 -4 7
    -1 4 7
    -1 -4 6
    -1 -4 6
    -1 4 6
    -1 4 5
    -1 -4 5
    -1 -4 5
    -1 -4 4
    -1 -4 4
    -1 -4 3
    -1 -4 3
    -1 -4 2
    -1 -4 2
    1 4 -1
    -1 -4 1
    -1 -4 1
    -1 -4 0
    1 4 0
    -1 -4 0
    1 4 1
    1 4 1
    -1 -4 -1
    1 4 2
    -1 -4 -2
    1 4 2
    1 4 3
    -1 -4 -3
    1 4 3
    1 4 4
    -1 -4 -4
    1 4 4
    1 4 5
    -1 -4 -5
    1 4 5
    1 4 6
    1 4 6
    -1 -4 -6
    1 4 7
    1 4 7
    -1 -4 -7
    1 4 8
    1 4 8
    -1 -4 -8
    -1 -4 -9
    1 4 9
    1 4 9
    -1 -4 -9
    -1 4 -9
    -1 -4 -10
    1 4 10
    1 4 10
    -1 4 -10
    1 4 11
    1 4 11
    -1 4 -11
    -1 -4 -11
    1 4 12
    1 4 12
    -1 4 -12
    -1 -4 -12
    1 4 13
    1 4 13
    -1 -4 -13
    -1 4 -13
    -1 4 -14
    1 4 14
    1 4 14
    -1 -4 -14
    -1 -4 -15
    -1 4 -15
    1 4 15
    1 4 15
    -1 -4 -16
    -1 4 -16
    1 4 16
    1 4 16
    -1 -4 -16
    -1 -4 -17
    -1 4 -17
    -1 -4 -17
    -1 4 -18
    -1 -4 -18
    -1 -4 -18
    -1 -4 -19
    -1 4 -19
    -1 -4 -19
    -1 -4 -20
    -1 4 -20
    -1 -4 -20
    -1 -4 -21
    -1 4 -21
    -1 -4 -22
    -1 4 -22
    -1 4 -23
    -1 -4 -23
    -1 4 -24
    -1 -4 -24
    -1 4 -25
    -1 -4 -25
    -1 -4 -26
    -1 4 -26
    -1 -4 -27
    -1 4 -27
    -1 -4 -28
    -1 4 -28
    -1 -4 -29
    -1 4 -29
    -1 -4 -30
    -1 4 -30
    1 4 31
    -1 -4 -31
    -1 4 -31
    -1 4 -32
    1 4 32
    -1 -4 -32
    1 4 33
    -1 4 -33
    -1 -4 -33
    1 -5 -31
    1 -5 -30
    1 -5 -29
    1 5 -29
    1 -5 -28
    1 5 -28
    1 5 -27
    1 -5 -27
    1 -5 -26
    1 5 -26
    1 -5 -25
    1 5 -25
    1 -5 -24
    1 5 -24
    1 -5 -23
    1 5 -23
    1 -5 -22
    1 5 -22
    1 -5 -21
    1 5 -21
    1 5 -20
    1 5 -19
    1 5 -18
    1 5 -17
    1 5 -16
    1 5 -15
    1 5 -14
    1 5 -13
    1 5 -12
    1 5 -11
    1 5 -10
    1 5 -9
    1 5 -8
    -1 -5 7
    1 5 -7
    -1 -5 6
    -1 -5 5
    -1 -5 4
    -1 -5 3
    1 -5 -2
    -1 -5 2
    1 -5 -1
    -1 -5 1
    -1 -5 0
    -1 -5 -1
    -1 -5 -1
    -1 -5 -2
    -1 -5 -2
    1 5 3
    -1 -5 -3
    1 5 4
    -1 -5 -4
    -1 -5 -4
    1 5 5
    -1 -5 -5
    -1 5 -5
    -1 -5 -5
    -1 -5 -6
    -1 5 -6
    1 5 6
    -1 5 -7
    -1 -5 -7
    -1 -5 -8
    -1 5 -8
    -1 -5 -9
    -1 5 -9
    -1 5 -10
    -1 -5 -10
    -1 5 -11
    -1 -5 -11
    -1 -5 -12
    -1 5 -12
    -1 -5 -13
    -1 5 -13
    -1 -5 -14
    -1 5 -14
    -1 -5 -15
    -1 5 -15
    -1 -5 -16
    -1 5 -16
    -1 -5 -17
    -1 5 -17
    -1 -5 -18
    -1 5 -18
    -1 -5 -19
    -1 5 -19
    -1 -5 -20
    -1 -5 -20
    -1 5 -20
    -1 -5 -21
    -1 -5 -21
    -1 5 -21
    -1 -5 -22
    -1 5 -22
    -1 5 -23
    -1 -5 -23
    -1 -5 -24
    -1 5 -24
    -1 -5 -25
    -1 5 -25
    -1 5 -26
    -1 -5 -26
    -1 -5 -27
    -1 5 -27
    -1 -5 -28
    -1 5 -28
    -1 -5 -29
    -1 5 -29
    -1 5 -30
    -1 -5 -30
    1 -6 -26
    1 6 -26
    1 -6 -25
    1 6 -25
    1 6 -24
    1 -6 -24
    1 6 -23
    1 6 -22
    1 6 -21
    1 6 -20
    1 6 -19
    1 6 -18
    1 6 -17
    1 6 -16
    1 6 -15
    1 6 -14
    1 6 -13
    1 6 -12
    1 6 -11
    1 6 -10
    1 6 -9
    1 6 -8
    1 6 -7
    1 6 -6
    1 6 -5
    1 6 -4
    -1 -6 3
    -1 -6 2
    -1 -6 1
    -1 -6 0
    -1 -6 -1
    -1 -6 -2
    -1 6 -2
    -1 -6 -3
    -1 6 -3
    -1 -6 -4
    -1 6 -4
    -1 6 -5
    -1 -6 -5
    -1 6 -6
    -1 -6 -6
    -1 -6 -7
    -1 6 -7
    -1 6 -8
    -1 -6 -8
    -1 -6 -9
    -1 6 -9
    -1 -6 -10
    -1 6 -10
    -1 6 -11
    -1 -6 -11
    -1 -6 -12
    -1 6 -12
    -1 -6 -13
    -1 6 -13
    -1 6 -14
    -1 -6 -14
    -1 6 -15
    -1 -6 -15
    -1 -6 -16
    -1 6 -16
    -1 6 -17
    -1 -6 -17
    -1 -6 -18
    -1 6 -18
    -1 -6 -19
    -1 6 -19
    -1 6 -20
    -1 6 -21
    -1 6 -22
    -1 6 -23
    -1 6 -24
    -1 6 -25
    -1 -7 19
    1 7 -19
    -1 -7 18
    1 7 -18
    1 7 -17
    -1 -7 17
    1 7 -16
    -1 -7 16
    -1 -7 15
    1 7 -15
    1 7 -14
    -1 -7 14
    1 7 -13
    -1 -7 13
    -1 -7 12
    1 7 -12
    -1 -7 11
    1 7 -11
    -1 -7 10
    1 7 -10
    -1 -7 9
    1 7 -9
    -1 -7 8
    1 7 -8
    1 7 -7
    -1 -7 7
    -1 -7 6
    1 7 -6
    -1 -7 5
    1 7 -5
    -1 -7 4
    1 7 -4
    -1 -7 3
    1 7 -3
    -1 7 3
    1 7 -2
    -1 7 2
    -1 -7 2
    -1 7 1
    -1 -7 1
    1 7 -1
    1 7 0
    -1 -7 0
    -1 7 0
    1 7 1
    -1 7 -1
    -1 -7 -1
    -1 7 -2
    -1 -7 -2
    -1 7 -3
    -1 -7 -3
    -1 7 -4
    -1 -7 -4
    -1 7 -5
    -1 -7 -5
    -1 7 -6
    -1 -7 -6
    -1 -7 -7
    -1 7 -7
    -1 7 -8
    -1 -7 -8
    -1 -7 -9
    -1 7 -9
    -1 7 -10
    -1 -7 -10
    -1 -7 -11
    -1 7 -11
    -1 7 -12
    -1 -7 -12
    -1 7 -13
    -1 -7 -13
    -1 -7 -14
    -1 7 -14
    -1 -7 -15
    -1 7 -15
    -1 7 -16
    -1 -7 -16
    -1 7 -17
    -1 7 -18
    1 8 -4
    1 8 -3
    -1 -8 3
    -1 -8 2
    1 8 -2
    1 8 -1
    -1 -8 1
    1 8 0
    -1 -8 0
    1 8 1
    -1 -8 -1
    1 8 2
    -1 -8 -2
    1 8 3
    -2 0 39
    -2 0 39
    -2 0 38
    -2 0 38
    -2 0 37
    -2 0 36
    -2 0 35
    -2 0 34
    -2 0 33
    -2 0 33
    -2 0 32
    -2 0 32
    -2 0 31
    -2 0 31
    -2 0 30
    -2 0 30
    -2 0 29
    -2 0 29
    -2 0 28
    -2 0 28
    -2 0 27
    -2 0 27
    -2 0 26
    -2 0 26
    2 0 -25
    -2 0 25
    -2 0 25
    -2 0 24
    -2 0 24
    2 0 -24
    -2 0 23
    -2 0 23
    -2 0 22
    -2 0 22
    2 0 -21
    2 0 -20
    2 0 -20
    2 0 -19
    2 0 -19
    2 0 -18
    2 0 -18
    2 0 -17
    2 0 -17
    2 0 -16
    2 0 -16
    2 0 -15
    2 0 -15
    2 0 -14
    2 0 -14
    2 0 -13
    2 0 -13
    2 0 -12
    2 0 -12
    2 0 -11
    2 0 -11
    2 0 -10
    2 0 -10
    -2 0 10
    2 0 -9
    2 0 -9
    -2 0 9
    2 0 -8
    2 0 -8
    -2 0 8
    2 0 -7
    -2 0 7
    2 0 -7
    -2 0 7
    2 0 -6
    -2 0 6
    -2 0 6
    2 0 -6
    2 0 -5
    -2 0 5
    -2 0 5
    2 0 -5
    -2 0 4
    -2 0 4
    -2 0 4
    -2 0 3
    -2 0 3
    -2 0 3
    -2 0 3
    -2 0 2
    -2 0 2
    -2 0 2
    -2 0 2
    -2 0 1
    -2 0 1
    -2 0 1
    -2 0 1
    -2 0 1
    -2 0 1
    -2 0 0
    -2 0 0
    -2 0 0
    -2 0 0
    -2 0 0
    -2 0 -1
    -2 0 -1
    -2 0 -1
    -2 0 -1
    -2 0 -2
    -2 0 -2
    -2 0 -2
    -2 0 -3
    -2 0 -3
    2 0 3
    -2 0 -3
    -2 0 -4
    -2 0 -4
    -2 0 -4
    -2 0 -4
    2 0 4
    2 0 5
    -2 0 -5
    -2 0 -5
    -2 0 -5
    -2 0 -6
    2 0 6
    -2 0 -6
    2 0 7
    -2 0 -7
    2 0 8
    -2 0 -8
    -2 0 -9
    2 0 9
    -2 0 -10
    2 0 10
    -2 0 -11
    2 0 11
    -2 0 -12
    2 0 12
    -2 0 -13
    2 0 13
    -2 0 -14
    2 0 14
    -2 0 -15
    2 0 15
    -2 0 -16
    2 0 16
    2 0 17
    -2 0 -17
    2 0 18
    -2 0 -18
    -2 0 -19
    2 0 19
    -2 0 -20
    -2 0 -20
    2 0 20
    2 0 21
    -2 0 -21
    -2 0 -21
    -2 0 -22
    -2 0 -22
    2 0 22
    2 0 23
    -2 0 -23
    -2 0 -24
    -2 0 -25
    -2 0 -26
    -2 0 -27
    -2 0 -28
    -2 0 -29
    -2 0 -29
    -2 0 -30
    -2 0 -31
    -2 0 -32
    2 0 32
    2 0 33
    -2 0 -33
    -2 0 -34
    2 0 34
    -2 0 -35
    2 0 35
    -2 0 -36
    2 0 36
    -2 0 -37
    2 0 37
    -2 1 39
    -2 1 38
    -2 1 38
    -2 -1 38
    -2 -1 37
    -2 1 37
    -2 1 37
    -2 1 36
    -2 1 35
    -2 1 34
    -2 1 33
    -2 1 32
    -2 1 32
    -2 1 31
    -2 1 31
    -2 1 30
    -2 1 30
    -2 1 29
    -2 1 29
    -2 1 29
    -2 1 28
    -2 1 28
    -2 1 28
    -2 1 27
    -2 -1 27
    -2 1 27
    -2 1 26
    -2 1 26
    -2 1 25
    -2 1 25
    2 -1 -24
    -2 1 24
    -2 1 24
    -2 -1 24
    2 1 -24
    2 -1 -23
    -2 -1 23
    -2 1 23
    2 1 -23
    -2 1 23
    -2 -1 22
    2 -1 -22
    -2 1 22
    -2 1 22
    2 1 -22
    -2 -1 21
    -2 1 21
    -2 1 21
    2 -1 -21
    2 1 -21
    2 1 -20
    2 -1 -20
    2 1 -19
    2 -1 -19
    2 1 -18
    2 -1 -18
    2 1 -17
    2 -1 -17
    2 -1 -16
    2 1 -16
    2 -1 -15
    2 1 -15
    2 1 -14
    2 -1 -14
    2 -1 -13
    2 1 -13
    -2 1 12
    2 -1 -12
    2 1 -12
    -2 1 11
    2 -1 -11
    2 1 -11
    2 1 -10
    2 -1 -10
    -2 -1 9
    2 1 -9
    2 -1 -9
    -2 1 9
    -2 1 8
    -2 -1 8
    -2 1 8
    -2 1 8
    -2 -1 8
    2 -1 -8
    -2 -1 7
    -2 -1 7
    -2 1 7
    -2 1 7
    -2 1 6
    -2 -1 6
    -2 1 6
    -2 -1 6
    -2 -1 5
    -2 1 5
    -2 -1 5
    -2 1 5
    -2 -1 4
    -2 -1 4
    -2 -1 4
    -2 1 4
    -2 -1 4
    -2 1 4
    -2 -1 3
    -2 -1 3
    -2 -1 3
    -2 1 3
    -2 -1 2
    -2 -1 2
    -2 -1 2
    -2 1 2
    -2 -1 2
    2 1 -1
    -2 -1 1
    -2 -1 1
    -2 1 1
    -2 -1 1
    -2 1 1
    -2 -1 1
    -2 1 0
    -2 -1 0
    -2 -1 0
    -2 -1 0
    -2 1 0
    -2 -1 0
    -2 1 -1
    -2 -1 -1
    -2 -1 -1
    -2 1 -1
    -2 -1 -1
    -2 1 -1
    -2 1 -2
    -2 -1 -2
    -2 -1 -2
    -2 1 -2
    -2 -1 -2
    -2 -1 -2
    -2 1 -2
    -2 -1 -3
    -2 1 -3
    -2 -1 -3
    -2 -1 -3
    -2 -1 -3
    -2 1 -3
    -2 1 -4
    -2 -1 -4
    -2 -1 -4
    2 1 4
    -2 -1 -4
    -2 -1 -4
    -2 1 -5
    -2 -1 -5
    -2 -1 -5
    2 1 5
    -2 -1 -5
    2 1 6
    -2 -1 -6
    -2 1 -6
    -2 -1 -6
    -2 -1 -6
    -2 -1 -7
    -2 -1 -7
    -2 1 -7
    -2 -1 -7
    2 1 7
    2 1 7
    -2 1 -8
    2 1 8
    -2 -1 -8
    -2 -1 -8
    2 1 8
    2 1 9
    -2 1 -9
    -2 -1 -9
    2 1 9
    -2 -1 -9
    -2 -1 -10
    -2 1 -10
    2 1 10
    2 1 10
    -2 -1 -10
    -2 -1 -11
    -2 1 -11
    2 -1 11
    2 1 11
    2 1 11
    2 1 12
    -2 1 -12
    2 -1 12
    -2 -1 -12
    2 1 12
    -2 -1 -13
    2 1 13
    2 -1 13
    2 1 14
    2 -1 14
    -2 -1 -14
    -2 -1 -15
    2 -1 15
    2 1 15
    -2 -1 -16
    2 -1 16
    -2 -1 -17
    2 -1 17
    -2 -1 -18
    2 -1 18
    -2 -1 -19
    -2 -1 -19
    2 -1 19
    -2 -1 -20
    -2 -1 -20
    -2 -1 -20
    -2 1 -20
    -2 -1 -21
    -2 -1 -21
    2 -1 21
    -2 1 -21
    -2 -1 -21
    -2 -1 -22
    -2 -1 -22
    2 -1 22
    -2 1 -22
    -2 -1 -23
    -2 1 -23
    2 -1 23
    -2 1 -24
    -2 1 -25
    -2 1 -26
    -2 1 -27
    -2 -1 -28
    -2 1 -28
    -2 1 -28
    -2 1 -29
    -2 -1 -29
    2 1 29
    -2 1 -29
    -2 -1 -30
    2 1 30
    -2 1 -30
    -2 1 -30
    -2 -1 -31
    -2 1 -31
    -2 1 -31
    2 1 31
    -2 1 -32
    2 1 32
    -2 -1 -32
    -2 1 -32
    -2 -1 -33
    -2 1 -33
    2 1 33
    -2 1 -33
    -2 1 -34
    2 -1 34
    2 1 34
    -2 -1 -34
    -2 1 -35
    2 -1 35
    2 1 35
    -2 -1 -35
    -2 1 -36
    2 1 36
    -2 -1 -36
    2 -1 36
    2 -1 37
    -2 -1 -37
    -2 1 -37
    -2 2 38
    -2 2 37
    -2 2 37
    -2 2 36
    -2 2 36
    -2 2 35
    -2 2 35
    -2 2 34
    -2 2 34
    -2 2 33
    -2 2 33
    -2 2 32
    -2 2 32
    -2 2 31
    -2 2 31
    -2 2 30
    -2 2 30
    -2 2 29
    -2 2 29
    -2 2 28
    -2 2 28
    -2 2 27
    -2 2 27
    -2 2 26
    -2 2 25
    -2 2 24
    -2 -2 23
    -2 2 23
    2 2 -23
    2 -2 -23
    -2 2 22
    2 2 -22
    -2 -2 22
    2 -2 -22
    2 2 -21
    -2 -2 21
    -2 2 21
    2 -2 -21
    -2 -2 20
    -2 2 20
    2 -2 -20
    -2 2 20
    -2 -2 20
    2 2 -20
    -2 -2 19
    -2 -2 19
    -2 2 19
    2 2 -19
    2 -2 -19
    2 -2 -18
    2 2 -18
    2 2 -17
    -2 2 17
    2 -2 -17
    -2 2 16
    2 -2 -16
    2 2 -16
    2 -2 -15
    -2 2 15
    2 2 -15
    2 -2 -14
    -2 2 14
    2 2 -14
    -2 2 13
    2 -2 -13
    2 2 -13
    2 -2 -12
    2 2 -12
    2 -2 -11
    -2 -2 11
    2 2 -11
    2 -2 -10
    -2 -2 10
    -2 -2 9
    -2 -2 9
    2 -2 -9
    -2 -2 8
    -2 -2 8
    -2 -2 7
    -2 -2 7
    -2 -2 6
    -2 -2 6
    -2 2 6
    -2 -2 5
    -2 -2 5
    -2 2 5
    -2 -2 4
    -2 -2 4
    -2 -2 3
    -2 -2 3
    -2 -2 2
    -2 -2 2
    -2 -2 1
    -2 -2 1
    2 2 -1
    -2 -2 0
    2 2 0
    -2 -2 0
    -2 -2 -1
    -2 -2 -1
    2 2 1
    -2 -2 -2
    -2 -2 -2
    2 2 2
    2 2 3
    -2 -2 -3
    -2 -2 -3
    -2 -2 -4
    2 2 4
    2 2 4
    -2 -2 -4
    2 2 5
    2 2 5
    -2 -2 -5
    -2 -2 -5
    2 2 6
    2 2 6
    -2 -2 -6
    -2 -2 -6
    2 2 7
    -2 -2 -7
    2 2 7
    2 2 8
    -2 -2 -8
    -2 -2 -8
    2 2 8
    -2 -2 -9
    2 2 9
    2 2 9
    -2 -2 -9
    2 2 10
    -2 -2 -10
    2 2 10
    2 2 10
    -2 -2 -10
    2 2 11
    2 2 11
    2 2 11
    -2 -2 -12
    2 2 12
    2 2 12
    2 2 12
    -2 -2 -13
    2 2 13
    2 2 13
    2 2 13
    2 2 14
    -2 -2 -14
    2 2 14
    2 2 14
    -2 -2 -15
    2 2 15
    2 2 15
    2 -2 15
    2 2 15
    2 -2 16
    -2 -2 -16
    2 2 16
    2 2 16
    2 2 16
    2 -2 17
    2 2 17
    -2 -2 -17
    2 2 17
    2 -2 18
    -2 -2 -18
    -2 2 -18
    -2 -2 -18
    2 2 18
    2 2 18
    -2 2 -19
    2 2 19
    -2 -2 -19
    2 2 19
    -2 -2 -19
    2 -2 19
    2 2 20
    2 2 20
    -2 -2 -20
    -2 -2 -20
    -2 2 -20
    2 -2 20
    2 2 21
    2 2 21
    -2 -2 -21
    -2 -2 -21
    -2 2 -21
    2 -2 21
    -2 -2 -22
    -2 2 -22
    -2 -2 -23
    -2 2 -23
    -2 -2 -24
    -2 2 -24
    -2 2 -25
    -2 -2 -25
    -2 2 -26
    -2 -2 -26
    -2 2 -27
    -2 -2 -27
    -2 2 -28
    -2 -2 -28
    -2 -2 -29
    -2 2 -29
    -2 2 -30
    -2 2 -31
    -2 2 -32
    -2 2 -33
    2 -2 34
    -2 2 -34
    2 -2 35
    2 -2 36
    -2 3 36
    -2 3 35
    -2 3 34
    -2 3 33
    -2 3 33
    -2 3 32
    -2 3 32
    -2 3 31
    -2 3 31
    -2 3 30
    -2 3 30
    -2 3 29
    -2 3 29
    -2 3 28
    -2 3 28
    2 -3 -27
    -2 3 27
    -2 3 27
    -2 3 26
    -2 3 26
    -2 3 25
    -2 3 25
    -2 3 24
    -2 -3 24
    -2 3 23
    -2 -3 23
    -2 -3 22
    -2 -3 21
    -2 -3 20
    2 -3 -20
    2 3 -20
    -2 -3 19
    2 3 -19
    2 -3 -19
    2 -3 -18
    2 3 -18
    -2 -3 18
    2 3 -17
    2 -3 -17
    2 -3 -16
    -2 -3 16
    2 3 -16
    -2 -3 15
    2 -3 -15
    -2 -3 15
    2 3 -15
    2 -3 -14
    2 3 -14
    -2 -3 14
    2 -3 -13
    2 3 -13
    -2 -3 13
    -2 -3 12
    2 3 -12
    2 -3 -12
    -2 -3 11
    2 -3 -11
    -2 -3 11
    -2 -3 10
    -2 -3 10
    2 -3 -10
    -2 -3 9
    -2 -3 9
    2 -3 -9
    -2 -3 8
    -2 -3 8
    -2 -3 7
    -2 -3 7
    -2 -3 6
    -2 -3 6
    -2 -3 5
    -2 -3 5
    -2 -3 4
    -2 -3 4
    -2 -3 3
    -2 -3 3
    -2 -3 2
    -2 -3 2
    -2 -3 1
    -2 -3 1
    2 3 0
    -2 -3 0
    -2 -3 0
    2 3 1
    -2 -3 -1
    2 3 2
    -2 -3 -2
    -2 -3 -2
    2 3 3
    -2 -3 -3
    -2 -3 -3
    2 3 3
    -2 -3 -4
    2 3 4
    2 3 4
    -2 -3 -4
    -2 -3 -5
    2 3 5
    2 3 5
    -2 -3 -5
    -2 -3 -6
    2 3 6
    2 3 6
    -2 -3 -6
    -2 -3 -7
    2 3 7
    2 3 7
    2 3 8
    2 3 8
    2 3 9
    2 3 9
    2 3 10
    2 3 10
    2 3 11
    2 3 11
    2 3 12
    2 3 12
    2 3 13
    2 3 13
    -2 -3 -14
    2 3 14
    -2 -3 -14
    2 3 14
    -2 3 -14
    -2 -3 -15
    2 3 15
    2 3 15
    -2 -3 -15
    -2 3 -15
    -2 -3 -16
    2 3 16
    2 3 16
    -2 3 -16
    -2 -3 -16
    2 -3 17
    -2 -3 -17
    -2 -3 -17
    2 3 17
    2 3 17
    -2 3 -17
    -2 -3 -18
    2 3 18
    -2 -3 -18
    -2 3 -18
    2 3 18
    2 -3 18
    2 3 19
    -2 -3 -19
    -2 -3 -19
    -2 3 -19
    2 -3 19
    -2 -3 -20
    -2 3 -20
    -2 -3 -21
    -2 3 -21
    -2 -3 -22
    -2 3 -22
    -2 3 -23
    -2 -3 -23
    -2 -3 -24
    -2 3 -24
    -2 -3 -25
    -2 3 -25
    -2 -3 -26
    -2 3 -26
    -2 -3 -27
    -2 3 -27
    -2 -3 -28
    -2 3 -28
    -2 -3 -29
    -2 3 -29
    -2 -3 -30
    -2 3 -30
    -2 3 -31
    -2 -3 -31
    -2 -3 -32
    -2 3 -32
    -2 -3 -33
    -2 3 -33
    -2 -3 -34
    -2 -3 -34
    -2 3 -34
    -2 4 33
    2 -4 -32
    -2 4 32
    2 -4 -31
    -2 4 31
    2 -4 -30
    -2 4 30
    2 -4 -29
    -2 4 29
    2 -4 -28
    -2 4 28
    2 -4 -27
    -2 4 27
    -2 4 26
    2 -4 -26
    -2 -4 25
    -2 -4 24
    -2 -4 23
    -2 -4 22
    -2 -4 21
    -2 -4 20
    -2 -4 19
    -2 -4 18
    -2 -4 17
    -2 -4 16
    -2 -4 16
    -2 -4 15
    2 4 -15
    -2 -4 15
    -2 -4 14
    2 4 -14
    -2 -4 13
    -2 -4 13
    2 4 -13
    -2 -4 12
    -2 -4 12
    2 4 -12
    -2 -4 11
    -2 -4 11
    -2 -4 10
    -2 -4 10
    -2 -4 9
    -2 -4 9
    -2 -4 9
    -2 -4 8
    -2 -4 8
    -2 -4 8
    -2 -4 7
    -2 -4 7
    -2 -4 7
    -2 -4 6
    -2 -4 6
    -2 -4 5
    -2 -4 5
    -2 -4 4
    -2 -4 4
    -2 -4 3
    -2 -4 3
    -2 -4 2
    -2 -4 2
    -2 -4 1
    -2 -4 1
    -2 -4 0
    -2 -4 0
    -2 -4 -1
    -2 -4 -1
    2 4 1
    2 4 2
    -2 -4 -2
    2 4 2
    -2 -4 -2
    2 4 3
    -2 -4 -3
    2 4 3
    -2 -4 -3
    2 4 4
    2 4 4
    -2 -4 -4
    -2 -4 -5
    2 4 5
    2 4 5
    2 4 6
    -2 -4 -6
    2 4 6
    -2 -4 -6
    -2 -4 -6
    -2 -4 -7
    2 4 7
    2 4 7
    -2 -4 -7
    2 4 8
    2 4 8
    -2 -4 -8
    2 4 9
    2 4 9
    -2 -4 -9
    2 4 10
    2 4 10
    -2 -4 -10
    2 4 11
    2 4 11
    -2 -4 -11
    2 4 12
    2 4 12
    -2 -4 -12
    -2 4 -12
    -2 -4 -13
    2 4 13
    2 4 13
    -2 4 -13
    2 4 14
    2 4 14
    -2 -4 -14
    -2 4 -14
    -2 4 -15
    -2 -4 -15
    -2 4 -16
    -2 -4 -16
    -2 -4 -17
    -2 -4 -17
    -2 4 -17
    -2 -4 -18
    -2 4 -18
    -2 -4 -18
    -2 -4 -19
    -2 4 -19
    -2 -4 -20
    -2 -4 -20
    -2 4 -20
    -2 -4 -21
    -2 4 -21
    -2 -4 -22
    -2 4 -22
    -2 -4 -23
    -2 4 -23
    -2 -4 -24
    -2 4 -24
    -2 -4 -25
    -2 4 -25
    -2 4 -26
    -2 -4 -26
    -2 -4 -27
    -2 4 -27
    -2 4 -28
    -2 -4 -28
    -2 -4 -29
    -2 4 -29
    -2 -4 -30
    -2 4 -30
    -2 -4 -31
    -2 4 -31
    -2 4 -32
    -2 -4 -32
    2 -5 -30
    2 -5 -29
    2 -5 -28
    2 -5 -27
    2 -5 -26
    2 -5 -25
    -2 -5 24
    2 -5 -24
    -2 -5 23
    -2 -5 22
    -2 -5 21
    -2 -5 20
    -2 -5 19
    -2 -5 18
    -2 -5 17
    -2 -5 16
    2 5 -16
    -2 -5 15
    2 5 -15
    -2 -5 14
    2 5 -14
    -2 -5 13
    2 5 -13
    2 5 -12
    -2 -5 12
    -2 -5 11
    2 5 -11
    -2 -5 10
    2 5 -10
    -2 -5 9
    2 5 -9
    2 5 -8
    -2 -5 8
    -2 -5 7
    2 5 -7
    -2 -5 6
    -2 -5 5
    -2 -5 5
    -2 -5 4
    -2 -5 4
    -2 -5 4
    -2 -5 3
    2 5 -3
    -2 -5 3
    -2 -5 3
    -2 -5 2
    -2 -5 2
    2 5 -2
    -2 -5 2
    -2 -5 1
    2 5 -1
    -2 -5 1
    -2 -5 0
    -2 -5 0
    -2 -5 0
    -2 -5 -1
    -2 -5 -1
    2 5 1
    -2 -5 -1
    2 5 2
    -2 -5 -2
    -2 -5 -2
    -2 -5 -2
    2 5 3
    -2 -5 -3
    -2 -5 -3
    -2 -5 -4
    -2 -5 -4
    -2 -5 -5
    -2 -5 -5
    -2 -5 -6
    -2 -5 -6
    -2 -5 -7
    -2 -5 -7
    -2 -5 -8
    -2 -5 -8
    -2 -5 -9
    -2 -5 -9
    -2 -5 -10
    -2 -5 -10
    -2 5 -11
    -2 -5 -11
    -2 -5 -11
    -2 -5 -12
    -2 5 -12
    -2 -5 -12
    -2 5 -13
    -2 -5 -13
    -2 -5 -14
    -2 5 -14
    -2 5 -15
    -2 -5 -15
    -2 -5 -16
    -2 -5 -16
    -2 5 -16
    -2 -5 -17
    -2 5 -17
    -2 -5 -18
    -2 -5 -18
    -2 5 -18
    -2 5 -19
    -2 -5 -19
    -2 5 -20
    -2 -5 -20
    -2 -5 -20
    -2 -5 -21
    -2 5 -21
    -2 -5 -22
    -2 5 -22
    -2 -5 -23
    -2 5 -23
    -2 -5 -24
    -2 -5 -24
    -2 5 -24
    -2 -5 -25
    -2 -5 -25
    -2 5 -25
    -2 -5 -26
    -2 5 -26
    -2 5 -27
    -2 -5 -27
    -2 -5 -28
    -2 5 -28
    -2 -5 -29
    -2 5 -29
    2 -6 -25
    2 -6 -24
    2 -6 -23
    2 -6 -22
    2 -6 -21
    -2 -6 20
    -2 -6 19
    2 6 -18
    -2 -6 18
    -2 -6 17
    2 6 -17
    -2 -6 16
    2 6 -16
    -2 -6 15
    2 6 -15
    -2 -6 14
    2 6 -14
    -2 -6 13
    2 6 -13
    2 6 -12
    -2 -6 12
    2 6 -11
    -2 -6 11
    -2 -6 10
    2 6 -10
    -2 -6 9
    2 6 -9
    -2 -6 8
    2 6 -8
    -2 -6 7
    2 6 -7
    -2 -6 6
    2 6 -6
    -2 -6 5
    2 6 -5
    2 6 -4
    -2 -6 4
    -2 -6 3
    -2 -6 2
    -2 -6 1
    -2 -6 0
    -2 -6 -1
    -2 -6 -2
    -2 -6 -3
    -2 -6 -4
    -2 -6 -5
    -2 -6 -6
    -2 -6 -7
    -2 -6 -8
    -2 -6 -9
    -2 -6 -10
    -2 -6 -11
    -2 -6 -12
    -2 6 -13
    -2 -6 -13
    -2 6 -14
    -2 -6 -14
    -2 -6 -15
    -2 6 -15
    -2 6 -16
    -2 -6 -16
    -2 -6 -17
    -2 6 -17
    -2 -6 -18
    -2 6 -18
    -2 -6 -19
    -2 6 -19
    -2 6 -20
    -2 6 -21
    -2 6 -22
    -2 6 -23
    -2 6 -24
    -2 -7 18
    -2 -7 17
    -2 -7 16
    2 7 -16
    2 7 -15
    -2 -7 15
    2 7 -14
    -2 -7 14
    -2 -7 13
    2 7 -13
    2 7 -12
    -2 -7 12
    -2 -7 11
    2 7 -11
    -2 -7 10
    2 7 -10
    2 7 -9
    -2 -7 9
    -2 -7 8
    2 7 -8
    2 7 -7
    -2 -7 7
    -2 -7 6
    2 7 -6
    2 7 -5
    -2 -7 5
    -2 -7 4
    2 7 -4
    2 7 -3
    -2 -7 3
    2 7 -2
    -2 -7 2
    2 7 -1
    -2 -7 1
    -2 -7 0
    2 7 0
    -2 -7 -1
    2 7 1
    -2 -7 -2
    -2 -7 -3
    -2 -7 -4
    -2 -7 -5
    -2 -7 -6
    -2 -7 -7
    -2 -7 -8
    -2 -7 -9
    -2 -7 -10
    -2 -7 -11
    -2 -7 -12
    -2 -7 -13
    -2 -7 -14
    -2 -7 -15
    -2 -7 -16
    -3 0 38
    -3 0 37
    -3 0 36
    -3 0 35
    -3 0 34
    -3 0 34
    -3 0 33
    -3 0 33
    -3 0 32
    -3 0 32
    -3 0 31
    -3 0 31
    -3 0 30
    -3 0 30
    -3 0 29
    -3 0 29
    -3 0 28
    -3 0 28
    -3 0 27
    -3 0 27
    -3 0 26
    -3 0 26
    -3 0 25
    -3 0 25
    3 0 -24
    -3 0 24
    -3 0 24
    -3 0 24
    3 0 -23
    -3 0 23
    -3 0 23
    -3 0 22
    3 0 -22
    -3 0 22
    -3 0 21
    3 0 -21
    -3 0 21
    -3 0 20
    3 0 -20
    -3 0 20
    -3 0 19
    3 0 -19
    3 0 -18
    -3 0 18
    -3 0 17
    3 0 -17
    -3 0 16
    3 0 -16
    -3 0 15
    3 0 -15
    -3 0 14
    3 0 -14
    -3 0 13
    3 0 -13
    3 0 -12
    -3 0 12
    3 0 -11
    -3 0 11
    -3 0 11
    3 0 -10
    -3 0 10
    -3 0 10
    3 0 -9
    -3 0 9
    -3 0 9
    -3 0 8
    -3 0 8
    3 0 -8
    -3 0 7
    -3 0 7
    -3 0 7
    -3 0 6
    -3 0 6
    -3 0 6
    -3 0 5
    -3 0 5
    -3 0 4
    -3 0 4
    -3 0 4
    -3 0 3
    -3 0 3
    -3 0 3
    -3 0 2
    -3 0 2
    -3 0 2
    -3 0 1
    -3 0 1
    -3 0 1
    -3 0 1
    -3 0 1
    -3 0 0
    -3 0 0
    -3 0 0
    -3 0 0
    -3 0 -1
    -3 0 -1
    -3 0 -1
    -3 0 -1
    -3 0 -2
    -3 0 -2
    -3 0 -2
    -3 0 -2
    -3 0 -3
    -3 0 -3
    -3 0 -3
    -3 0 -3
    -3 0 -4
    -3 0 -4
    -3 0 -5
    -3 0 -6
    -3 0 -7
    -3 0 -8
    -3 0 -9
    -3 0 -9
    -3 0 -10
    -3 0 -10
    3 0 11
    -3 0 -11
    -3 0 -11
    -3 0 -12
    3 0 12
    -3 0 -12
    -3 0 -13
    -3 0 -13
    3 0 13
    3 0 14
    -3 0 -14
    -3 0 -14
    3 0 15
    -3 0 -15
    -3 0 -15
    3 0 16
    -3 0 -16
    -3 0 -16
    3 0 17
    -3 0 -17
    -3 0 -17
    3 0 18
    -3 0 -18
    -3 0 -18
    -3 0 -18
    -3 0 -19
    -3 0 -19
    -3 0 -19
    3 0 19
    -3 0 -20
    -3 0 -20
    3 0 20
    -3 0 -20
    -3 0 -21
    3 0 21
    -3 0 -21
    -3 0 -21
    -3 0 -21
    3 0 22
    -3 0 -22
    -3 0 -22
    -3 0 -22
    -3 0 -22
    -3 0 -23
    -3 0 -23
    -3 0 -24
    -3 0 -24
    -3 0 -25
    -3 0 -25
    -3 0 -26
    -3 0 -26
    -3 0 -27
    -3 0 -27
    -3 0 -28
    -3 0 -29
    -3 0 -30
    -3 0 -31
    -3 0 -32
    -3 0 -33
    3 0 33
    -3 0 -34
    3 0 34
    3 0 35
    -3 0 -35
    3 0 36
    -3 0 -36
    -3 -1 38
    -3 1 38
    -3 1 38
    -3 1 38
    -3 -1 38
    -3 1 37
    -3 -1 37
    -3 1 37
    -3 1 36
    -3 1 36
    -3 -1 36
    -3 1 35
    -3 1 35
    -3 1 35
    -3 -1 35
    -3 -1 34
    -3 1 34
    -3 1 34
    -3 1 34
    -3 1 33
    -3 1 33
    -3 1 32
    -3 1 32
    -3 1 31
    -3 1 31
    -3 1 30
    -3 1 30
    -3 -1 29
    -3 1 29
    -3 1 28
    -3 -1 28
    -3 1 28
    -3 1 28
    -3 1 27
    -3 -1 27
    -3 1 27
    -3 1 27
    -3 1 26
    -3 -1 26
    -3 1 26
    -3 1 26
    -3 1 25
    -3 1 25
    -3 1 25
    -3 -1 25
    -3 1 24
    -3 -1 24
    -3 1 24
    -3 1 24
    -3 1 23
    -3 -1 23
    -3 1 23
    -3 1 23
    -3 1 23
    -3 -1 23
    3 -1 -23
    3 -1 -22
    -3 1 22
    -3 -1 22
    -3 1 22
    -3 1 22
    -3 -1 22
    -3 1 22
    -3 1 21
    -3 -1 21
    -3 1 21
    -3 1 21
    -3 -1 21
    3 -1 -21
    -3 1 21
    -3 1 20
    -3 1 20
    -3 -1 20
    -3 1 20
    3 -1 -20
    -3 -1 20
    -3 1 20
    3 -1 -19
    -3 -1 19
    -3 1 19
    -3 1 18
    3 -1 -18
    -3 -1 18
    3 1 -17
    3 -1 -17
    -3 -1 17
    -3 1 17
    3 -1 -16
    -3 -1 16
    -3 1 16
    3 1 -16
    3 -1 -15
    -3 -1 15
    -3 1 15
    3 1 -15
    3 -1 -14
    -3 -1 14
    -3 1 14
    3 1 -14
    3 -1 -13
    -3 -1 13
    -3 1 13
    3 1 -13
    3 -1 -12
    -3 1 12
    3 1 -12
    -3 1 11
    3 -1 -11
    -3 -1 11
    3 1 -11
    -3 1 10
    -3 -1 10
    3 1 -10
    3 -1 -10
    -3 1 9
    -3 -1 9
    3 -1 -9
    -3 1 8
    -3 1 8
    -3 -1 8
    -3 1 7
    -3 -1 7
    -3 1 6
    -3 -1 6
    -3 1 6
    -3 -1 6
    -3 1 5
    -3 -1 5
    -3 1 5
    -3 -1 5
    -3 -1 4
    -3 1 4
    -3 -1 4
    -3 1 4
    -3 1 4
    -3 -1 3
    -3 -1 3
    -3 1 3
    -3 1 3
    -3 1 3
    -3 1 2
    -3 -1 2
    -3 -1 2
    -3 1 2
    -3 -1 2
    -3 -1 1
    -3 1 1
    -3 -1 1
    -3 -1 1
    -3 1 1
    -3 -1 1
    -3 1 1
    -3 -1 0
    -3 -1 0
    -3 1 0
    -3 -1 0
    -3 1 0
    -3 -1 0
    -3 1 0
    -3 -1 -1
    -3 1 -1
    -3 1 -1
    -3 -1 -1
    -3 1 -1
    -3 -1 -1
    -3 1 -1
    -3 -1 -1
    -3 1 -2
    -3 -1 -2
    -3 1 -2
    -3 1 -2
    -3 -1 -2
    -3 -1 -2
    -3 -1 -2
    -3 1 -3
    -3 -1 -3
    -3 1 -3
    -3 -1 -3
    -3 1 -4
    -3 -1 -4
    -3 -1 -4
    -3 1 -4
    -3 1 -5
    -3 -1 -5
    -3 -1 -5
    -3 -1 -6
    -3 1 -6
    -3 -1 -6
    -3 1 -6
    -3 -1 -6
    -3 -1 -7
    -3 -1 -7
    -3 1 -7
    -3 -1 -8
    -3 -1 -8
    -3 -1 -8
    -3 1 -8
    -3 -1 -9
    -3 -1 -9
    -3 1 -9
    -3 -1 -9
    3 -1 10
    -3 1 -10
    -3 -1 -10
    -3 -1 -10
    -3 -1 -11
    3 -1 11
    -3 1 -11
    -3 -1 -12
    -3 -1 -12
    -3 1 -12
    3 -1 12
    -3 -1 -13
    -3 -1 -13
    -3 1 -13
    3 -1 13
    -3 1 -14
    -3 -1 -14
    -3 -1 -14
    3 -1 14
    3 -1 15
    -3 -1 -15
    -3 1 -15
    -3 -1 -15
    -3 1 -16
    -3 -1 -16
    -3 -1 -16
    3 -1 16
    -3 -1 -17
    -3 -1 -17
    -3 1 -17
    -3 -1 -17
    3 -1 17
    -3 -1 -18
    -3 -1 -18
    -3 -1 -18
    -3 1 -18
    -3 -1 -18
    -3 1 -18
    3 -1 18
    -3 1 -19
    -3 -1 -19
    -3 -1 -19
    -3 -1 -19
    -3 1 -19
    -3 -1 -19
    3 -1 19
    3 -1 20
    -3 -1 -20
    -3 -1 -20
    -3 -1 -20
    -3 1 -20
    -3 1 -20
    -3 -1 -20
    -3 1 -21
    -3 -1 -21
    -3 -1 -21
    -3 1 -21
    -3 -1 -21
    3 -1 21
    -3 -1 -21
    -3 1 -22
    -3 -1 -22
    -3 1 -22
    -3 -1 -22
    -3 -1 -23
    -3 1 -23
    -3 -1 -23
    -3 1 -23
    -3 -1 -24
    -3 1 -24
    -3 -1 -24
    -3 1 -24
    -3 -1 -25
    -3 -1 -25
    -3 1 -25
    -3 1 -25
    -3 1 -26
    -3 -1 -26
    -3 1 -26
    -3 -1 -27
    -3 1 -27
    -3 1 -27
    -3 -1 -28
    -3 1 -28
    -3 1 -28
    -3 -1 -29
    -3 1 -29
    -3 1 -29
    -3 1 -30
    -3 -1 -30
    -3 1 -30
    -3 -1 -31
    -3 1 -31
    -3 1 -31
    -3 -1 -32
    -3 1 -32
    -3 -1 -33
    -3 1 -33
    -3 -1 -34
    -3 1 -34
    3 -1 34
    -3 -1 -35
    -3 1 -35
    3 -1 35
    3 -1 36
    -3 -1 -36
    -3 1 -36
    -3 2 37
    -3 2 36
    -3 2 36
    -3 2 35
    -3 2 35
    -3 2 34
    -3 2 34
    -3 2 33
    -3 2 33
    -3 2 32
    -3 2 32
    -3 2 32
    -3 2 31
    -3 2 31
    -3 2 31
    -3 2 30
    -3 2 30
    -3 2 30
    -3 2 29
    -3 2 29
    -3 2 29
    -3 2 28
    -3 2 28
    -3 2 28
    -3 2 27
    -3 2 27
    -3 2 27
    -3 2 26
    -3 2 26
    -3 2 26
    -3 2 25
    -3 2 25
    -3 2 25
    -3 2 24
    -3 2 24
    -3 2 24
    -3 2 23
    -3 -2 23
    -3 2 23
    -3 -2 23
    -3 2 23
    -3 2 22
    3 2 -22
    -3 2 22
    -3 2 22
    -3 -2 22
    3 -2 -22
    3 -2 -21
    -3 2 21
    -3 2 21
    -3 -2 21
    3 2 -21
    -3 2 21
    -3 2 20
    -3 2 20
    -3 2 20
    -3 -2 20
    3 2 -20
    3 -2 -20
    3 -2 -19
    -3 2 19
    -3 2 19
    -3 -2 19
    3 2 -19
    -3 2 19
    3 -2 -18
    -3 2 18
    -3 2 18
    -3 2 18
    -3 -2 18
    3 2 -18
    -3 2 17
    -3 2 17
    3 2 -17
    3 -2 -16
    3 2 -16
    3 -2 -15
    3 2 -15
    3 -2 -14
    3 2 -14
    3 -2 -13
    3 2 -13
    3 -2 -12
    3 2 -12
    3 -2 -11
    3 -2 -10
    -3 -2 9
    -3 -2 8
    -3 2 8
    -3 -2 7
    -3 2 7
    -3 -2 6
    -3 2 6
    -3 -2 6
    -3 -2 5
    -3 2 5
    -3 -2 5
    -3 -2 4
    -3 -2 4
    -3 -2 3
    -3 -2 3
    -3 -2 2
    -3 2 2
    -3 -2 2
    -3 -2 1
    -3 2 1
    -3 -2 1
    -3 -2 0
    -3 2 0
    -3 -2 0
    -3 2 -1
    -3 -2 -1
    -3 -2 -1
    -3 -2 -2
    -3 -2 -2
    -3 -2 -3
    3 2 3
    -3 -2 -3
    -3 -2 -4
    3 2 4
    3 2 4
    -3 -2 -5
    3 2 5
    3 2 5
    -3 -2 -6
    3 2 6
    3 2 6
    3 2 7
    -3 -2 -7
    3 2 7
    -3 -2 -8
    3 2 8
    3 2 8
    -3 -2 -9
    -3 -2 -9
    3 2 9
    3 2 9
    -3 -2 -10
    -3 -2 -10
    3 2 10
    -3 -2 -11
    3 2 11
    -3 -2 -11
    -3 -2 -12
    -3 -2 -12
    3 2 12
    3 2 13
    -3 -2 -13
    3 -2 14
    3 2 14
    3 -2 15
    -3 -2 -15
    3 2 15
    -3 -2 -15
    -3 -2 -16
    3 2 16
    -3 -2 -16
    3 -2 16
    -3 -2 -17
    3 2 17
    -3 -2 -17
    3 -2 17
    -3 -2 -18
    3 2 18
    -3 -2 -18
    3 -2 18
    -3 -2 -19
    -3 -2 -19
    3 2 19
    3 -2 19
    -3 -2 -20
    -3 -2 -20
    -3 -2 -21
    -3 -2 -22
    -3 -2 -23
    -3 2 -23
    -3 -2 -24
    -3 2 -24
    -3 -2 -25
    -3 2 -25
    -3 -2 -26
    -3 2 -26
    -3 -2 -27
    -3 2 -27
    -3 -2 -28
    -3 2 -28
    -3 2 -29
    -3 -2 -29
    -3 2 -30
    -3 -2 -30
    -3 -2 -31
    -3 2 -31
    -3 2 -32
    3 -2 34
    -3 -2 -34
    3 -2 35
    -3 -2 -35
    -3 3 35
    -3 3 34
    -3 3 34
    -3 3 33
    -3 3 33
    -3 3 32
    -3 3 32
    -3 3 31
    -3 3 31
    -3 3 30
    -3 3 30
    -3 3 29
    -3 3 29
    -3 3 28
    -3 3 28
    -3 3 27
    -3 3 27
    -3 3 26
    -3 3 26
    -3 3 25
    -3 3 25
    -3 -3 25
    -3 3 24
    -3 3 24
    -3 3 24
    -3 3 23
    -3 3 23
    -3 3 23
    -3 -3 23
    -3 3 22
    -3 3 22
    -3 3 22
    -3 -3 22
    -3 3 21
    -3 3 21
    -3 3 21
    -3 -3 21
    -3 3 20
    -3 3 20
    -3 -3 20
    -3 3 19
    3 -3 -19
    -3 3 19
    -3 3 19
    -3 -3 19
    3 3 -19
    3 -3 -18
    -3 3 18
    -3 3 18
    3 3 -18
    -3 3 18
    3 -3 -17
    -3 3 17
    -3 3 17
    -3 -3 17
    3 3 -17
    -3 3 17
    3 -3 -16
    -3 3 16
    -3 3 16
    -3 3 16
    -3 -3 16
    3 3 -16
    -3 3 15
    -3 3 15
    -3 -3 15
    3 -3 -15
    3 3 -15
    3 -3 -14
    -3 3 14
    -3 3 14
    -3 -3 14
    3 3 -14
    3 3 -13
    -3 -3 13
    3 -3 -13
    3 -3 -12
    -3 -3 12
    -3 -3 11
    3 -3 -11
    -3 -3 10
    3 -3 -10
    -3 -3 9
    -3 -3 9
    -3 -3 8
    -3 -3 8
    -3 -3 7
    -3 -3 7
    -3 -3 6
    -3 -3 6
    -3 -3 5
    -3 -3 5
    -3 -3 4
    -3 -3 4
    -3 -3 3
    -3 -3 3
    -3 -3 2
    -3 -3 2
    -3 -3 1
    -3 -3 1
    -3 -3 0
    -3 -3 0
    -3 -3 -1
    -3 -3 -1
    -3 -3 -2
    -3 -3 -2
    3 3 3
    -3 -3 -3
    -3 -3 -3
    -3 -3 -4
    3 3 4
    -3 -3 -4
    3 3 5
    -3 -3 -5
    3 3 5
    3 3 6
    -3 -3 -6
    3 3 6
    -3 -3 -7
    3 3 7
    3 3 7
    3 3 8
    3 3 8
    -3 -3 -8
    3 3 9
    3 3 9
    -3 -3 -9
    3 3 10
    3 3 10
    3 3 11
    -3 -3 -11
    3 3 11
    3 3 12
    3 3 12
    3 3 13
    3 3 13
    -3 -3 -14
    3 3 14
    3 3 14
    -3 -3 -15
    3 3 15
    -3 -3 -16
    3 -3 16
    3 3 16
    -3 -3 -17
    -3 -3 -18
    -3 -3 -19
    -3 -3 -20
    -3 -3 -21
    -3 -3 -22
    -3 -3 -23
    -3 -3 -24
    -3 3 -24
    -3 -3 -25
    -3 3 -25
    -3 -3 -26
    -3 3 -26
    -3 -3 -27
    -3 3 -27
    -3 3 -28
    -3 -3 -28
    -3 -3 -29
    -3 -3 -29
    -3 3 -29
    -3 -3 -30
    -3 -3 -30
    -3 3 -30
    -3 -3 -31
    -3 -3 -31
    -3 3 -31
    -3 -3 -32
    -3 3 -32
    -3 -3 -33
    -3 3 -33
    -3 4 33
    -3 4 32
    -3 4 31
    3 -4 -30
    -3 4 30
    3 -4 -29
    -3 4 29
    3 -4 -28
    -3 4 28
    -3 4 27
    -3 4 26
    -3 4 25
    -3 -4 25
    -3 -4 24
    -3 -4 23
    -3 -4 22
    -3 -4 21
    -3 -4 20
    -3 -4 19
    -3 -4 18
    -3 -4 17
    -3 -4 16
    -3 4 15
    -3 -4 15
    -3 4 14
    -3 -4 14
    -3 4 13
    -3 -4 13
    3 4 -13
    -3 -4 13
    3 -4 -12
    -3 -4 12
    -3 -4 12
    3 -4 -11
    -3 -4 11
    -3 -4 10
    -3 -4 10
    3 -4 -10
    3 -4 -9
    -3 -4 9
    -3 -4 9
    -3 -4 9
    -3 -4 8
    -3 -4 8
    -3 -4 7
    -3 -4 7
    -3 -4 7
    -3 -4 6
    -3 -4 6
    -3 -4 6
    -3 -4 5
    -3 -4 5
    -3 -4 5
    -3 -4 4
    -3 -4 4
    -3 -4 4
    -3 -4 3
    -3 -4 3
    -3 -4 3
    -3 -4 2
    -3 -4 2
    -3 -4 2
    -3 -4 1
    -3 -4 1
    -3 -4 1
    -3 -4 0
    -3 -4 0
    -3 -4 0
    -3 -4 -1
    3 4 1
    -3 -4 -1
    -3 -4 -1
    -3 -4 -2
    3 4 2
    -3 -4 -2
    -3 -4 -2
    -3 -4 -3
    3 4 3
    -3 -4 -3
    -3 -4 -4
    3 4 4
    -3 -4 -4
    -3 -4 -4
    -3 -4 -5
    3 4 5
    -3 -4 -5
    3 4 6
    -3 -4 -6
    3 4 7
    3 4 7
    3 4 8
    3 4 8
    -3 -4 -8
    3 4 9
    3 4 9
    3 4 10
    3 4 10
    -3 -4 -10
    3 4 11
    3 4 11
    -3 -4 -11
    -3 -4 -12
    -3 -4 -13
    -3 -4 -14
    -3 -4 -15
    -3 -4 -16
    -3 -4 -17
    -3 -4 -18
    -3 -4 -19
    -3 -4 -19
    -3 -4 -19
    -3 -4 -20
    -3 -4 -20
    -3 -4 -21
    -3 -4 -21
    -3 -4 -22
    -3 -4 -22
    -3 -4 -23
    -3 -4 -23
    -3 -4 -24
    -3 -4 -24
    -3 -4 -25
    -3 -4 -25
    -3 -4 -26
    -3 -4 -26
    -3 -4 -27
    -3 -4 -27
    -3 -4 -28
    -3 -4 -28
    -3 -4 -29
    -3 -4 -29
    -3 -4 -30
    -3 -4 -30
    -3 -4 -31
    3 -5 -30
    3 -5 -29
    3 -5 -28
    3 -5 -27
    3 -5 -26
    3 -5 -25
    -3 -5 24
    -3 -5 23
    -3 -5 22
    -3 -5 21
    -3 -5 20
    -3 -5 19
    -3 -5 18
    -3 -5 17
    -3 -5 16
    -3 -5 15
    -3 -5 14
    -3 -5 13
    -3 -5 12
    -3 -5 11
    -3 -5 10
    -3 -5 9
    -3 -5 8
    -3 -5 7
    -3 -5 6
    -3 -5 5
    -3 -5 4
    -3 -5 3
    -3 -5 2
    -3 -5 2
    -3 -5 1
    -3 -5 1
    -3 -5 0
    -3 -5 0
    -3 -5 -1
    -3 -5 -1
    -3 -5 -2
    -3 -5 -2
    -3 -5 -3
    -3 -5 -3
    -3 -5 -4
    -3 -5 -4
    -3 -5 -5
    -3 -5 -5
    -3 -5 -6
    -3 -5 -6
    -3 -5 -7
    -3 -5 -7
    -3 -5 -8
    -3 -5 -8
    -3 -5 -9
    -3 -5 -9
    -3 -5 -10
    -3 -5 -10
    -3 -5 -11
    -3 -5 -11
    -3 -5 -12
    -3 -5 -12
    -3 -5 -13
    -3 -5 -13
    -3 -5 -14
    -3 -5 -14
    -3 -5 -15
    -3 -5 -15
    -3 -5 -16
    -3 -5 -16
    -3 -5 -17
    -3 -5 -17
    -3 -5 -18
    -3 -5 -18
    -3 -5 -19
    -3 -5 -19
    -3 -5 -20
    -3 -5 -21
    -3 -5 -22
    -3 -5 -23
    -3 -5 -24
    -3 -5 -25
    -3 -5 -26
    -3 -5 -26
    -3 -5 -27
    -3 -5 -27
    3 -6 -24
    3 -6 -23
    3 -6 -22
    -3 -6 22
    3 -6 -21
    -3 -6 21
    -3 -6 20
    -3 -6 19
    -3 -6 18
    -3 -6 17
    -3 -6 16
    -3 -6 15
    -3 -6 14
    -3 -6 13
    -3 -6 12
    -3 -6 11
    -3 -6 10
    -3 -6 9
    -3 -6 8
    -3 -6 8
    -3 -6 7
    -3 -6 7
    -3 -6 6
    -3 -6 6
    -3 -6 5
    -3 -6 5
    -3 -6 4
    -3 -6 4
    -3 -6 3
    -3 -6 3
    -3 -6 2
    -3 -6 2
    -3 -6 1
    -3 -6 1
    -3 -6 0
    -3 -6 0
    -3 -6 -1
    -3 -6 -1
    -3 -6 -2
    -3 -6 -2
    -3 -6 -3
    -3 -6 -3
    -3 -6 -4
    -3 -6 -4
    -3 -6 -5
    -3 -6 -5
    -3 -6 -6
    -3 -6 -6
    -3 -6 -7
    -3 -6 -7
    -3 -6 -8
    -3 -6 -8
    -3 -6 -9
    -3 -6 -9
    -3 -6 -10
    -3 -6 -10
    -3 -6 -11
    -3 -6 -11
    -3 -6 -12
    -3 -6 -12
    -3 -6 -13
    -3 -6 -13
    -3 -6 -14
    -3 -6 -14
    -3 -6 -15
    -3 -6 -15
    -3 -6 -16
    -3 -6 -16
    -3 -6 -17
    -3 -6 -17
    -3 -6 -18
    -3 -6 -19
    -3 -6 -20
    -3 -6 -21
    -3 -6 -22
    -3 -7 16
    -3 -7 15
    -3 -7 14
    -3 -7 14
    -3 -7 13
    -3 -7 13
    -3 -7 12
    -3 -7 12
    -3 -7 11
    -3 -7 11
    -3 -7 10
    -3 -7 10
    -3 -7 9
    -3 -7 9
    -3 -7 8
    -3 -7 8
    -3 -7 7
    -3 -7 7
    -3 -7 6
    -3 -7 6
    -3 -7 5
    -3 -7 5
    -3 -7 4
    -3 -7 4
    -3 -7 3
    -3 -7 3
    -3 -7 2
    -3 -7 2
    -3 -7 1
    -3 -7 1
    -3 -7 0
    -3 -7 0
    3 7 0
    3 7 1
    -3 -7 -1
    -3 -7 -1
    -3 -7 -2
    -3 -7 -2
    3 7 2
    -3 -7 -3
    -3 -7 -3
    -3 -7 -4
    -3 -7 -4
    -3 -7 -5
    -3 -7 -5
    -3 -7 -6
    -3 -7 -6
    -3 -7 -7
    -3 -7 -8
    -3 -7 -9
    -3 -7 -10
    -3 -7 -11
    -3 -7 -12
    -3 -7 -13
    -3 -7 -14
    -4 0 38
    -4 0 38
    -4 0 37
    -4 0 37
    -4 0 36
    -4 0 36
    -4 0 35
    -4 0 34
    -4 0 34
    -4 0 33
    -4 0 33
    -4 0 32
    -4 0 32
    -4 0 31
    -4 0 31
    -4 0 30
    -4 0 30
    -4 0 29
    -4 0 29
    -4 0 28
    -4 0 28
    -4 0 27
    -4 0 26
    -4 0 25
    -4 0 24
    -4 0 23
    -4 0 22
    -4 0 22
    -4 0 21
    -4 0 21
    -4 0 20
    -4 0 20
    -4 0 19
    -4 0 19
    -4 0 18
    -4 0 17
    -4 0 16
    -4 0 15
    -4 0 14
    -4 0 13
    -4 0 12
    -4 0 12
    -4 0 11
    -4 0 11
    -4 0 11
    -4 0 10
    -4 0 10
    -4 0 9
    -4 0 9
    -4 0 8
    -4 0 8
    -4 0 8
    -4 0 7
    -4 0 7
    -4 0 7
    -4 0 6
    -4 0 6
    -4 0 6
    -4 0 5
    -4 0 5
    -4 0 5
    -4 0 4
    -4 0 4
    -4 0 3
    -4 0 3
    -4 0 2
    -4 0 1
    -4 0 1
    -4 0 0
    -4 0 0
    -4 0 0
    -4 0 -1
    -4 0 -1
    -4 0 -1
    -4 0 -1
    -4 0 -2
    -4 0 -2
    -4 0 -2
    -4 0 -3
    -4 0 -3
    -4 0 -3
    -4 0 -4
    -4 0 -4
    -4 0 -5
    -4 0 -5
    -4 0 -6
    -4 0 -6
    -4 0 -7
    -4 0 -7
    -4 0 -8
    -4 0 -9
    -4 0 -10
    -4 0 -11
    -4 0 -12
    -4 0 -13
    -4 0 -14
    -4 0 -15
    -4 0 -15
    -4 0 -16
    -4 0 -16
    -4 0 -17
    -4 0 -17
    -4 0 -18
    -4 0 -18
    -4 0 -19
    -4 0 -19
    -4 0 -20
    -4 0 -21
    -4 0 -22
    -4 0 -23
    -4 0 -24
    -4 0 -25
    -4 0 -26
    -4 0 -27
    -4 0 -28
    -4 0 -29
    -4 0 -30
    -4 0 -31
    4 0 32
    -4 0 -32
    4 0 33
    -4 0 -33
    4 0 34
    -4 0 -34
    -4 0 -35
    -4 -1 37
    -4 1 37
    -4 1 37
    -4 -1 37
    -4 1 37
    -4 1 36
    -4 1 36
    -4 -1 36
    -4 1 36
    -4 1 36
    -4 -1 36
    -4 -1 35
    -4 1 35
    -4 1 35
    -4 1 35
    -4 -1 35
    -4 1 35
    -4 1 34
    -4 1 34
    -4 -1 34
    -4 1 34
    -4 1 33
    -4 1 33
    -4 -1 33
    -4 1 33
    -4 1 32
    -4 1 32
    -4 -1 32
    -4 1 32
    -4 1 31
    -4 -1 31
    -4 -1 31
    -4 1 31
    -4 1 31
    -4 1 30
    -4 -1 30
    -4 1 30
    -4 -1 30
    -4 1 30
    -4 1 29
    -4 1 29
    -4 -1 29
    -4 1 29
    -4 1 28
    -4 -1 28
    -4 1 28
    -4 1 28
    -4 1 28
    -4 -1 28
    -4 1 27
    -4 -1 27
    -4 1 27
    -4 1 27
    -4 -1 27
    -4 1 27
    -4 1 26
    -4 -1 26
    -4 1 26
    -4 1 26
    -4 1 26
    -4 -1 26
    -4 1 25
    -4 -1 25
    -4 1 25
    -4 1 25
    -4 1 25
    -4 -1 25
    -4 1 24
    -4 -1 24
    -4 1 24
    -4 1 24
    -4 1 24
    -4 1 23
    -4 -1 23
    -4 1 23
    -4 1 23
    4 -1 -22
    -4 1 22
    -4 1 22
    -4 -1 22
    -4 1 22
    -4 1 22
    4 -1 -21
    -4 1 21
    -4 1 21
    -4 1 21
    -4 1 21
    -4 -1 21
    -4 1 20
    4 -1 -20
    -4 -1 20
    -4 1 20
    -4 1 20
    -4 1 20
    4 -1 -19
    -4 1 19
    -4 -1 19
    -4 1 19
    -4 1 19
    -4 1 19
    -4 -1 19
    -4 1 19
    4 -1 -18
    -4 1 18
    -4 1 18
    -4 1 18
    -4 1 18
    -4 1 18
    -4 -1 18
    -4 -1 18
    4 -1 -17
    -4 1 17
    -4 1 17
    -4 1 17
    -4 1 17
    -4 -1 17
    -4 1 17
    4 -1 -16
    -4 -1 16
    -4 1 16
    4 -1 -15
    -4 1 15
    -4 -1 15
    4 -1 -14
    -4 -1 14
    -4 1 14
    4 -1 -13
    -4 -1 13
    -4 1 13
    -4 -1 12
    4 -1 -12
    4 -1 -11
    -4 -1 11
    -4 1 11
    -4 1 11
    4 -1 -10
    -4 1 10
    -4 1 10
    -4 -1 10
    4 -1 -9
    -4 -1 9
    -4 1 9
    -4 1 9
    -4 1 9
    -4 1 8
    -4 1 8
    -4 -1 8
    -4 1 8
    -4 1 7
    -4 1 7
    -4 -1 7
    -4 1 7
    -4 1 6
    -4 -1 6
    -4 1 6
    -4 1 6
    -4 1 5
    -4 1 5
    -4 1 4
    -4 1 4
    -4 -1 3
    -4 1 3
    -4 -1 3
    -4 1 3
    -4 -1 2
    -4 1 2
    -4 -1 2
    -4 1 2
    -4 -1 1
    -4 -1 1
    -4 1 1
    -4 -1 1
    -4 1 1
    -4 -1 0
    -4 1 0
    -4 -1 0
    -4 1 0
    -4 -1 0
    -4 -1 0
    -4 -1 -1
    -4 -1 -1
    -4 1 -1
    -4 1 -1
    -4 -1 -1
    -4 1 -1
    -4 -1 -1
    -4 -1 -2
    -4 -1 -2
    -4 1 -2
    -4 1 -2
    -4 1 -2
    -4 -1 -2
    -4 -1 -3
    -4 -1 -3
    -4 1 -3
    -4 1 -3
    -4 1 -3
    -4 -1 -3
    -4 -1 -4
    -4 1 -4
    -4 -1 -4
    -4 -1 -4
    -4 1 -4
    -4 1 -5
    -4 1 -5
    -4 1 -5
    -4 -1 -5
    -4 -1 -5
    -4 -1 -5
    -4 -1 -6
    -4 -1 -6
    -4 1 -6
    -4 1 -6
    -4 -1 -7
    -4 -1 -7
    -4 1 -7
    -4 1 -7
    -4 -1 -8
    -4 -1 -8
    -4 1 -8
    -4 1 -8
    -4 -1 -9
    -4 1 -9
    -4 1 -9
    -4 -1 -10
    -4 1 -10
    -4 1 -10
    -4 1 -11
    -4 -1 -11
    -4 1 -11
    -4 -1 -12
    -4 1 -12
    -4 1 -12
    -4 -1 -13
    -4 1 -13
    -4 -1 -14
    -4 1 -14
    -4 -1 -14
    -4 -1 -15
    -4 -1 -15
    -4 1 -15
    -4 -1 -15
    -4 1 -15
    -4 -1 -16
    -4 -1 -16
    -4 -1 -16
    -4 1 -16
    -4 -1 -16
    -4 1 -16
    -4 -1 -17
    -4 -1 -17
    -4 -1 -17
    -4 1 -17
    -4 -1 -17
    -4 1 -17
    -4 -1 -18
    -4 -1 -18
    -4 -1 -18
    -4 1 -18
    -4 -1 -18
    -4 1 -18
    -4 -1 -19
    -4 1 -19
    -4 -1 -19
    -4 -1 -19
    -4 -1 -19
    -4 1 -19
    -4 -1 -20
    -4 -1 -20
    -4 1 -20
    -4 -1 -21
    -4 -1 -21
    -4 1 -21
    -4 -1 -22
    -4 -1 -22
    -4 1 -22
    -4 -1 -23
    -4 1 -23
    -4 -1 -23
    -4 -1 -24
    -4 -1 -24
    -4 1 -24
    -4 -1 -25
    -4 -1 -25
    -4 1 -25
    -4 -1 -26
    -4 1 -26
    -4 -1 -27
    -4 1 -27
    -4 -1 -28
    -4 1 -28
    -4 1 -29
    -4 -1 -29
    -4 -1 -30
    -4 1 -30
    -4 -1 -31
    -4 1 -31
    -4 -1 -32
    -4 1 -32
    -4 -1 -33
    -4 1 -33
    4 -1 34
    -4 -1 -34
    -4 1 -34
    -4 2 36
    -4 2 35
    -4 2 35
    -4 2 35
    -4 2 34
    -4 2 34
    -4 2 34
    -4 2 33
    -4 2 33
    -4 2 33
    -4 2 32
    -4 2 32
    -4 2 32
    -4 2 31
    -4 2 31
    -4 2 31
    -4 2 30
    -4 2 30
    -4 2 29
    -4 2 29
    -4 2 29
    -4 2 28
    -4 2 28
    -4 2 28
    -4 2 27
    -4 2 27
    -4 2 27
    -4 2 26
    -4 2 26
    -4 2 26
    -4 2 25
    -4 2 25
    -4 2 25
    -4 2 24
    -4 2 24
    -4 2 24
    -4 2 23
    -4 2 23
    -4 2 23
    -4 2 22
    -4 2 22
    -4 2 22
    -4 2 21
    -4 2 21
    4 -2 -20
    -4 2 20
    -4 2 20
    -4 2 20
    -4 2 19
    -4 2 19
    -4 2 19
    4 -2 -18
    -4 2 18
    -4 2 18
    -4 2 18
    -4 2 17
    -4 2 17
    -4 2 17
    -4 2 16
    -4 2 16
    -4 2 16
    -4 2 15
    4 -2 -15
    -4 2 15
    -4 2 15
    4 -2 -14
    4 -2 -13
    4 -2 -12
    4 -2 -11
    4 -2 -10
    -4 2 9
    -4 2 8
    -4 2 8
    -4 2 7
    -4 2 7
    -4 -2 6
    -4 2 6
    -4 -2 5
    -4 2 5
    -4 2 5
    -4 -2 4
    -4 2 4
    -4 2 4
    -4 -2 3
    -4 2 3
    -4 2 3
    -4 -2 2
    -4 2 2
    -4 2 2
    -4 -2 1
    -4 2 1
    -4 2 1
    -4 -2 0
    -4 2 0
    -4 2 0
    -4 2 -1
    -4 -2 -1
    -4 -2 -2
    -4 2 -2
    -4 -2 -3
    -4 -2 -4
    -4 -2 -5
    -4 -2 -6
    -4 -2 -7
    -4 -2 -8
    -4 -2 -9
    4 2 9
    4 2 10
    -4 -2 -10
    -4 -2 -11
    4 2 11
    -4 -2 -12
    4 2 12
    -4 -2 -13
    4 2 13
    -4 -2 -14
    4 2 14
    -4 -2 -15
    4 2 15
    -4 -2 -15
    -4 -2 -16
    -4 -2 -16
    4 2 16
    -4 -2 -17
    4 2 17
    -4 -2 -17
    -4 -2 -18
    -4 -2 -19
    -4 -2 -20
    -4 -2 -21
    -4 -2 -22
    -4 -2 -23
    -4 -2 -24
    -4 -2 -25
    -4 -2 -26
    -4 -2 -27
    -4 -2 -28
    -4 -2 -29
    -4 -2 -30
    -4 -2 -31
    -4 -2 -32
    -4 -2 -33
    -4 3 34
    -4 3 33
    -4 3 32
    -4 3 32
    -4 3 31
    -4 3 31
    -4 3 30
    -4 3 30
    -4 3 30
    -4 3 29
    -4 3 29
    -4 3 29
    -4 3 28
    -4 3 28
    -4 3 28
    -4 3 27
    -4 3 27
    -4 3 27
    -4 3 26
    -4 3 26
    -4 3 26
    -4 3 25
    -4 3 25
    -4 3 25
    -4 -3 25
    -4 3 24
    -4 3 24
    -4 3 24
    -4 -3 24
    -4 3 23
    -4 3 23
    -4 3 23
    -4 -3 23
    -4 3 22
    -4 3 22
    -4 3 22
    -4 -3 22
    -4 3 21
    -4 3 21
    -4 3 21
    -4 -3 21
    -4 3 20
    -4 3 20
    -4 3 20
    -4 -3 20
    -4 3 19
    -4 3 19
    -4 3 19
    -4 -3 19
    -4 3 18
    -4 3 18
    -4 3 18
    -4 -3 18
    -4 3 17
    -4 3 17
    -4 3 17
    -4 -3 17
    4 -3 -16
    -4 3 16
    -4 3 16
    -4 3 16
    -4 -3 16
    4 3 -16
    4 -3 -15
    -4 3 15
    -4 3 15
    -4 3 15
    -4 -3 15
    4 3 -15
    4 -3 -14
    -4 -3 14
    -4 3 14
    4 3 -14
    -4 3 13
    4 -3 -13
    -4 -3 13
    -4 -3 13
    4 3 -13
    -4 3 12
    -4 -3 12
    -4 -3 12
    4 -3 -12
    -4 -3 11
    -4 -3 11
    4 -3 -11
    -4 -3 10
    -4 -3 10
    4 -3 -10
    -4 -3 9
    -4 -3 9
    -4 -3 8
    -4 3 8
    -4 -3 7
    -4 -3 6
    -4 3 6
    -4 -3 5
    -4 3 5
    -4 -3 4
    -4 3 4
    -4 -3 4
    -4 -3 3
    -4 3 3
    -4 -3 3
    -4 -3 2
    -4 -3 2
    -4 -3 1
    -4 -3 1
    -4 -3 0
    -4 -3 0
    -4 -3 -1
    -4 -3 -2
    4 3 2
    -4 -3 -3
    4 3 3
    -4 -3 -4
    4 3 4
    -4 -3 -5
    -4 -3 -6
    -4 -3 -6
    -4 -3 -7
    -4 -3 -7
    -4 -3 -8
    -4 -3 -8
    -4 -3 -9
    -4 -3 -9
    -4 -3 -10
    -4 -3 -10
    4 3 11
    -4 -3 -11
    -4 -3 -11
    4 3 12
    -4 -3 -12
    -4 -3 -13
    4 3 13
    -4 -3 -14
    -4 -3 -15
    -4 -3 -15
    -4 -3 -16
    -4 -3 -16
    -4 -3 -17
    -4 -3 -17
    -4 -3 -18
    -4 -3 -18
    -4 -3 -19
    -4 -3 -19
    -4 -3 -20
    -4 -3 -20
    -4 -3 -21
    -4 -3 -21
    -4 -3 -22
    -4 -3 -22
    -4 -3 -23
    -4 -3 -23
    -4 -3 -24
    -4 -3 -24
    -4 -3 -25
    -4 -3 -25
    -4 -3 -26
    -4 -3 -26
    -4 -3 -27
    -4 -3 -27
    -4 -3 -28
    -4 -3 -28
    -4 -3 -29
    -4 -3 -30
    -4 -3 -31
    -4 -3 -32
    -4 4 32
    -4 4 31
    -4 4 30
    4 -4 -29
    -4 4 29
    -4 4 28
    -4 4 27
    -4 4 26
    -4 4 25
    -4 4 25
    -4 -4 25
    -4 4 24
    -4 4 24
    -4 -4 24
    -4 4 23
    -4 -4 23
    -4 4 22
    -4 -4 22
    -4 4 21
    -4 -4 21
    -4 4 20
    -4 -4 20
    -4 4 19
    -4 -4 19
    -4 4 18
    -4 -4 18
    -4 -4 17
    -4 4 17
    -4 4 16
    -4 -4 16
    -4 4 15
    -4 -4 15
    -4 4 14
    -4 -4 14
    -4 4 13
    -4 -4 13
    -4 4 12
    -4 -4 12
    -4 -4 11
    -4 -4 10
    4 -4 -10
    -4 -4 9
    4 -4 -9
    -4 -4 9
    -4 -4 8
    -4 -4 8
    -4 -4 7
    -4 -4 7
    -4 -4 6
    -4 -4 6
    -4 -4 5
    -4 -4 5
    -4 -4 5
    -4 -4 4
    -4 4 4
    -4 -4 4
    -4 -4 4
    -4 -4 3
    -4 -4 3
    -4 -4 3
    -4 -4 2
    -4 -4 2
    -4 -4 2
    -4 -4 1
    -4 -4 1
    -4 -4 1
    -4 -4 0
    -4 -4 0
    -4 -4 0
    -4 -4 -1
    4 4 1
    -4 -4 -1
    -4 -4 -1
    -4 -4 -2
    4 4 2
    -4 -4 -2
    -4 -4 -3
    4 4 3
    -4 -4 -3
    4 4 4
    -4 -4 -4
    -4 -4 -4
    -4 -4 -5
    4 4 5
    -4 -4 -5
    -4 -4 -6
    4 4 6
    -4 -4 -6
    -4 -4 -7
    4 4 7
    -4 -4 -8
    -4 -4 -9
    -4 -4 -9
    -4 -4 -10
    -4 -4 -10
    -4 -4 -11
    -4 -4 -11
    -4 -4 -12
    -4 -4 -13
    -4 -4 -14
    -4 -4 -15
    -4 -4 -16
    -4 -4 -17
    -4 -4 -18
    -4 -4 -19
    -4 -4 -20
    -4 -4 -20
    -4 -4 -21
    -4 -4 -21
    -4 -4 -22
    -4 -4 -22
    -4 -4 -23
    -4 -4 -23
    -4 -4 -24
    -4 -4 -24
    -4 -4 -25
    -4 -4 -25
    -4 -4 -26
    -4 -4 -26
    -4 -4 -27
    -4 -4 -27
    -4 -4 -28
    -4 -4 -28
    -4 -4 -29
    -4 -4 -29
    4 -5 -28
    4 -5 -27
    4 -5 -26
    -4 -5 24
    -4 -5 23
    -4 -5 22
    -4 -5 21
    -4 -5 20
    -4 -5 19
    -4 -5 18
    -4 -5 17
    -4 5 17
    -4 5 16
    -4 -5 16
    -4 5 15
    -4 -5 15
    -4 5 14
    -4 -5 14
    -4 5 13
    -4 -5 13
    -4 5 12
    -4 -5 12
    -4 5 11
    -4 -5 11
    -4 -5 10
    -4 -5 9
    -4 -5 8
    -4 -5 7
    -4 -5 6
    -4 -5 5
    -4 -5 4
    -4 -5 3
    -4 -5 2
    -4 -5 1
    -4 -5 0
    -4 -5 -1
    -4 -5 -2
    -4 -5 -3
    -4 -5 -4
    -4 -5 -5
    -4 -5 -6
    -4 -5 -7
    -4 -5 -8
    -4 -5 -9
    -4 -5 -10
    -4 -5 -11
    -4 -5 -12
    -4 -5 -13
    -4 -5 -14
    -4 -5 -15
    -4 -5 -16
    -4 -5 -17
    -4 -5 -18
    -4 -5 -19
    -4 -5 -20
    -4 -5 -21
    -4 -5 -22
    -4 -5 -23
    -4 -5 -24
    -4 -5 -25
    4 -6 -23
    4 -6 -22
    -4 -6 22
    -4 -6 21
    -4 -6 20
    -4 -6 19
    -4 -6 18
    -4 -6 17
    -4 -6 16
    -4 -6 15
    -4 -6 14
    -4 -6 13
    -4 -6 12
    -4 -6 11
    -4 -6 10
    -4 6 9
    -4 -6 9
    -4 -6 8
    -4 -6 7
    -4 -6 6
    -4 -6 5
    -4 -6 4
    -4 -6 3
    -4 -6 2
    -4 -6 1
    -4 -6 0
    -4 -6 -1
    -4 -6 -2
    -4 -6 -3
    -4 -6 -4
    -4 -6 -5
    -4 -6 -6
    -4 -6 -7
    -4 -6 -8
    -4 -6 -9
    -4 -6 -10
    -4 -6 -11
    -4 -6 -12
    -4 -6 -13
    -4 -6 -14
    -4 -6 -15
    -4 -6 -16
    -4 -6 -17
    -4 -6 -18
    -4 -6 -19
    -4 -6 -20
    -4 -7 14
    -4 -7 13
    -4 -7 12
    -4 -7 11
    -4 -7 10
    -4 -7 9
    -4 -7 8
    -4 -7 7
    -4 -7 6
    -4 -7 5
    -4 -7 4
    -4 -7 3
    -4 -7 2
    -4 -7 1
    -4 -7 0
    -4 -7 -1
    -4 -7 -2
    -4 -7 -3
    -4 -7 -4
    -4 -7 -5
    -4 -7 -6
    -4 -7 -7
    -4 -7 -8
    -4 -7 -9
    -4 -7 -10
    -4 -7 -11
    -5 0 36
    -5 0 36
    -5 0 35
    -5 0 35
    -5 0 34
    -5 0 34
    -5 0 34
    -5 0 33
    -5 0 33
    -5 0 33
    -5 0 32
    -5 0 32
    -5 0 32
    -5 0 31
    -5 0 31
    -5 0 31
    -5 0 30
    -5 0 30
    -5 0 30
    -5 0 29
    -5 0 29
    -5 0 29
    -5 0 28
    -5 0 28
    -5 0 28
    -5 0 27
    -5 0 27
    -5 0 26
    -5 0 26
    -5 0 25
    -5 0 25
    -5 0 24
    -5 0 24
    -5 0 23
    -5 0 23
    -5 0 22
    -5 0 21
    -5 0 20
    -5 0 19
    -5 0 19
    -5 0 18
    -5 0 18
    -5 0 17
    -5 0 17
    -5 0 16
    -5 0 16
    -5 0 16
    -5 0 15
    -5 0 15
    -5 0 14
    -5 0 14
    -5 0 13
    -5 0 12
    -5 0 12
    -5 0 11
    -5 0 11
    -5 0 10
    -5 0 10
    -5 0 10
    -5 0 9
    -5 0 9
    -5 0 9
    -5 0 8
    -5 0 8
    -5 0 8
    -5 0 7
    -5 0 7
    -5 0 6
    -5 0 6
    -5 0 5
    -5 0 4
    -5 0 3
    -5 0 2
    -5 0 1
    -5 0 0
    -5 0 -1
    -5 0 -1
    -5 0 -1
    -5 0 -2
    -5 0 -2
    -5 0 -2
    -5 0 -3
    -5 0 -3
    -5 0 -4
    -5 0 -4
    -5 0 -5
    -5 0 -5
    -5 0 -6
    -5 0 -6
    -5 0 -7
    -5 0 -7
    -5 0 -8
    -5 0 -8
    -5 0 -9
    -5 0 -9
    -5 0 -10
    -5 0 -10
    -5 0 -10
    -5 0 -10
    -5 0 -11
    -5 0 -11
    -5 0 -11
    -5 0 -11
    -5 0 -12
    -5 0 -12
    -5 0 -12
    -5 0 -13
    -5 0 -13
    -5 0 -13
    -5 0 -14
    -5 0 -14
    -5 0 -14
    -5 0 -15
    -5 0 -15
    -5 0 -15
    -5 0 -16
    -5 0 -16
    -5 0 -16
    -5 0 -17
    -5 0 -18
    -5 0 -19
    -5 0 -20
    -5 0 -21
    -5 0 -22
    -5 0 -23
    -5 0 -24
    -5 0 -25
    -5 0 -26
    -5 0 -27
    -5 0 -28
    -5 0 -29
    -5 0 -30
    -5 0 -31
    -5 0 -32
    -5 0 -33
    -5 1 36
    -5 -1 36
    -5 -1 36
    -5 1 36
    -5 1 36
    -5 1 35
    -5 -1 35
    -5 1 35
    -5 -1 35
    -5 1 35
    -5 1 34
    -5 1 34
    -5 -1 34
    -5 1 34
    -5 1 33
    -5 -1 33
    -5 1 33
    -5 -1 33
    -5 1 33
    -5 1 32
    -5 -1 32
    -5 1 32
    -5 1 32
    -5 1 32
    -5 -1 32
    -5 1 31
    -5 -1 31
    -5 -1 31
    -5 1 31
    -5 1 31
    -5 1 31
    -5 1 30
    -5 1 30
    -5 -1 30
    -5 1 30
    -5 1 30
    -5 -1 30
    -5 -1 29
    -5 1 29
    -5 1 29
    -5 -1 29
    -5 1 29
    -5 1 29
    -5 -1 28
    -5 1 28
    -5 1 28
    -5 -1 28
    -5 1 28
    -5 1 28
    -5 -1 27
    -5 1 27
    -5 1 27
    -5 1 27
    -5 1 27
    -5 -1 27
    -5 1 27
    -5 -1 26
    -5 1 26
    -5 1 26
    -5 1 26
    -5 -1 26
    -5 1 26
    -5 1 25
    -5 -1 25
    -5 1 25
    -5 1 25
    -5 1 25
    -5 -1 25
    -5 1 24
    -5 1 24
    -5 -1 24
    -5 1 24
    -5 1 24
    -5 -1 24
    -5 1 23
    -5 1 23
    -5 1 23
    -5 -1 23
    -5 1 23
    -5 -1 23
    -5 -1 22
    -5 1 22
    -5 1 22
    -5 1 22
    -5 -1 22
    -5 1 22
    -5 1 21
    -5 1 21
    -5 1 21
    -5 -1 21
    -5 1 21
    -5 -1 21
    -5 -1 20
    -5 1 20
    -5 1 20
    -5 1 20
    -5 -1 20
    -5 1 20
    -5 1 20
    -5 -1 19
    -5 1 19
    -5 1 19
    -5 1 19
    -5 1 19
    -5 -1 19
    -5 1 19
    -5 -1 19
    -5 1 19
    -5 1 18
    -5 -1 18
    -5 1 18
    -5 1 18
    -5 1 18
    -5 -1 18
    -5 1 18
    -5 -1 18
    -5 -1 17
    -5 1 17
    -5 1 17
    -5 -1 17
    -5 1 17
    -5 1 17
    -5 -1 17
    -5 1 17
    -5 1 17
    -5 1 17
    -5 1 16
    -5 -1 16
    -5 1 16
    -5 1 16
    -5 1 16
    -5 1 16
    -5 -1 16
    -5 1 16
    -5 -1 16
    -5 -1 15
    -5 1 15
    -5 1 15
    -5 1 15
    -5 1 15
    -5 1 15
    -5 1 15
    -5 -1 15
    -5 -1 15
    -5 -1 14
    -5 1 14
    -5 1 14
    -5 1 14
    -5 1 14
    -5 -1 14
    -5 1 14
    -5 -1 14
    -5 1 14
    -5 1 13
    -5 1 13
    -5 1 13
    -5 -1 13
    -5 1 13
    -5 1 13
    -5 1 12
    -5 1 12
    -5 -1 12
    -5 1 12
    -5 1 11
    -5 -1 11
    -5 1 11
    -5 1 11
    -5 1 10
    -5 -1 10
    -5 1 10
    -5 1 10
    -5 -1 9
    -5 1 9
    -5 1 9
    -5 1 8
    -5 1 8
    -5 1 7
    -5 1 7
    -5 1 6
    -5 1 6
    -5 1 5
    -5 1 5
    -5 1 4
    -5 1 4
    -5 1 3
    -5 1 3
    -5 1 2
    -5 -1 2
    -5 1 1
    -5 -1 1
    -5 -1 0
    -5 1 0
    -5 -1 0
    -5 -1 -1
    -5 1 -1
    -5 -1 -1
    -5 -1 -2
    -5 -1 -2
    -5 1 -2
    -5 1 -2
    -5 -1 -2
    -5 -1 -3
    -5 -1 -3
    -5 1 -3
    -5 1 -3
    -5 1 -3
    -5 -1 -3
    -5 -1 -4
    -5 -1 -4
    -5 1 -4
    -5 1 -4
    -5 -1 -4
    -5 -1 -5
    -5 -1 -5
    -5 1 -5
    -5 1 -5
    -5 -1 -5
    -5 -1 -6
    -5 -1 -6
    -5 1 -6
    -5 1 -6
    -5 -1 -6
    -5 -1 -7
    -5 1 -7
    -5 1 -7
    -5 -1 -7
    -5 -1 -8
    -5 1 -8
    -5 1 -8
    -5 -1 -8
    -5 1 -9
    -5 -1 -9
    -5 -1 -9
    -5 1 -9
    -5 -1 -10
    -5 1 -10
    -5 -1 -10
    -5 1 -10
    -5 -1 -10
    -5 1 -10
    -5 1 -10
    -5 -1 -11
    -5 1 -11
    -5 -1 -11
    -5 1 -11
    -5 -1 -11
    -5 1 -11
    -5 1 -11
    -5 -1 -12
    -5 1 -12
    -5 1 -12
    -5 -1 -12
    -5 1 -12
    -5 1 -12
    -5 1 -13
    -5 -1 -13
    -5 1 -13
    -5 -1 -13
    -5 1 -13
    -5 -1 -14
    -5 1 -14
    -5 -1 -14
    -5 1 -14
    -5 -1 -15
    -5 1 -15
    -5 -1 -15
    -5 1 -15
    -5 -1 -16
    -5 1 -16
    -5 -1 -17
    -5 1 -17
    -5 -1 -18
    -5 1 -18
    -5 -1 -19
    -5 1 -19
    -5 -1 -20
    -5 1 -20
    -5 -1 -21
    -5 1 -21
    -5 -1 -22
    -5 1 -22
    -5 -1 -23
    -5 1 -23
    -5 -1 -24
    -5 1 -24
    -5 -1 -25
    -5 1 -25
    -5 -1 -26
    -5 1 -26
    -5 -1 -27
    -5 1 -27
    -5 -1 -28
    -5 1 -28
    -5 -1 -29
    -5 1 -29
    -5 -1 -30
    -5 1 -30
    -5 1 -30
    -5 -1 -31
    -5 1 -31
    -5 1 -31
    -5 -1 -32
    -5 1 -32
    -5 1 -32
    -5 2 35
    -5 2 34
    -5 2 34
    -5 2 33
    -5 2 33
    -5 2 32
    -5 2 32
    -5 2 31
    -5 2 31
    -5 2 30
    -5 2 30
    -5 2 30
    -5 2 29
    -5 2 29
    -5 2 28
    -5 2 28
    -5 2 28
    -5 2 27
    -5 2 27
    -5 2 27
    -5 2 26
    -5 2 26
    -5 2 26
    -5 2 25
    -5 2 25
    -5 2 25
    -5 2 24
    -5 2 24
    -5 2 23
    -5 2 23
    -5 2 23
    -5 2 22
    -5 2 22
    -5 2 21
    -5 2 21
    -5 2 21
    -5 2 20
    -5 2 20
    -5 2 20
    -5 2 19
    -5 2 19
    -5 2 19
    -5 2 18
    -5 2 18
    -5 2 18
    5 -2 -17
    -5 2 17
    -5 2 17
    -5 2 17
    -5 2 17
    5 -2 -16
    -5 2 16
    -5 2 16
    -5 2 16
    -5 2 16
    -5 2 15
    5 -2 -15
    -5 2 15
    5 -2 -14
    -5 2 14
    -5 2 14
    -5 2 14
    5 -2 -13
    -5 2 13
    -5 -2 13
    -5 2 13
    -5 2 13
    5 -2 -12
    -5 2 12
    -5 -2 12
    -5 2 12
    -5 2 12
    5 -2 -11
    -5 2 11
    -5 -2 11
    -5 2 11
    -5 2 11
    -5 -2 10
    -5 2 10
    -5 2 10
    5 -2 -10
    5 -2 -9
    -5 -2 9
    -5 2 9
    -5 2 9
    -5 2 9
    -5 2 8
    -5 2 8
    -5 2 7
    -5 2 7
    -5 2 6
    -5 2 6
    -5 2 5
    -5 2 5
    -5 2 4
    -5 2 4
    -5 -2 3
    -5 2 3
    -5 2 3
    -5 -2 2
    -5 2 2
    -5 2 2
    -5 -2 1
    -5 2 1
    -5 -2 0
    -5 2 0
    -5 -2 -1
    -5 2 -1
    -5 -2 -2
    -5 2 -2
    -5 -2 -3
    -5 2 -3
    -5 -2 -4
    -5 2 -4
    -5 -2 -5
    -5 -2 -5
    -5 2 -5
    -5 -2 -6
    -5 2 -6
    -5 -2 -7
    -5 -2 -7
    -5 2 -7
    -5 -2 -8
    -5 -2 -8
    -5 2 -8
    -5 -2 -9
    -5 -2 -9
    -5 -2 -10
    -5 -2 -11
    -5 -2 -12
    -5 -2 -12
    -5 -2 -13
    -5 -2 -13
    -5 -2 -14
    -5 -2 -14
    -5 -2 -15
    -5 -2 -15
    -5 -2 -16
    -5 -2 -16
    -5 -2 -17
    -5 -2 -17
    -5 -2 -18
    -5 -2 -18
    -5 -2 -19
    -5 -2 -19
    -5 -2 -20
    -5 -2 -20
    -5 -2 -21
    -5 -2 -22
    -5 -2 -23
    -5 -2 -24
    -5 -2 -25
    -5 -2 -26
    -5 -2 -27
    -5 -2 -28
    -5 -2 -29
    -5 -2 -30
    -5 2 -30
    -5 2 -31
    -5 3 33
    -5 3 33
    -5 3 32
    -5 3 32
    -5 3 31
    -5 3 31
    -5 3 30
    -5 3 30
    -5 3 29
    -5 3 29
    -5 3 28
    -5 3 28
    -5 3 27
    -5 3 27
    -5 3 26
    -5 3 26
    -5 3 25
    -5 3 25
    -5 3 24
    -5 3 24
    -5 3 23
    -5 3 23
    -5 3 22
    -5 3 22
    -5 3 21
    -5 3 21
    -5 3 20
    -5 3 20
    -5 3 19
    -5 3 19
    -5 3 18
    -5 3 18
    -5 3 17
    -5 3 17
    -5 3 16
    -5 3 16
    -5 3 15
    -5 3 15
    -5 3 14
    -5 3 14
    -5 3 13
    -5 -3 13
    5 -3 -12
    -5 3 12
    -5 -3 12
    -5 3 12
    -5 3 11
    5 -3 -11
    -5 -3 11
    -5 3 11
    -5 -3 10
    -5 3 10
    5 -3 -10
    -5 -3 9
    -5 3 9
    -5 -3 8
    -5 3 8
    -5 -3 7
    -5 3 7
    -5 -3 6
    -5 3 6
    -5 3 6
    -5 -3 5
    -5 -3 5
    -5 3 5
    -5 3 5
    -5 -3 4
    -5 -3 4
    -5 3 4
    -5 3 4
    -5 -3 3
    -5 -3 3
    -5 3 3
    -5 -3 2
    -5 3 2
    -5 -3 1
    -5 -3 1
    -5 3 1
    -5 -3 0
    -5 -3 0
    -5 -3 -1
    -5 -3 -1
    -5 3 -1
    -5 -3 -2
    -5 -3 -2
    -5 3 -2
    -5 -3 -3
    -5 -3 -3
    -5 3 -3
    -5 -3 -4
    -5 -3 -4
    -5 3 -4
    -5 -3 -5
    -5 -3 -5
    -5 3 -5
    -5 -3 -6
    -5 -3 -6
    -5 3 -6
    -5 -3 -7
    -5 -3 -7
    -5 -3 -8
    -5 -3 -8
    -5 -3 -9
    -5 -3 -9
    -5 -3 -10
    -5 -3 -11
    -5 -3 -12
    -5 -3 -13
    -5 -3 -14
    -5 -3 -15
    -5 -3 -16
    -5 -3 -16
    -5 -3 -17
    -5 -3 -17
    -5 -3 -18
    -5 -3 -18
    -5 -3 -19
    -5 -3 -19
    -5 -3 -20
    -5 -3 -20
    -5 -3 -21
    -5 -3 -21
    -5 -3 -22
    -5 -3 -23
    -5 -3 -24
    -5 -3 -25
    -5 -3 -26
    -5 3 -26
    -5 -3 -27
    -5 3 -27
    -5 -3 -28
    -5 3 -28
    -5 -3 -29
    -5 3 -29
    -5 4 30
    -5 4 30
    -5 4 29
    -5 4 29
    -5 4 28
    -5 4 28
    -5 4 27
    -5 4 27
    -5 4 26
    -5 4 26
    -5 4 25
    -5 4 25
    -5 4 24
    -5 4 24
    -5 -4 24
    -5 4 23
    -5 -4 23
    -5 4 22
    -5 -4 22
    -5 4 21
    -5 -4 21
    -5 4 20
    -5 -4 20
    -5 4 19
    -5 -4 19
    -5 4 18
    -5 -4 18
    -5 4 17
    -5 -4 17
    -5 4 16
    -5 -4 16
    -5 4 15
    -5 -4 15
    -5 4 14
    -5 -4 14
    -5 4 13
    -5 -4 13
    -5 4 12
    -5 -4 12
    -5 4 11
    -5 -4 11
    -5 -4 10
    -5 -4 9
    -5 4 8
    -5 -4 8
    -5 -4 7
    -5 -4 6
    -5 -4 5
    -5 -4 5
    -5 -4 4
    -5 -4 4
    -5 -4 3
    -5 -4 3
    -5 -4 2
    -5 -4 2
    -5 -4 1
    -5 -4 1
    -5 -4 0
    -5 -4 0
    -5 -4 -1
    -5 -4 -1
    -5 -4 -2
    -5 -4 -2
    -5 -4 -3
    -5 -4 -3
    -5 -4 -4
    -5 -4 -4
    -5 -4 -5
    -5 -4 -5
    -5 -4 -6
    -5 -4 -6
    -5 -4 -7
    -5 -4 -7
    -5 -4 -8
    -5 -4 -8
    -5 -4 -9
    -5 -4 -9
    -5 -4 -10
    -5 -4 -10
    -5 -4 -11
    -5 -4 -11
    -5 -4 -12
    -5 -4 -12
    -5 -4 -13
    -5 -4 -13
    -5 -4 -14
    -5 -4 -14
    -5 -4 -15
    -5 -4 -15
    -5 -4 -16
    -5 -4 -16
    -5 -4 -17
    -5 -4 -17
    -5 -4 -18
    -5 -4 -18
    -5 -4 -19
    -5 -4 -19
    -5 -4 -20
    -5 -4 -20
    -5 -4 -21
    -5 -4 -21
    -5 -4 -22
    -5 -4 -22
    -5 -4 -23
    -5 -4 -23
    -5 -4 -24
    -5 -4 -24
    -5 -4 -25
    -5 -4 -25
    -5 -4 -26
    -5 -4 -26
    -5 -4 -27
    -5 5 26
    -5 5 25
    -5 5 24
    -5 -5 24
    -5 5 23
    -5 -5 23
    -5 5 22
    -5 -5 22
    -5 5 21
    -5 -5 21
    -5 5 20
    -5 -5 20
    -5 5 19
    -5 -5 19
    -5 5 18
    -5 -5 18
    -5 5 17
    -5 -5 17
    -5 5 16
    -5 -5 16
    -5 5 15
    -5 -5 15
    -5 5 14
    -5 -5 14
    -5 5 13
    -5 -5 13
    -5 5 12
    -5 -5 12
    -5 5 11
    -5 -5 11
    -5 5 10
    -5 -5 10
    -5 -5 9
    -5 -5 8
    -5 -5 7
    -5 -5 6
    -5 -5 5
    -5 -5 4
    -5 -5 3
    -5 -5 2
    -5 -5 1
    -5 -5 0
    -5 -5 -1
    -5 -5 -2
    -5 -5 -3
    -5 -5 -4
    -5 -5 -5
    -5 -5 -6
    -5 -5 -7
    -5 -5 -8
    -5 -5 -9
    -5 -5 -10
    -5 -5 -11
    -5 -5 -12
    -5 -5 -13
    -5 -5 -14
    -5 -5 -15
    -5 -5 -16
    -5 -5 -17
    -5 -5 -18
    -5 -5 -19
    -5 -5 -20
    -5 -5 -21
    -5 -5 -22
    -5 -6 20
    -5 -6 19
    -5 -6 18
    -5 -6 17
    -5 6 16
    -5 -6 16
    -5 6 15
    -5 -6 15
    -5 6 14
    -5 -6 14
    -5 6 13
    -5 -6 13
    -5 6 12
    -5 -6 12
    -5 6 11
    -5 -6 11
    -5 6 10
    -5 -6 10
    -5 6 9
    -5 -6 9
    -5 6 8
    -5 -6 8
    -5 6 7
    -5 -6 7
    -5 -6 6
    -5 -6 5
    -5 -6 4
    -5 -6 3
    -5 -6 2
    -5 -6 1
    -5 -6 0
    -5 -6 -1
    -5 -6 -2
    -5 -6 -3
    -5 -6 -4
    -5 -6 -5
    -5 -6 -6
    -5 -6 -7
    -5 -6 -8
    -5 -6 -9
    -5 -6 -10
    -5 -6 -11
    -5 -6 -12
    -5 -6 -13
    -5 -6 -14
    -5 -6 -15
    -5 -6 -16
    -5 -6 -17
    -5 -7 9
    -5 -7 8
    -5 -7 7
    -5 7 6
    -5 -7 6
    -5 7 5
    -5 -7 5
    -5 7 4
    -5 -7 4
    -5 7 3
    -5 -7 3
    -5 7 2
    -5 -7 2
    -5 7 1
    -5 -7 1
    -5 -7 0
    -5 -7 -1
    -5 -7 -2
    -5 -7 -3
    -5 -7 -4
    -5 -7 -5
    -6 0 35
    -6 0 35
    -6 0 34
    -6 0 34
    -6 0 33
    -6 0 33
    -6 0 33
    -6 0 32
    -6 0 32
    -6 0 32
    -6 0 31
    -6 0 31
    -6 0 31
    -6 0 30
    -6 0 30
    -6 0 29
    -6 0 29
    -6 0 28
    -6 0 28
    -6 0 27
    -6 0 27
    -6 0 26
    -6 0 26
    -6 0 25
    -6 0 25
    -6 0 24
    -6 0 24
    -6 0 23
    -6 0 23
    -6 0 22
    -6 0 22
    -6 0 21
    -6 0 21
    -6 0 20
    -6 0 20
    -6 0 19
    -6 0 19
    -6 0 18
    -6 0 18
    -6 0 17
    -6 0 17
    -6 0 16
    -6 0 16
    -6 0 15
    -6 0 15
    -6 0 15
    -6 0 14
    -6 0 14
    -6 0 14
    -6 0 13
    -6 0 13
    -6 0 13
    -6 0 13
    -6 0 12
    -6 0 12
    -6 0 12
    -6 0 12
    -6 0 11
    -6 0 11
    -6 0 11
    -6 0 11
    -6 0 11
    -6 0 10
    -6 0 10
    -6 0 10
    -6 0 10
    -6 0 10
    -6 0 10
    -6 0 9
    -6 0 9
    -6 0 9
    -6 0 9
    -6 0 9
    -6 0 9
    -6 0 8
    -6 0 8
    -6 0 8
    -6 0 8
    -6 0 8
    -6 0 8
    -6 0 7
    -6 0 7
    -6 0 7
    -6 0 7
    -6 0 7
    -6 0 6
    -6 0 6
    -6 0 6
    -6 0 6
    -6 0 6
    -6 0 5
    -6 0 5
    -6 0 5
    -6 0 5
    -6 0 5
    -6 0 5
    -6 0 5
    -6 0 4
    -6 0 4
    -6 0 4
    -6 0 4
    -6 0 4
    -6 0 4
    -6 0 4
    -6 0 3
    -6 0 3
    -6 0 3
    -6 0 3
    -6 0 3
    -6 0 2
    -6 0 2
    -6 0 2
    -6 0 2
    -6 0 2
    -6 0 1
    -6 0 1
    -6 0 1
    -6 0 1
    -6 0 1
    -6 0 0
    -6 0 0
    -6 0 0
    -6 0 0
    -6 0 -1
    -6 0 -1
    -6 0 -1
    -6 0 -2
    -6 0 -2
    -6 0 -2
    -6 0 -3
    -6 0 -3
    -6 0 -3
    -6 0 -4
    -6 0 -4
    -6 0 -4
    -6 0 -4
    -6 0 -4
    -6 0 -4
    -6 0 -5
    -6 0 -5
    -6 0 -5
    -6 0 -5
    -6 0 -5
    -6 0 -6
    -6 0 -6
    -6 0 -6
    -6 0 -6
    -6 0 -6
    -6 0 -7
    -6 0 -7
    -6 0 -7
    -6 0 -7
    -6 0 -7
    -6 0 -8
    -6 0 -8
    -6 0 -8
    -6 0 -8
    -6 0 -8
    -6 0 -9
    -6 0 -9
    -6 0 -9
    -6 0 -9
    -6 0 -9
    -6 0 -10
    -6 0 -10
    -6 0 -10
    -6 0 -10
    -6 0 -10
    -6 0 -11
    -6 0 -11
    -6 0 -11
    -6 0 -11
    -6 0 -12
    -6 0 -12
    -6 0 -13
    -6 0 -13
    -6 0 -14
    -6 0 -15
    -6 0 -16
    -6 0 -17
    -6 0 -18
    -6 0 -19
    -6 0 -20
    -6 0 -21
    -6 0 -22
    -6 0 -23
    -6 0 -24
    -6 0 -25
    -6 0 -26
    -6 0 -27
    -6 0 -28
    -6 0 -29
    -6 0 -30
    -6 -1 34
    -6 1 34
    -6 1 34
    -6 -1 34
    -6 1 34
    -6 -1 33
    -6 1 33
    -6 1 33
    -6 -1 33
    -6 1 33
    -6 1 32
    -6 -1 32
    -6 1 32
    -6 -1 32
    -6 1 32
    -6 1 31
    -6 -1 31
    -6 1 31
    -6 -1 31
    -6 1 31
    -6 1 30
    -6 -1 30
    -6 1 30
    -6 -1 30
    -6 1 30
    -6 1 29
    -6 -1 29
    -6 1 29
    -6 -1 29
    -6 1 29
    -6 1 28
    -6 -1 28
    -6 1 28
    -6 -1 28
    -6 1 28
    -6 1 27
    -6 -1 27
    -6 1 27
    -6 -1 27
    -6 1 27
    -6 1 26
    -6 -1 26
    -6 1 26
    -6 1 26
    -6 -1 26
    -6 1 26
    -6 1 25
    -6 -1 25
    -6 1 25
    -6 1 25
    -6 -1 25
    -6 1 25
    -6 -1 24
    -6 1 24
    -6 -1 24
    -6 1 24
    -6 1 24
    -6 1 24
    -6 1 23
    -6 -1 23
    -6 1 23
    -6 1 23
    -6 -1 23
    -6 1 23
    -6 -1 22
    -6 1 22
    -6 1 22
    -6 -1 22
    -6 1 22
    -6 -1 21
    -6 1 21
    -6 1 21
    -6 -1 21
    -6 1 21
    -6 -1 20
    -6 1 20
    -6 1 20
    -6 -1 20
    -6 1 20
    -6 -1 19
    -6 -1 19
    -6 1 19
    -6 1 19
    -6 1 19
    -6 -1 18
    -6 1 18
    -6 1 18
    -6 1 18
    -6 -1 18
    -6 -1 17
    -6 1 17
    -6 1 17
    -6 -1 17
    -6 1 17
    -6 -1 16
    -6 1 16
    -6 1 16
    -6 -1 16
    -6 1 16
    -6 -1 15
    -6 1 15
    -6 1 15
    -6 -1 15
    -6 1 15
    -6 1 15
    -6 -1 15
    -6 1 15
    -6 -1 14
    -6 1 14
    -6 1 14
    -6 -1 14
    -6 1 14
    -6 1 14
    -6 -1 14
    -6 1 14
    -6 -1 13
    -6 1 13
    -6 1 13
    -6 1 13
    -6 -1 13
    -6 1 13
    -6 1 13
    -6 -1 13
    -6 -1 12
    -6 -1 12
    -6 1 12
    -6 1 12
    -6 1 12
    -6 1 12
    -6 1 12
    -6 -1 12
    -6 -1 12
    -6 1 12
    -6 -1 11
    -6 1 11
    -6 -1 11
    -6 1 11
    -6 1 11
    -6 1 11
    -6 -1 11
    -6 -1 11
    -6 1 11
    -6 -1 11
    -6 1 11
    -6 -1 10
    -6 1 10
    -6 -1 10
    -6 1 10
    -6 1 10
    -6 1 10
    -6 -1 10
    -6 1 10
    -6 -1 10
    -6 -1 10
    -6 1 10
    -6 -1 9
    -6 1 9
    -6 -1 9
    -6 1 9
    -6 1 9
    -6 1 9
    -6 -1 9
    -6 1 9
    -6 -1 9
    -6 -1 9
    -6 1 9
    -6 1 8
    -6 -1 8
    -6 1 8
    -6 1 8
    -6 -1 8
    -6 1 8
    -6 1 8
    -6 1 8
    -6 -1 8
    -6 -1 8
    -6 1 7
    -6 -1 7
    -6 1 7
    -6 1 7
    -6 -1 7
    -6 1 7
    -6 1 7
    -6 1 7
    -6 -1 7
    -6 1 7
    -6 -1 7
    -6 -1 6
    -6 1 6
    -6 1 6
    -6 1 6
    -6 -1 6
    -6 -1 6
    -6 1 6
    -6 1 6
    -6 -1 6
    -6 -1 5
    -6 1 5
    -6 1 5
    -6 1 5
    -6 1 5
    -6 -1 5
    -6 1 5
    -6 -1 5
    -6 1 5
    -6 -1 5
    -6 -1 4
    -6 1 4
    -6 -1 4
    -6 1 4
    -6 1 4
    -6 1 4
    -6 -1 4
    -6 1 4
    -6 1 4
    -6 -1 4
    -6 1 4
    -6 -1 4
    -6 1 3
    -6 1 3
    -6 -1 3
    -6 1 3
    -6 1 3
    -6 1 3
    -6 -1 3
    -6 -1 3
    -6 1 3
    -6 -1 3
    -6 1 3
    -6 -1 3
    -6 -1 2
    -6 1 2
    -6 1 2
    -6 1 2
    -6 1 2
    -6 -1 2
    -6 1 2
    -6 -1 2
    -6 1 2
    -6 -1 2
    -6 1 2
    -6 -1 2
    -6 1 1
    -6 1 1
    -6 1 1
    -6 1 1
    -6 -1 1
    -6 1 1
    -6 -1 1
    -6 1 1
    -6 -1 1
    -6 1 1
    -6 1 0
    -6 1 0
    -6 -1 0
    -6 1 0
    -6 1 0
    -6 -1 0
    -6 -1 0
    -6 1 -1
    -6 -1 -1
    -6 -1 -1
    -6 1 -1
    -6 1 -1
    -6 -1 -1
    -6 1 -2
    -6 1 -2
    -6 -1 -2
    -6 -1 -2
    -6 1 -2
    -6 1 -3
    -6 1 -3
    -6 -1 -3
    -6 1 -4
    -6 -1 -4
    -6 -1 -4
    -6 1 -4
    -6 1 -4
    -6 1 -4
    -6 -1 -5
    -6 1 -5
    -6 -1 -5
    -6 -1 -5
    -6 1 -5
    -6 1 -5
    -6 -1 -5
    -6 1 -5
    -6 -1 -5
    -6 1 -5
    -6 -1 -6
    -6 -1 -6
    -6 1 -6
    -6 1 -6
    -6 -1 -6
    -6 1 -6
    -6 -1 -6
    -6 1 -6
    -6 -1 -7
    -6 1 -7
    -6 1 -7
    -6 -1 -7
    -6 -1 -7
    -6 1 -7
    -6 1 -7
    -6 1 -7
    -6 -1 -8
    -6 1 -8
    -6 1 -8
    -6 -1 -8
    -6 -1 -8
    -6 1 -8
    -6 1 -8
    -6 1 -8
    -6 -1 -9
    -6 1 -9
    -6 -1 -9
    -6 1 -9
    -6 1 -9
    -6 -1 -9
    -6 1 -9
    -6 1 -9
    -6 -1 -10
    -6 1 -10
    -6 -1 -10
    -6 1 -10
    -6 1 -10
    -6 -1 -10
    -6 1 -10
    -6 1 -10
    -6 -1 -11
    -6 1 -11
    -6 1 -11
    -6 1 -11
    -6 -1 -12
    -6 1 -12
    -6 1 -12
    -6 1 -12
    -6 -1 -13
    -6 1 -13
    -6 1 -13
    -6 -1 -14
    -6 1 -14
    -6 1 -14
    -6 -1 -15
    -6 1 -15
    -6 1 -15
    -6 -1 -16
    -6 1 -16
    -6 1 -16
    -6 -1 -17
    -6 1 -17
    -6 1 -17
    -6 -1 -18
    -6 1 -18
    -6 1 -18
    -6 -1 -19
    -6 1 -19
    -6 1 -19
    -6 -1 -20
    -6 1 -20
    -6 1 -20
    -6 -1 -21
    -6 1 -21
    -6 1 -21
    -6 -1 -22
    -6 1 -22
    -6 1 -22
    -6 -1 -23
    -6 1 -23
    -6 1 -23
    -6 -1 -24
    -6 1 -24
    -6 1 -24
    -6 -1 -25
    -6 1 -25
    -6 1 -25
    -6 -1 -26
    -6 1 -26
    -6 1 -26
    -6 -1 -27
    -6 1 -27
    -6 1 -27
    -6 -1 -28
    -6 1 -28
    -6 1 -28
    -6 -1 -29
    -6 1 -29
    -6 1 -29
    -6 2 33
    -6 2 33
    -6 2 32
    -6 2 32
    -6 2 31
    -6 2 31
    -6 2 30
    -6 2 30
    -6 2 29
    -6 2 29
    -6 2 28
    -6 2 28
    -6 2 27
    -6 2 27
    -6 2 26
    -6 2 26
    -6 2 25
    -6 2 25
    -6 2 24
    -6 2 24
    -6 2 23
    -6 2 23
    -6 2 22
    -6 2 22
    -6 2 21
    -6 2 21
    -6 2 20
    -6 2 20
    -6 2 19
    -6 2 19
    -6 2 18
    -6 2 18
    -6 2 17
    -6 2 17
    -6 2 16
    -6 2 16
    -6 2 15
    -6 2 14
    -6 -2 13
    -6 2 13
    -6 2 13
    -6 -2 12
    -6 2 12
    -6 2 12
    -6 -2 11
    -6 2 11
    -6 2 11
    -6 2 11
    -6 -2 11
    -6 -2 10
    -6 2 10
    -6 2 10
    -6 2 10
    -6 2 10
    -6 -2 10
    -6 -2 10
    -6 -2 9
    -6 2 9
    -6 2 9
    -6 2 9
    -6 2 9
    -6 -2 9
    -6 -2 9
    -6 -2 8
    -6 2 8
    -6 2 8
    -6 2 8
    -6 2 8
    -6 -2 8
    -6 -2 8
    -6 -2 7
    -6 2 7
    -6 2 7
    -6 2 7
    -6 2 7
    -6 -2 7
    -6 -2 7
    -6 -2 6
    -6 2 6
    -6 2 6
    -6 2 6
    -6 2 6
    -6 -2 6
    -6 -2 6
    -6 -2 5
    -6 2 5
    -6 2 5
    -6 2 5
    -6 -2 5
    -6 -2 5
    -6 -2 4
    -6 2 4
    -6 2 4
    -6 2 4
    -6 -2 4
    -6 -2 4
    -6 -2 3
    -6 2 3
    -6 2 3
    -6 2 3
    -6 -2 3
    -6 2 3
    -6 -2 3
    -6 -2 2
    -6 2 2
    -6 2 2
    -6 -2 2
    -6 -2 2
    -6 -2 1
    -6 2 1
    -6 2 1
    -6 -2 1
    -6 2 1
    -6 -2 0
    -6 2 0
    -6 2 0
    -6 2 0
    -6 -2 -1
    -6 -2 -1
    -6 2 -1
    -6 2 -1
    -6 2 -1
    -6 -2 -2
    -6 -2 -2
    -6 2 -2
    -6 2 -2
    -6 -2 -3
    -6 -2 -3
    -6 2 -3
    -6 -2 -4
    -6 -2 -4
    -6 2 -4
    -6 -2 -5
    -6 -2 -5
    -6 2 -5
    -6 2 -5
    -6 -2 -6
    -6 -2 -6
    -6 2 -6
    -6 2 -6
    -6 -2 -7
    -6 2 -7
    -6 2 -7
    -6 -2 -8
    -6 2 -8
    -6 -2 -9
    -6 2 -9
    -6 -2 -10
    -6 2 -10
    -6 -2 -11
    -6 2 -11
    -6 -2 -12
    -6 2 -12
    -6 -2 -13
    -6 2 -13
    -6 -2 -14
    -6 2 -14
    -6 -2 -15
    -6 2 -15
    -6 -2 -16
    -6 2 -16
    -6 -2 -17
    -6 2 -17
    -6 -2 -18
    -6 2 -18
    -6 -2 -19
    -6 2 -19
    -6 -2 -20
    -6 2 -20
    -6 -2 -21
    -6 2 -21
    -6 -2 -22
    -6 2 -22
    -6 2 -23
    -6 2 -24
    -6 2 -25
    -6 2 -26
    -6 2 -27
    -6 2 -28
    -6 2 -29
    -6 3 31
    -6 3 31
    -6 3 30
    -6 3 30
    -6 3 29
    -6 3 29
    -6 3 28
    -6 3 28
    -6 3 27
    -6 3 27
    -6 3 26
    -6 3 26
    -6 3 25
    -6 3 25
    -6 3 24
    -6 3 24
    -6 3 23
    -6 3 23
    -6 3 22
    -6 3 22
    -6 3 21
    -6 3 21
    -6 3 20
    -6 3 20
    -6 3 19
    -6 3 19
    -6 3 18
    -6 3 18
    -6 3 17
    -6 3 17
    -6 3 16
    -6 3 16
    -6 3 15
    -6 3 15
    -6 3 14
    -6 3 14
    -6 3 13
    -6 -3 13
    -6 3 13
    -6 3 13
    -6 3 12
    -6 -3 12
    -6 3 12
    -6 -3 11
    -6 3 11
    -6 3 10
    -6 -3 10
    -6 3 10
    -6 -3 9
    -6 3 9
    -6 -3 8
    -6 3 8
    -6 -3 7
    -6 3 7
    -6 -3 6
    -6 3 6
    -6 -3 5
    -6 3 5
    -6 -3 4
    -6 3 4
    -6 -3 3
    -6 3 3
    -6 -3 2
    -6 3 2
    -6 -3 1
    -6 3 1
    -6 -3 0
    -6 3 0
    -6 -3 -1
    -6 -3 -2
    -6 -3 -3
    -6 -3 -4
    -6 -3 -5
    -6 -3 -6
    -6 -3 -7
    -6 -3 -8
    -6 -3 -9
    -6 -3 -10
    -6 -3 -11
    -6 -3 -12
    -6 3 -12
    -6 -3 -13
    -6 3 -13
    -6 -3 -14
    -6 3 -14
    -6 -3 -15
    -6 3 -15
    -6 -3 -16
    -6 3 -16
    -6 -3 -17
    -6 3 -17
    -6 -3 -18
    -6 3 -18
    -6 -3 -19
    -6 3 -19
    -6 -3 -20
    -6 3 -20
    -6 -3 -21
    -6 3 -21
    -6 -3 -22
    -6 3 -22
    -6 -3 -23
    -6 3 -23
    -6 -3 -24
    -6 3 -24
    -6 -3 -25
    -6 3 -25
    -6 -3 -26
    -6 3 -26
    -6 3 -27
    -6 4 28
    -6 4 28
    -6 4 28
    -6 4 27
    -6 4 27
    -6 4 27
    -6 4 26
    -6 4 26
    -6 4 26
    -6 4 25
    -6 4 25
    -6 4 25
    -6 4 24
    -6 4 24
    -6 4 24
    -6 4 23
    -6 4 23
    -6 4 22
    -6 4 22
    -6 4 21
    -6 4 21
    -6 4 20
    -6 4 20
    -6 4 19
    -6 4 19
    -6 4 18
    -6 4 18
    -6 4 17
    -6 4 17
    -6 4 16
    -6 4 16
    -6 4 15
    -6 4 15
    -6 4 14
    -6 4 14
    -6 4 13
    -6 4 13
    -6 4 12
    -6 4 12
    -6 4 11
    -6 -4 11
    -6 4 11
    -6 4 10
    -6 -4 10
    -6 4 10
    -6 4 9
    -6 -4 9
    -6 4 9
    -6 -4 8
    -6 4 8
    -6 -4 7
    -6 4 7
    -6 -4 6
    -6 4 6
    -6 -4 5
    -6 -4 4
    -6 -4 3
    -6 -4 2
    -6 -4 1
    -6 -4 0
    -6 -4 -1
    -6 -4 -2
    -6 -4 -3
    -6 -4 -4
    -6 -4 -5
    -6 -4 -6
    -6 -4 -7
    -6 -4 -8
    -6 -4 -9
    -6 -4 -10
    -6 -4 -11
    -6 -4 -12
    -6 -4 -13
    -6 -4 -14
    -6 -4 -15
    -6 -4 -16
    -6 -4 -17
    -6 -4 -18
    -6 -4 -19
    -6 -4 -20
    -6 -4 -21
    -6 -4 -22
    -6 -4 -23
    -6 -4 -24
    -6 5 24
    -6 5 24
    -6 5 23
    -6 5 23
    -6 5 22
    -6 5 22
    -6 5 21
    -6 5 21
    -6 5 20
    -6 5 20
    -6 5 19
    -6 5 19
    -6 5 18
    -6 5 18
    -6 5 17
    -6 5 17
    -6 5 16
    -6 5 16
    -6 5 15
    -6 5 15
    -6 5 14
    -6 5 14
    -6 5 13
    -6 5 13
    -6 5 12
    -6 5 11
    -6 5 10
    -6 5 9
    -6 5 8
    -6 -5 8
    -6 -5 7
    -6 -5 6
    -6 -5 5
    -6 -5 4
    -6 -5 3
    -6 -5 2
    -6 -5 1
    -6 -5 0
    -6 -5 -1
    -6 -5 -2
    -6 -5 -3
    -6 -5 -4
    -6 -5 -5
    -6 -5 -6
    -6 -5 -6
    -6 -5 -7
    -6 -5 -7
    -6 -5 -8
    -6 -5 -8
    -6 -5 -9
    -6 -5 -9
    -6 -5 -10
    -6 -5 -10
    -6 -5 -11
    -6 -5 -11
    -6 -5 -12
    -6 -5 -12
    -6 -5 -13
    -6 -5 -13
    -6 -5 -14
    -6 -5 -14
    -6 -5 -15
    -6 -5 -15
    -6 -5 -16
    -6 -5 -17
    -6 -5 -18
    -6 -5 -19
    -6 6 16
    -6 -6 16
    -6 6 15
    -6 -6 15
    -6 6 14
    -6 -6 14
    -6 6 13
    -6 -6 13
    -6 6 12
    -6 -6 12
    -6 6 11
    -6 -6 11
    -6 6 10
    -6 -6 10
    -6 6 9
    -6 -6 9
    -6 6 8
    -6 -6 8
    -6 6 7
    -6 -6 7
    -6 6 6
    -6 -6 6
    -6 6 5
    -6 -6 5
    -6 6 4
    -6 -6 4
    -6 -6 3
    -6 -6 2
    -6 -6 1
    -6 -6 0
    -6 -6 -1
    -6 -6 -2
    -6 -6 -3
    -6 -6 -4
    -6 -6 -5
    -6 -6 -6
    -6 -6 -7
    -6 -6 -8
    -6 -6 -9
    -6 -6 -10
    -6 -6 -11
    -6 -6 -12
    -7 0 32
    -7 0 32
    -7 0 31
    -7 0 31
    -7 0 30
    -7 0 30
    -7 0 29
    -7 0 29
    -7 0 28
    -7 0 28
    -7 0 27
    -7 0 27
    -7 0 26
    -7 0 26
    -7 0 25
    -7 0 25
    -7 0 24
    -7 0 24
    -7 0 23
    -7 0 23
    -7 0 22
    -7 0 22
    -7 0 21
    -7 0 21
    -7 0 20
    -7 0 20
    -7 0 19
    -7 0 19
    -7 0 18
    -7 0 18
    -7 0 17
    -7 0 17
    -7 0 16
    -7 0 16
    -7 0 15
    -7 0 15
    -7 0 14
    -7 0 14
    -7 0 14
    -7 0 14
    -7 0 13
    -7 0 13
    -7 0 13
    -7 0 12
    -7 0 12
    -7 0 12
    -7 0 11
    -7 0 11
    -7 0 11
    -7 0 10
    -7 0 10
    -7 0 10
    -7 0 9
    -7 0 9
    -7 0 9
    -7 0 9
    -7 0 8
    -7 0 8
    -7 0 8
    -7 0 8
    -7 0 8
    -7 0 7
    -7 0 7
    -7 0 7
    -7 0 7
    -7 0 7
    -7 0 7
    -7 0 6
    -7 0 6
    -7 0 6
    -7 0 6
    -7 0 6
    -7 0 6
    -7 0 5
    -7 0 5
    -7 0 5
    -7 0 5
    -7 0 5
    -7 0 5
    -7 0 4
    -7 0 4
    -7 0 4
    -7 0 4
    -7 0 4
    -7 0 4
    -7 0 3
    -7 0 3
    -7 0 3
    -7 0 3
    -7 0 3
    -7 0 3
    -7 0 2
    -7 0 2
    -7 0 2
    -7 0 2
    -7 0 2
    -7 0 2
    -7 0 2
    -7 0 1
    -7 0 1
    -7 0 1
    -7 0 1
    -7 0 1
    -7 0 0
    -7 0 0
    -7 0 0
    -7 0 0
    -7 0 0
    -7 0 -1
    -7 0 -1
    -7 0 -1
    -7 0 -2
    -7 0 -2
    -7 0 -2
    -7 0 -2
    -7 0 -3
    -7 0 -3
    -7 0 -3
    -7 0 -3
    -7 0 -4
    -7 0 -4
    -7 0 -4
    -7 0 -4
    -7 0 -5
    -7 0 -5
    -7 0 -5
    -7 0 -6
    -7 0 -6
    -7 0 -6
    -7 0 -7
    -7 0 -7
    -7 0 -7
    -7 0 -8
    -7 0 -8
    -7 0 -8
    -7 0 -9
    -7 0 -9
    -7 0 -9
    -7 0 -10
    -7 0 -10
    -7 0 -11
    -7 0 -11
    -7 0 -12
    -7 0 -12
    -7 0 -13
    -7 0 -14
    -7 0 -15
    -7 0 -16
    -7 0 -17
    -7 0 -18
    -7 0 -19
    -7 0 -20
    -7 0 -21
    -7 0 -22
    -7 0 -23
    -7 0 -24
    -7 0 -25
    -7 0 -26
    -7 0 -26
    -7 0 -27
    -7 -1 32
    -7 1 32
    -7 -1 31
    -7 1 31
    -7 -1 30
    -7 1 30
    -7 -1 30
    -7 1 30
    -7 -1 29
    -7 1 29
    -7 -1 29
    -7 1 29
    -7 -1 28
    -7 1 28
    -7 -1 28
    -7 1 28
    -7 -1 27
    -7 1 27
    -7 -1 27
    -7 1 27
    -7 1 26
    -7 -1 26
    -7 1 26
    -7 -1 26
    -7 -1 25
    -7 1 25
    -7 1 25
    -7 -1 25
    -7 1 25
    -7 -1 24
    -7 1 24
    -7 1 24
    -7 1 24
    -7 -1 24
    -7 -1 23
    -7 1 23
    -7 1 23
    -7 -1 23
    -7 1 23
    -7 -1 22
    -7 1 22
    -7 1 22
    -7 -1 22
    -7 1 22
    -7 -1 21
    -7 1 21
    -7 1 21
    -7 -1 21
    -7 1 21
    -7 -1 20
    -7 1 20
    -7 1 20
    -7 1 20
    -7 -1 20
    -7 -1 19
    -7 1 19
    -7 1 19
    -7 1 19
    -7 -1 19
    -7 -1 18
    -7 1 18
    -7 1 18
    -7 -1 18
    -7 1 18
    -7 -1 17
    -7 1 17
    -7 1 17
    -7 -1 17
    -7 1 17
    -7 -1 16
    -7 1 16
    -7 1 16
    -7 -1 16
    -7 1 16
    -7 -1 16
    -7 1 15
    -7 1 15
    -7 -1 15
    -7 1 15
    -7 1 15
    -7 -1 15
    -7 -1 14
    -7 1 14
    -7 1 14
    -7 1 14
    -7 -1 14
    -7 -1 13
    -7 1 13
    -7 -1 13
    -7 1 13
    -7 -1 13
    -7 1 13
    -7 -1 12
    -7 1 12
    -7 1 12
    -7 1 12
    -7 -1 12
    -7 -1 11
    -7 1 11
    -7 1 11
    -7 -1 11
    -7 -1 11
    -7 1 11
    -7 -1 10
    -7 1 10
    -7 -1 10
    -7 1 10
    -7 1 10
    -7 -1 10
    -7 1 10
    -7 1 9
    -7 1 9
    -7 -1 9
    -7 1 9
    -7 1 9
    -7 -1 9
    -7 1 9
    -7 -1 9
    -7 -1 8
    -7 1 8
    -7 1 8
    -7 1 8
    -7 -1 8
    -7 -1 8
    -7 1 8
    -7 1 8
    -7 -1 8
    -7 -1 7
    -7 1 7
    -7 1 7
    -7 1 7
    -7 1 7
    -7 -1 7
    -7 -1 7
    -7 1 7
    -7 -1 7
    -7 -1 6
    -7 1 6
    -7 1 6
    -7 1 6
    -7 -1 6
    -7 1 6
    -7 -1 6
    -7 1 6
    -7 -1 6
    -7 -1 5
    -7 1 5
    -7 1 5
    -7 1 5
    -7 1 5
    -7 -1 5
    -7 1 5
    -7 -1 5
    -7 1 5
    -7 -1 5
    -7 1 4
    -7 1 4
    -7 -1 4
    -7 1 4
    -7 -1 4
    -7 1 4
    -7 -1 4
    -7 1 3
    -7 1 3
    -7 1 3
    -7 -1 3
    -7 1 3
    -7 -1 3
    -7 1 3
    -7 -1 3
    -7 1 3
    -7 -1 3
    -7 -1 2
    -7 1 2
    -7 -1 2
    -7 1 2
    -7 -1 2
    -7 1 2
    -7 -1 2
    -7 1 2
    -7 1 1
    -7 1 1
    -7 -1 1
    -7 1 1
    -7 -1 1
    -7 1 1
    -7 -1 1
    -7 1 1
    -7 -1 1
    -7 1 0
    -7 -1 0
    -7 1 0
    -7 -1 0
    -7 1 0
    -7 -1 0
    -7 1 0
    -7 -1 0
    -7 1 -1
    -7 -1 -1
    -7 1 -1
    -7 -1 -1
    -7 1 -1
    -7 1 -1
    -7 1 -2
    -7 1 -2
    -7 -1 -2
    -7 1 -2
    -7 1 -2
    -7 1 -3
    -7 -1 -3
    -7 1 -3
    -7 1 -3
    -7 1 -3
    -7 1 -4
    -7 -1 -4
    -7 1 -4
    -7 1 -4
    -7 1 -5
    -7 1 -5
    -7 -1 -5
    -7 1 -5
    -7 1 -6
    -7 -1 -6
    -7 1 -6
    -7 1 -6
    -7 1 -7
    -7 1 -7
    -7 -1 -7
    -7 1 -7
    -7 1 -8
    -7 1 -8
    -7 -1 -8
    -7 1 -8
    -7 1 -9
    -7 -1 -9
    -7 1 -9
    -7 1 -9
    -7 -1 -10
    -7 1 -10
    -7 -1 -10
    -7 1 -10
    -7 1 -10
    -7 -1 -11
    -7 1 -11
    -7 1 -11
    -7 -1 -11
    -7 1 -11
    -7 -1 -12
    -7 1 -12
    -7 1 -12
    -7 -1 -13
    -7 1 -13
    -7 1 -13
    -7 -1 -14
    -7 1 -14
    -7 1 -14
    -7 -1 -15
    -7 1 -15
    -7 1 -15
    -7 -1 -16
    -7 1 -16
    -7 1 -16
    -7 -1 -17
    -7 1 -17
    -7 1 -17
    -7 -1 -18
    -7 1 -18
    -7 1 -18
    -7 -1 -19
    -7 1 -19
    -7 1 -19
    -7 -1 -20
    -7 1 -20
    -7 1 -20
    -7 -1 -21
    -7 1 -21
    -7 -1 -22
    -7 1 -22
    -7 1 -22
    -7 -1 -23
    -7 1 -23
    -7 1 -23
    -7 -1 -24
    -7 1 -24
    -7 1 -24
    -7 -1 -25
    -7 1 -25
    -7 1 -25
    -7 -1 -25
    -7 1 -25
    -7 1 -26
    -7 -1 -26
    -7 1 -26
    -7 2 30
    -7 2 30
    -7 2 29
    -7 2 29
    -7 2 28
    -7 2 28
    -7 2 27
    -7 2 27
    -7 2 26
    -7 2 26
    -7 2 25
    -7 2 25
    -7 2 24
    -7 2 24
    -7 2 23
    -7 2 23
    -7 2 22
    -7 2 21
    -7 2 20
    -7 2 19
    -7 2 18
    -7 2 17
    -7 2 17
    -7 2 16
    -7 2 16
    -7 2 15
    -7 2 15
    -7 2 15
    -7 2 14
    -7 2 14
    -7 2 14
    -7 2 13
    -7 2 13
    -7 2 13
    -7 -2 12
    -7 2 12
    -7 2 12
    -7 -2 12
    -7 -2 11
    -7 2 11
    -7 2 11
    -7 -2 11
    -7 -2 10
    -7 2 10
    -7 2 10
    -7 -2 10
    -7 -2 9
    -7 2 9
    -7 2 9
    -7 -2 9
    -7 -2 8
    -7 2 8
    -7 2 8
    -7 -2 8
    -7 -2 7
    -7 2 7
    -7 2 7
    -7 -2 7
    -7 -2 6
    -7 2 6
    -7 2 6
    -7 -2 5
    -7 2 5
    -7 2 5
    -7 2 5
    -7 -2 5
    -7 -2 4
    -7 2 4
    -7 2 4
    -7 2 4
    -7 -2 4
    -7 -2 3
    -7 2 3
    -7 2 3
    -7 2 3
    -7 -2 2
    -7 2 2
    -7 2 2
    -7 -2 1
    -7 2 1
    -7 2 1
    -7 -2 0
    -7 2 0
    -7 -2 -1
    -7 2 -1
    -7 2 -1
    -7 -2 -2
    -7 2 -2
    -7 2 -2
    -7 2 -2
    -7 -2 -3
    -7 2 -3
    -7 2 -3
    -7 2 -3
    -7 -2 -4
    -7 2 -4
    -7 2 -4
    -7 -2 -5
    -7 2 -5
    -7 2 -5
    -7 -2 -6
    -7 2 -6
    -7 2 -6
    -7 -2 -7
    -7 2 -7
    -7 2 -7
    -7 -2 -8
    -7 2 -8
    -7 2 -8
    -7 -2 -9
    -7 2 -9
    -7 2 -9
    -7 -2 -10
    -7 2 -10
    -7 2 -10
    -7 -2 -11
    -7 2 -11
    -7 2 -12
    -7 2 -13
    -7 2 -14
    -7 2 -15
    -7 2 -16
    -7 2 -17
    -7 2 -18
    -7 2 -19
    -7 2 -20
    -7 2 -21
    -7 2 -22
    -7 2 -23
    -7 2 -24
    -7 2 -25
    -7 3 28
    -7 3 28
    -7 3 27
    -7 3 27
    -7 3 26
    -7 3 26
    -7 3 25
    -7 3 25
    -7 3 24
    -7 3 24
    -7 3 23
    -7 3 23
    -7 3 23
    -7 3 22
    -7 3 22
    -7 3 22
    -7 3 21
    -7 3 21
    -7 3 21
    -7 3 20
    -7 3 20
    -7 3 20
    -7 3 19
    -7 3 19
    -7 3 19
    -7 3 18
    -7 3 18
    -7 3 18
    -7 3 17
    -7 3 17
    -7 3 17
    -7 3 16
    -7 3 16
    -7 3 16
    -7 3 15
    -7 3 15
    -7 3 15
    -7 3 14
    -7 3 14
    -7 3 13
    -7 3 13
    -7 -3 12
    -7 3 12
    -7 -3 11
    -7 3 11
    -7 3 11
    -7 -3 10
    -7 3 10
    -7 -3 9
    -7 3 9
    -7 -3 8
    -7 3 8
    -7 -3 7
    -7 3 7
    -7 -3 6
    -7 3 6
    -7 -3 5
    -7 3 5
    -7 -3 4
    -7 3 4
    -7 -3 3
    -7 3 3
    -7 -3 2
    -7 3 2
    -7 -3 1
    -7 -3 0
    -7 -3 -1
    -7 -3 -2
    -7 -3 -3
    -7 3 -3
    -7 -3 -4
    -7 -3 -5
    -7 -3 -6
    -7 -3 -7
    -7 -3 -8
    -7 -3 -9
    -7 3 -9
    -7 -3 -10
    -7 3 -10
    -7 -3 -11
    -7 3 -11
    -7 -3 -12
    -7 3 -12
    -7 -3 -13
    -7 3 -13
    -7 -3 -14
    -7 3 -14
    -7 -3 -15
    -7 3 -15
    -7 -3 -16
    -7 3 -16
    -7 -3 -17
    -7 3 -17
    -7 -3 -18
    -7 3 -18
    -7 -3 -19
    -7 3 -19
    -7 -3 -20
    -7 3 -20
    -7 -3 -21
    -7 3 -21
    -7 -3 -22
    -7 3 -22
    -7 -3 -23
    -7 3 -23
    -7 4 25
    -7 4 25
    -7 4 24
    -7 4 24
    -7 4 23
    -7 4 23
    -7 4 22
    -7 4 22
    -7 4 21
    -7 4 21
    -7 4 20
    -7 4 20
    -7 4 19
    -7 4 19
    -7 4 18
    -7 4 18
    -7 4 17
    -7 4 17
    -7 4 16
    -7 4 16
    -7 4 15
    -7 4 15
    -7 4 14
    -7 4 14
    -7 4 13
    -7 4 13
    -7 4 12
    -7 4 12
    -7 4 11
    -7 4 11
    -7 -4 10
    -7 4 10
    -7 4 9
    -7 -4 9
    -7 4 9
    -7 -4 8
    -7 4 8
    -7 4 7
    -7 -4 7
    -7 4 7
    -7 -4 6
    -7 4 6
    -7 -4 5
    -7 4 5
    -7 -4 4
    -7 4 4
    -7 -4 3
    -7 -4 2
    -7 -4 1
    -7 -4 0
    -7 -4 -1
    -7 -4 -2
    -7 -4 -3
    -7 -4 -4
    -7 -4 -5
    -7 -4 -6
    -7 -4 -7
    -7 -4 -8
    -7 -4 -9
    -7 -4 -10
    -7 -4 -11
    -7 -4 -12
    -7 -4 -13
    -7 -4 -14
    -7 -4 -15
    -7 -4 -16
    -7 -4 -17
    -7 -4 -18
    -7 -4 -19
    -7 -4 -20
    -7 5 20
    -7 5 20
    -7 5 19
    -7 5 19
    -7 5 18
    -7 5 18
    -7 5 17
    -7 5 17
    -7 5 17
    -7 5 16
    -7 5 16
    -7 5 15
    -7 5 15
    -7 5 14
    -7 5 14
    -7 5 13
    -7 5 13
    -7 5 12
    -7 5 12
    -7 5 11
    -7 5 10
    -7 5 9
    -7 5 8
    -7 5 7
    -7 5 6
    -7 -5 6
    -7 5 5
    -7 -5 5
    -7 5 4
    -7 -5 4
    -7 -5 3
    -7 -5 2
    -7 -5 1
    -7 -5 0
    -7 -5 -1
    -7 -5 -2
    -7 -5 -3
    -7 -5 -4
    -7 -5 -5
    -7 -5 -6
    -7 -5 -7
    -7 -5 -8
    -7 -5 -9
    -7 -5 -10
    -7 -5 -11
    -7 -5 -12
    -7 -5 -13
    -7 -5 -14
    -7 6 10
    -7 6 9
    -7 6 8
    -7 6 7
    -7 6 6
    -7 6 5
    -7 6 4
    -7 6 3
    -7 6 2
    -7 6 1
    -7 6 0
    -7 6 -1
    -7 6 -2
    -7 6 -3
    -8 0 29
    -8 0 28
    -8 0 27
    -8 0 26
    -8 0 25
    -8 0 24
    -8 0 23
    -8 0 22
    -8 0 21
    -8 0 21
    -8 0 20
    -8 0 20
    -8 0 19
    -8 0 19
    -8 0 18
    -8 0 18
    -8 0 17
    -8 0 17
    -8 0 16
    -8 0 16
    -8 0 15
    -8 0 15
    -8 0 15
    -8 0 14
    -8 0 14
    -8 0 14
    -8 0 14
    -8 0 13
    -8 0 13
    -8 0 13
    -8 0 13
    -8 0 12
    -8 0 12
    -8 0 12
    -8 0 12
    -8 0 11
    -8 0 11
    -8 0 11
    -8 0 11
    -8 0 10
    -8 0 10
    -8 0 10
    -8 0 10
    -8 0 9
    -8 0 9
    -8 0 9
    -8 0 8
    -8 0 8
    -8 0 8
    -8 0 8
    -8 0 7
    -8 0 7
    -8 0 7
    -8 0 6
    -8 0 6
    -8 0 6
    -8 0 5
    -8 0 5
    -8 0 4
    -8 0 4
    -8 0 4
    -8 0 3
    -8 0 3
    -8 0 3
    -8 0 2
    -8 0 2
    -8 0 1
    -8 0 1
    -8 0 1
    -8 0 1
    -8 0 1
    -8 0 0
    -8 0 0
    -8 0 0
    -8 0 0
    -8 0 -1
    -8 0 -1
    -8 0 -1
    -8 0 -1
    -8 0 -2
    -8 0 -2
    -8 0 -2
    -8 0 -2
    -8 0 -3
    -8 0 -3
    -8 0 -3
    -8 0 -3
    -8 0 -4
    -8 0 -4
    -8 0 -4
    -8 0 -4
    -8 0 -5
    -8 0 -5
    -8 0 -5
    -8 0 -5
    -8 0 -6
    -8 0 -6
    -8 0 -6
    -8 0 -6
    -8 0 -7
    -8 0 -7
    -8 0 -7
    -8 0 -8
    -8 0 -8
    -8 0 -8
    -8 0 -9
    -8 0 -9
    -8 0 -9
    -8 0 -10
    -8 0 -10
    -8 0 -10
    -8 0 -11
    -8 0 -11
    -8 0 -12
    -8 0 -12
    -8 0 -13
    -8 0 -13
    -8 0 -14
    -8 0 -14
    -8 0 -15
    -8 0 -16
    -8 0 -17
    -8 0 -18
    -8 0 -18
    -8 0 -19
    -8 0 -20
    -8 0 -21
    -8 0 -22
    -8 0 -23
    -8 -1 28
    -8 1 28
    -8 -1 27
    -8 1 27
    -8 -1 26
    -8 1 26
    -8 -1 25
    -8 1 25
    -8 1 24
    -8 -1 24
    -8 1 24
    -8 1 24
    -8 -1 23
    -8 1 23
    -8 1 23
    -8 1 23
    -8 1 22
    -8 -1 22
    -8 1 22
    -8 1 22
    -8 1 21
    -8 -1 21
    -8 1 21
    -8 -1 20
    -8 1 20
    -8 1 20
    -8 -1 19
    -8 1 19
    -8 1 19
    -8 -1 18
    -8 1 18
    -8 1 18
    -8 -1 17
    -8 1 17
    -8 1 17
    -8 -1 17
    -8 -1 16
    -8 1 16
    -8 1 16
    -8 1 16
    -8 -1 16
    -8 1 15
    -8 -1 15
    -8 1 15
    -8 1 15
    -8 -1 15
    -8 -1 14
    -8 1 14
    -8 1 14
    -8 1 14
    -8 -1 14
    -8 -1 14
    -8 -1 13
    -8 1 13
    -8 1 13
    -8 1 13
    -8 -1 13
    -8 -1 13
    -8 -1 12
    -8 1 12
    -8 1 12
    -8 -1 12
    -8 1 12
    -8 -1 12
    -8 -1 11
    -8 1 11
    -8 1 11
    -8 1 11
    -8 -1 11
    -8 -1 11
    -8 -1 10
    -8 1 10
    -8 1 10
    -8 1 10
    -8 -1 10
    -8 1 10
    -8 -1 10
    -8 -1 9
    -8 1 9
    -8 1 9
    -8 -1 9
    -8 1 9
    -8 -1 9
    -8 1 9
    -8 1 8
    -8 1 8
    -8 -1 8
    -8 1 8
    -8 -1 8
    -8 1 8
    -8 1 7
    -8 1 7
    -8 -1 7
    -8 1 7
    -8 -1 7
    -8 1 7
    -8 1 6
    -8 -1 6
    -8 1 6
    -8 -1 6
    -8 1 6
    -8 -1 6
    -8 1 5
    -8 -1 5
    -8 1 5
    -8 -1 5
    -8 -1 5
    -8 1 4
    -8 -1 4
    -8 -1 4
    -8 1 4
    -8 1 4
    -8 -1 4
    -8 1 3
    -8 -1 3
    -8 1 3
    -8 -1 3
    -8 1 3
    -8 1 3
    -8 -1 3
    -8 1 2
    -8 -1 2
    -8 1 2
    -8 -1 2
    -8 1 2
    -8 1 2
    -8 -1 2
    -8 1 1
    -8 -1 1
    -8 1 1
    -8 1 1
    -8 1 1
    -8 -1 1
    -8 -1 0
    -8 1 0
    -8 -1 0
    -8 1 0
    -8 1 0
    -8 1 0
    -8 -1 0
    -8 1 -1
    -8 -1 -1
    -8 1 -1
    -8 1 -1
    -8 1 -1
    -8 -1 -1
    -8 1 -2
    -8 1 -2
    -8 1 -2
    -8 1 -2
    -8 -1 -2
    -8 1 -3
    -8 -1 -3
    -8 1 -3
    -8 1 -3
    -8 1 -3
    -8 1 -4
    -8 -1 -4
    -8 1 -4
    -8 1 -4
    -8 1 -4
    -8 1 -5
    -8 -1 -5
    -8 1 -5
    -8 1 -5
    -8 1 -5
    -8 1 -6
    -8 1 -6
    -8 -1 -6
    -8 1 -6
    -8 1 -6
    -8 1 -7
    -8 -1 -7
    -8 1 -7
    -8 1 -7
    -8 1 -7
    -8 1 -8
    -8 1 -8
    -8 -1 -8
    -8 1 -8
    -8 1 -8
    -8 1 -9
    -8 1 -9
    -8 -1 -9
    -8 1 -9
    -8 -1 -10
    -8 1 -10
    -8 1 -10
    -8 1 -10
    -8 1 -11
    -8 -1 -11
    -8 1 -11
    -8 1 -12
    -8 -1 -12
    -8 1 -12
    -8 1 -13
    -8 -1 -13
    -8 1 -13
    -8 1 -14
    -8 -1 -14
    -8 1 -14
    -8 1 -15
    -8 -1 -15
    -8 1 -15
    -8 1 -16
    -8 1 -16
    -8 -1 -16
    -8 1 -17
    -8 -1 -17
    -8 1 -17
    -8 1 -18
    -8 -1 -18
    -8 1 -18
    -8 1 -19
    -8 -1 -19
    -8 1 -19
    -8 1 -20
    -8 -1 -20
    -8 1 -20
    -8 1 -21
    -8 -1 -21
    -8 1 -21
    -8 1 -22
    -8 -1 -22
    -8 1 -22
    -8 1 -22
    -8 1 -23
    -8 2 27
    -8 2 26
    -8 2 26
    -8 2 25
    -8 2 24
    -8 2 23
    -8 2 22
    -8 2 21
    -8 2 20
    -8 2 19
    -8 2 18
    -8 2 17
    -8 2 16
    -8 2 16
    -8 2 15
    -8 2 15
    -8 2 15
    -8 2 14
    -8 2 14
    -8 2 14
    -8 -2 14
    -8 2 13
    -8 2 13
    -8 2 13
    -8 -2 13
    -8 2 12
    -8 2 12
    -8 2 12
    -8 -2 12
    -8 2 11
    -8 2 11
    -8 2 11
    -8 -2 11
    -8 -2 10
    -8 2 10
    -8 2 10
    -8 2 10
    -8 -2 9
    -8 2 9
    -8 2 9
    -8 2 9
    -8 -2 8
    -8 2 8
    -8 2 8
    -8 2 8
    -8 -2 7
    -8 2 7
    -8 2 7
    -8 -2 6
    -8 2 6
    -8 -2 5
    -8 2 5
    -8 -2 4
    -8 2 4
    -8 -2 3
    -8 2 3
    -8 -2 2
    -8 2 2
    -8 2 2
    -8 2 2
    -8 2 1
    -8 2 1
    -8 2 1
    -8 2 0
    -8 2 0
    -8 2 0
    -8 2 -1
    -8 2 -1
    -8 2 -1
    -8 2 -2
    -8 2 -2
    -8 2 -2
    -8 2 -3
    -8 2 -3
    -8 2 -3
    -8 2 -4
    -8 2 -4
    -8 2 -4
    -8 2 -5
    -8 2 -5
    -8 2 -5
    -8 2 -6
    -8 2 -6
    -8 2 -6
    -8 2 -7
    -8 2 -7
    -8 2 -7
    -8 2 -8
    -8 2 -8
    -8 2 -8
    -8 2 -9
    -8 2 -9
    -8 2 -9
    -8 2 -10
    -8 2 -10
    -8 2 -11
    -8 2 -11
    -8 2 -12
    -8 2 -13
    -8 2 -14
    -8 2 -15
    -8 2 -16
    -8 2 -17
    -8 2 -18
    -8 2 -19
    -8 2 -20
    -8 2 -20
    -8 2 -21
    -8 2 -21
    -8 3 25
    -8 3 24
    -8 3 23
    -8 3 22
    -8 3 21
    -8 3 21
    -8 3 20
    -8 3 20
    -8 3 19
    -8 3 19
    -8 3 18
    -8 3 18
    -8 3 17
    -8 3 17
    -8 3 17
    -8 3 16
    -8 3 16
    -8 3 16
    -8 3 15
    -8 3 15
    -8 3 14
    -8 3 14
    -8 3 14
    -8 3 13
    -8 3 13
    -8 3 13
    -8 3 12
    -8 3 12
    -8 3 11
    -8 3 11
    -8 3 11
    -8 -3 10
    -8 3 10
    -8 3 10
    -8 -3 9
    -8 3 9
    -8 3 9
    -8 -3 8
    -8 3 8
    -8 3 8
    -8 -3 7
    -8 3 7
    -8 -3 6
    -8 3 6
    -8 -3 5
    -8 3 5
    -8 -3 4
    -8 3 4
    -8 -3 3
    -8 3 3
    -8 -3 2
    -8 -3 1
    -8 3 1
    -8 -3 0
    -8 3 0
    -8 -3 -1
    -8 3 -1
    -8 -3 -2
    -8 3 -2
    -8 -3 -3
    -8 3 -3
    -8 -3 -4
    -8 3 -4
    -8 -3 -5
    -8 -3 -6
    -8 -3 -7
    -8 3 -7
    -8 -3 -8
    -8 3 -8
    -8 -3 -9
    -8 3 -9
    -8 -3 -10
    -8 3 -10
    -8 -3 -11
    -8 3 -11
    -8 -3 -12
    -8 3 -12
    -8 -3 -13
    -8 3 -13
    -8 -3 -14
    -8 3 -14
    -8 -3 -15
    -8 3 -15
    -8 -3 -16
    -8 3 -16
    -8 3 -17
    -8 3 -18
    -8 3 -19
    -8 4 21
    -8 4 20
    -8 4 20
    -8 4 19
    -8 4 19
    -8 4 18
    -8 4 18
    -8 4 17
    -8 4 17
    -8 4 16
    -8 4 16
    -8 4 15
    -8 4 15
    -8 4 14
    -8 4 14
    -8 4 13
    -8 4 13
    -8 4 12
    -8 4 12
    -8 4 11
    -8 4 11
    -8 4 10
    -8 4 9
    -8 -4 8
    -8 4 8
    -8 -4 7
    -8 4 7
    -8 -4 6
    -8 4 6
    -8 -4 5
    -8 4 5
    -8 -4 4
    -8 4 4
    -8 -4 3
    -8 4 3
    -8 -4 2
    -8 -4 1
    -8 -4 0
    -8 -4 -1
    -8 -4 -2
    -8 -4 -3
    -8 -4 -4
    -8 -4 -5
    -8 -4 -6
    -8 -4 -7
    -8 -4 -8
    -8 -4 -9
    -8 -4 -10
    -8 -4 -11
    -8 -4 -12
    -8 -4 -13
    -8 -4 -14
    -8 -4 -15
    -8 5 13
    -8 5 12
    -8 5 12
    -8 5 11
    -8 5 11
    -8 5 10
    -8 5 9
    -8 5 8
    -8 5 7
    -8 5 6
    -8 5 5
    -8 -5 4
    -8 -5 3
    -8 -5 2
    -8 -5 1
    -8 -5 0
    -8 -5 -1
    -8 -5 -2
    -8 -5 -3
    -8 -5 -4
    -8 -5 -5
    -8 -5 -6
    -8 -5 -7
    -9 0 25
    -9 0 24
    -9 0 23
    -9 0 22
    -9 0 21
    -9 0 21
    -9 0 20
    -9 0 20
    -9 0 19
    -9 0 19
    -9 0 18
    -9 0 18
    -9 0 17
    -9 0 17
    -9 0 16
    -9 0 16
    -9 0 16
    -9 0 15
    -9 0 15
    -9 0 14
    -9 0 14
    -9 0 13
    -9 0 13
    -9 0 12
    -9 0 12
    -9 0 11
    -9 0 11
    -9 0 10
    -9 0 10
    -9 0 9
    -9 0 9
    -9 0 8
    -9 0 8
    -9 0 7
    -9 0 7
    -9 0 6
    -9 0 6
    -9 0 5
    -9 0 5
    -9 0 5
    -9 0 4
    -9 0 4
    -9 0 4
    -9 0 3
    -9 0 3
    -9 0 2
    -9 0 2
    -9 0 1
    -9 0 0
    -9 0 0
    -9 0 -1
    -9 0 -1
    -9 0 -2
    -9 0 -2
    -9 0 -3
    -9 0 -4
    -9 0 -4
    -9 0 -4
    -9 0 -5
    -9 0 -5
    -9 0 -5
    -9 0 -6
    -9 0 -6
    -9 0 -6
    -9 0 -7
    -9 0 -7
    -9 0 -7
    -9 0 -8
    -9 0 -8
    -9 0 -9
    -9 0 -9
    -9 0 -10
    -9 0 -10
    -9 0 -11
    -9 0 -11
    -9 0 -12
    -9 0 -12
    -9 0 -13
    -9 0 -13
    -9 0 -14
    -9 0 -14
    -9 0 -15
    -9 0 -15
    -9 0 -16
    -9 0 -17
    -9 0 -18
    -9 1 24
    -9 1 23
    -9 -1 22
    -9 1 22
    -9 1 22
    -9 -1 21
    -9 1 21
    -9 1 21
    -9 1 21
    -9 -1 20
    -9 1 20
    -9 1 20
    -9 1 20
    -9 1 19
    -9 1 19
    -9 1 19
    -9 1 18
    -9 1 18
    -9 -1 18
    -9 1 17
    -9 1 17
    -9 1 17
    -9 -1 17
    -9 1 16
    -9 1 16
    -9 -1 16
    -9 1 15
    -9 1 15
    -9 -1 15
    -9 1 14
    -9 1 14
    -9 -1 14
    -9 1 13
    -9 -1 13
    -9 1 13
    -9 1 12
    -9 1 12
    -9 -1 12
    -9 1 11
    -9 -1 11
    -9 1 11
    -9 1 10
    -9 -1 10
    -9 1 10
    -9 -1 10
    -9 1 9
    -9 -1 9
    -9 1 9
    -9 -1 9
    -9 1 8
    -9 -1 8
    -9 1 8
    -9 -1 8
    -9 1 7
    -9 -1 7
    -9 -1 7
    -9 1 7
    -9 1 6
    -9 -1 6
    -9 1 6
    -9 1 5
    -9 1 5
    -9 1 5
    -9 1 4
    -9 1 4
    -9 1 4
    -9 1 3
    -9 1 3
    -9 1 3
    -9 1 2
    -9 -1 2
    -9 1 2
    -9 1 2
    -9 1 1
    -9 1 1
    -9 -1 1
    -9 1 0
    -9 1 0
    -9 1 -1
    -9 1 -1
    -9 1 -2
    -9 1 -2
    -9 1 -2
    -9 1 -3
    -9 1 -3
    -9 1 -3
    -9 1 -4
    -9 1 -4
    -9 1 -5
    -9 -1 -5
    -9 1 -5
    -9 1 -5
    -9 1 -5
    -9 1 -6
    -9 -1 -6
    -9 1 -6
    -9 1 -6
    -9 1 -7
    -9 -1 -7
    -9 1 -7
    -9 1 -7
    -9 1 -8
    -9 -1 -8
    -9 1 -8
    -9 1 -8
    -9 -1 -9
    -9 1 -9
    -9 1 -9
    -9 1 -9
    -9 1 -10
    -9 -1 -10
    -9 1 -10
    -9 1 -10
    -9 1 -11
    -9 1 -11
    -9 -1 -11
    -9 1 -11
    -9 1 -12
    -9 -1 -12
    -9 1 -12
    -9 1 -12
    -9 1 -13
    -9 -1 -13
    -9 1 -13
    -9 1 -13
    -9 1 -14
    -9 -1 -14
    -9 1 -14
    -9 1 -14
    -9 1 -15
    -9 -1 -15
    -9 1 -15
    -9 1 -15
    -9 1 -16
    -9 1 -16
    -9 -1 -16
    -9 1 -16
    -9 1 -17
    -9 -1 -17
    -9 1 -17
    -9 1 -17
    -9 1 -18
    -9 2 23
    -9 2 23
    -9 2 22
    -9 2 22
    -9 2 21
    -9 2 21
    -9 2 20
    -9 2 20
    -9 2 19
    -9 2 19
    -9 2 18
    -9 2 18
    -9 2 17
    -9 2 17
    -9 2 17
    -9 2 16
    -9 2 16
    -9 2 16
    -9 2 15
    -9 2 15
    -9 2 15
    -9 2 14
    -9 2 14
    -9 2 13
    -9 2 13
    -9 2 12
    -9 2 12
    -9 2 11
    -9 2 11
    -9 2 10
    -9 2 9
    -9 2 9
    -9 2 8
    -9 2 8
    -9 2 7
    -9 2 7
    -9 2 6
    -9 2 6
    -9 2 5
    -9 2 5
    -9 2 4
    -9 2 4
    -9 2 3
    -9 2 3
    -9 2 3
    -9 2 2
    -9 2 2
    -9 2 1
    -9 2 1
    -9 2 0
    -9 2 0
    -9 2 -1
    -9 2 -1
    -9 2 -2
    -9 2 -2
    -9 2 -3
    -9 2 -3
    -9 2 -3
    -9 2 -4
    -9 2 -4
    -9 2 -4
    -9 2 -5
    -9 2 -5
    -9 2 -5
    -9 2 -6
    -9 2 -6
    -9 2 -6
    -9 2 -7
    -9 2 -7
    -9 2 -8
    -9 2 -8
    -9 2 -9
    -9 2 -9
    -9 2 -10
    -9 2 -10
    -9 2 -11
    -9 2 -11
    -9 2 -12
    -9 2 -12
    -9 2 -13
    -9 2 -13
    -9 2 -14
    -9 2 -14
    -9 2 -15
    -9 2 -15
    -9 2 -16
    -9 2 -16
    -9 3 19
    -9 3 18
    -9 3 17
    -9 3 17
    -9 3 16
    -9 3 16
    -9 3 15
    -9 3 15
    -9 3 14
    -9 3 13
    -9 3 12
    -9 3 11
    -9 3 10
    -9 3 9
    -9 3 9
    -9 3 8
    -9 3 8
    -9 3 7
    -9 3 7
    -9 -3 6
    -9 3 6
    -9 3 6
    -9 -3 5
    -9 3 5
    -9 3 5
    -9 -3 4
    -9 3 4
    -9 3 4
    -9 -3 3
    -9 3 3
    -9 -3 2
    -9 3 2
    -9 -3 1
    -9 3 1
    -9 -3 0
    -9 3 0
    -9 -3 -1
    -9 3 -1
    -9 -3 -2
    -9 3 -2
    -9 -3 -3
    -9 3 -3
    -9 -3 -4
    -9 3 -4
    -9 -3 -5
    -9 3 -5
    -9 -3 -6
    -9 3 -7
    -9 3 -8
    -9 3 -9
    -9 3 -10
    -9 3 -11
    -9 3 -12
    -9 4 13
    -9 4 13
    -9 4 12
    -9 4 12
    -9 4 11
    -9 4 11
    -9 4 10
    -9 4 10
    -9 4 9
    -9 4 9
    -9 4 8
    -9 4 8
    -9 4 7
    -9 4 7
    -9 4 6
    -9 4 6
    -9 4 5
    -9 4 5
    -9 4 4
    -9 -4 3
    -9 4 3
    -9 -4 2
    -9 -4 1
    -9 -4 0
    -9 -4 -1
    -9 -4 -2
    -9 -4 -3
    -9 -4 -4
    -9 -4 -5
    -9 -4 -6
    -10 0 18
    -10 0 17
    -10 0 16
    -10 0 15
    -10 0 14
    -10 0 13
    -10 0 12
    -10 0 12
    -10 0 11
    -10 0 11
    -10 0 10
    -10 0 10
    -10 0 9
    -10 0 8
    -10 0 7
    -10 0 6
    -10 0 5
    -10 0 0
    -10 0 -1
    -10 0 -2
    -10 0 -3
    -10 0 -4
    -10 0 -5
    -10 0 -6
    -10 0 -7
    -10 0 -8
    -10 0 -9
    -10 0 -10
    -10 1 18
    -10 1 17
    -10 1 17
    -10 1 16
    -10 1 16
    -10 1 15
    -10 1 15
    -10 1 14
    -10 1 14
    -10 1 13
    -10 1 13
    -10 1 12
    -10 1 12
    -10 1 11
    -10 1 11
    -10 1 10
    -10 1 10
    -10 1 9
    -10 1 8
    -10 1 7
    -10 1 6
    -10 1 5
    -10 1 4
    -10 1 4
    -10 1 3
    -10 1 2
    -10 1 1
    -10 1 1
    -10 1 0
    -10 1 -1
    -10 1 -2
    -10 1 -3
    -10 1 -4
    -10 1 -5
    -10 1 -6
    -10 1 -7
    -10 1 -8
    -10 1 -9
    -10 1 -10
    -10 1 -11
    -10 2 15
    -10 2 15
    -10 2 14
    -10 2 14
    -10 2 13
    -10 2 12
    -10 2 11
    -10 2 10
    -10 2 10
    -10 2 9
    -10 2 9
    -10 2 8
    -10 2 8
    -10 2 7
    -10 2 7
    -10 2 6
    -10 2 6
    -10 2 5
    -10 2 5
    -10 2 4
    -10 2 3
    -10 2 2
    -10 2 1
    -10 2 0
    -10 2 -1
    -10 2 -1
    -10 2 -2
    -10 2 -3
    -10 2 -4
    -10 2 -5
    -10 2 -6
    -10 2 -7
    -10 3 8
    -10 3 8
    -10 3 7
    -10 3 7
    -10 3 6
    -10 3 6
    -10 3 5
    -10 3 4
    -10 3 3
    -10 3 2
    -10 3 1
    -10 3 0
_diffrn_reflns_number     8710
_diffrn_reflns_av_R_equivalents     0.0182
_diffrn_reflns_av_unetI/netI     0.0210
_diffrn_reflns_theta_min     2.71
_diffrn_reflns_theta_max     68.03
_diffrn_reflns_theta_full     67.6840
_diffrn_measured_fraction_theta_max     0.9917
_diffrn_measured_fraction_theta_full     0.9964
_diffrn_reflns_limit_h_min     -10
_diffrn_reflns_limit_h_max     5
_diffrn_reflns_limit_k_min     -8
_diffrn_reflns_limit_k_max     8
_diffrn_reflns_limit_l_min     -39
_diffrn_reflns_limit_l_max     39
_diffrn_radiation_probe     x-ray
_reflns_number_total     3589
_reflns_number_gt     3325
_reflns_threshold_expression     I>=2u(I)
_refine_ls_structure_factor_coef     Fsqd
_refine_ls_matrix_type     full
_refine_ls_R_factor_all     0.0347
_refine_ls_R_factor_gt     0.0325
_refine_ls_wR_factor_gt     0.0852
_refine_ls_wR_factor_ref     0.0870
_refine_ls_goodness_of_fit_ref     1.0424
_refine_ls_restrained_S_all     1.0424
_refine_ls_number_reflns     3589
_refine_ls_number_parameters     268
_refine_ls_number_restraints     0
_refine_ls_number_constraints     37
_refine_ls_hydrogen_treatment     mixed
_refine_ls_weighting_scheme     calc
_refine_ls_weighting_details
              'w=1/[\s^2^(Fo^2^)+(0.0429P)^2^+0.6045P] where P=(Fo^2^+2Fc^2^)/3'
_refine_ls_shift/su_max     -0.0003
_refine_ls_shift/su_mean     0.0000
_refine_diff_density_max     0.2703
_refine_diff_density_min     -0.2127
_refine_ls_extinction_method
;
<i>SHELXL2019/2</i> (Sheldrick, 2015b)
;
_refine_ls_extinction_coef     0.0012(2)
_refine_ls_extinction_expression
                                    Fc^*^=kFc[1+0.001xFc^2^\l^3^/sin(2\q)]^-1/4^
loop_
    _atom_type_symbol
    _atom_type_scat_Cromer_Mann_a1
    _atom_type_scat_Cromer_Mann_a2
    _atom_type_scat_Cromer_Mann_a3
    _atom_type_scat_Cromer_Mann_a4
    _atom_type_scat_Cromer_Mann_b1
    _atom_type_scat_Cromer_Mann_b2
    _atom_type_scat_Cromer_Mann_b3
    _atom_type_scat_Cromer_Mann_b4
    _atom_type_scat_Cromer_Mann_c
    _atom_type_scat_dispersion_source
    _atom_type_scat_dispersion_real
    _atom_type_scat_dispersion_imag
    _atom_type_scat_source
    C 2.31000 1.02000 1.58860 0.86500 20.84390 10.20750 0.56870 51.65120 0.21560
 'Henke, Gullikson and Davis, At. Data and Nucl. Data Tables, 1993, 54, 2'
                                                                         0.01920
   0.00962 'International Tables Volume C Table 6.1.1.4 (pp. 500-502)'
    H 0.49300 0.32291 0.14019 0.04081 10.51090 26.12570 3.14236 57.79970 0.00304
 'Henke, Gullikson and Davis, At. Data and Nucl. Data Tables, 1993, 54, 2'
                                                                         0.00000
   0.00000 'International Tables Volume C Table 6.1.1.4 (pp. 500-502)'
    N 12.21260 3.13220 2.01250 1.16630 0.00570 9.89330 28.99750 0.58260
                                                                       -11.52900
  'Henke, Gullikson and Davis, At. Data and Nucl. Data Tables, 1993, 54, 2'
                                                                         0.03256
    0.01839 'International Tables Volume C Table 6.1.1.4 (pp. 500-502)'
    O 3.04850 2.28680 1.54630 0.86700 13.27710 5.70110 0.32390 32.90890 0.25080
'Henke, Gullikson and Davis, At. Data and Nucl. Data Tables, 1993, 54, 2'
                                                                         0.05239
  0.03377 'International Tables Volume C Table 6.1.1.4 (pp. 500-502)'
_computing_data_collection
;
CrysAlisPro 1.171.42.69a (Rigaku OD, 2022)
;
_computing_cell_refinement
;
CrysAlisPro 1.171.42.69a (Rigaku OD, 2022)
;
_computing_data_reduction
;
CrysAlisPro 1.171.42.69a (Rigaku OD, 2022)
;
_computing_structure_solution
;
<i>SHELXT2018/2</i> (Sheldrick, 2015a)
;
_computing_structure_refinement
;
<i>olex2.refine</i> 1.5 (Bourhis <i>et al.</i>,  2015)
;
_computing_molecular_graphics
;
Olex2 1.5 (Dolomanov <i>et al.</i>,  2009)
;
_computing_publication_material
;
Olex2 1.5 (Dolomanov <i>et al.</i>,  2009)
;
loop_
    _atom_site_type_symbol
    _atom_site_label
    _atom_site_fract_x
    _atom_site_fract_y
    _atom_site_fract_z
    _atom_site_U_iso_or_equiv
    _atom_site_adp_type
    _atom_site_occupancy
    N N1 0.51693(10) 0.60177(14) 0.44622(3) 0.0210(2) Uani 1.000000
    C C2 0.60617(12) 0.51334(17) 0.42229(3) 0.0187(2) Uani 1.000000
    C C3 0.74048(11) 0.60359(17) 0.41307(3) 0.0182(2) Uani 1.000000
    C C4 0.83390(12) 0.51426(17) 0.38613(3) 0.0197(2) Uani 1.000000
    H H4 0.80587(12) 0.39140(17) 0.37322(3) 0.0237(3) Uiso 1.000000
    C C5 0.96396(12) 0.60367(18) 0.37863(3) 0.0218(2) Uani 1.000000
    C C6 1.00943(13) 0.78635(18) 0.39912(3) 0.0238(3) Uani 1.000000
    C C7 0.92008(13) 0.87524(17) 0.42489(3) 0.0229(3) Uani 1.000000
    H H7 0.94998(13) 0.99708(17) 0.43796(3) 0.0274(3) Uiso 1.000000
    C C8 0.78282(12) 0.78679(17) 0.43229(3) 0.0200(2) Uani 1.000000
    C C9 0.68699(13) 0.87280(17) 0.45879(3) 0.0227(2) Uani 1.000000
    H H9 0.71313(13) 0.99387(17) 0.47268(3) 0.0272(3) Uiso 1.000000
    C C10 0.55693(13) 0.77991(18) 0.46414(3) 0.0233(3) Uani 1.000000
    H H10 0.49118(13) 0.84156(18) 0.48104(3) 0.0279(3) Uiso 1.000000
    C C11 0.56339(12) 0.30741(17) 0.40725(3) 0.0206(2) Uani 1.000000
    H H11a 0.47821(12) 0.26165(17) 0.42142(3) 0.0247(3) Uiso 1.000000
    H H11b 0.64743(12) 0.21623(17) 0.41512(3) 0.0247(3) Uiso 1.000000
    C C12 0.52185(11) 0.29044(16) 0.36140(3) 0.0192(2) Uani 1.000000
    C C13 0.58166(12) 0.13608(17) 0.33954(3) 0.0205(2) Uani 1.000000
    H H13 0.64718(12) 0.04275(17) 0.35364(3) 0.0246(3) Uiso 1.000000
    C C14 0.54649(12) 0.11766(17) 0.29756(3) 0.0208(2) Uani 1.000000
    C C15 0.44833(11) 0.25584(17) 0.27672(3) 0.0200(2) Uani 1.000000
    C C16 0.38820(12) 0.40628(17) 0.29850(4) 0.0223(2) Uani 1.000000
    H H16 0.32136(12) 0.49876(17) 0.28463(4) 0.0268(3) Uiso 1.000000
    C C17 0.42478(12) 0.42374(17) 0.34077(4) 0.0219(2) Uani 1.000000
    H H17 0.38266(12) 0.52785(17) 0.35539(4) 0.0262(3) Uiso 1.000000
    O O18 0.60006(10) -0.02676(13) 0.27362(3) 0.0286(2) Uani 1.000000
    C C19 0.70127(16) -0.1679(2) 0.29353(4) 0.0363(3) Uani 1.000000
    H H19a 0.7335(9) -0.2609(10) 0.27322(6) 0.0545(5) Uiso 1.000000
    H H19b 0.7878(6) -0.0977(3) 0.3070(3) 0.0545(5) Uiso 1.000000
    H H19c 0.6519(4) -0.2418(11) 0.3140(2) 0.0545(5) Uiso 1.000000
    O O20 0.41893(9) 0.22626(12) 0.23544(2) 0.0241(2) Uani 1.000000
    C C21 0.32565(14) 0.37026(19) 0.21353(4) 0.0291(3) Uani 1.000000
    H H21a 0.3150(9) 0.3372(8) 0.18431(5) 0.0436(4) Uiso 1.000000
    H H21b 0.2278(4) 0.3696(10) 0.2238(2) 0.0436(4) Uiso 1.000000
    H H21c 0.3702(6) 0.5028(3) 0.2175(2) 0.0436(4) Uiso 1.000000
    O O22 1.05851(9) 0.53419(14) 0.35250(3) 0.0282(2) Uani 1.000000
    C C23 1.00672(13) 0.37103(19) 0.32693(4) 0.0289(3) Uani 1.000000
    H H23a 1.0801(5) 0.3403(9) 0.3079(2) 0.0433(4) Uiso 1.000000
    H H23b 0.9924(10) 0.2541(4) 0.34395(4) 0.0433(4) Uiso 1.000000
    H H23c 0.9122(5) 0.4069(5) 0.3114(2) 0.0433(4) Uiso 1.000000
    O O24 1.14269(9) 0.85526(14) 0.39014(3) 0.0324(2) Uani 1.000000
    C C25 1.20004(16) 1.0296(2) 0.41170(4) 0.0373(3) Uani 1.000000
    H H25a 1.2970(6) 1.0637(10) 0.4028(3) 0.0559(5) Uiso 1.000000
    H H25b 1.1312(6) 1.1410(5) 0.4058(3) 0.0559(5) Uiso 1.000000
    H H25c 1.2110(12) 1.0031(6) 0.44120(5) 0.0559(5) Uiso 1.000000
    C C30 0.18953(12) 0.55150(17) 0.48065(3) 0.0206(2) Uani 1.000000
    O O31 0.26149(9) 0.45088(13) 0.45496(3) 0.0256(2) Uani 1.000000
    H H31 0.3443(7) 0.5047(14) 0.4531(4) 0.0384(3) Uiso 1.000000
    O O32 0.23373(9) 0.70574(13) 0.49758(3) 0.0272(2) Uani 1.000000
    C C33 0.04511(12) 0.45913(17) 0.48787(3) 0.0213(2) Uani 1.000000
    H H33 0.01702(12) 0.33727(17) 0.47454(3) 0.0256(3) Uiso 1.000000
loop_
    _atom_site_aniso_label
    _atom_site_aniso_U_11
    _atom_site_aniso_U_22
    _atom_site_aniso_U_33
    _atom_site_aniso_U_12
    _atom_site_aniso_U_13
    _atom_site_aniso_U_23
    N1 0.0193(4) 0.0212(5) 0.0225(5) -0.0011(4) 0.0023(4) -0.0005(4)
    C2 0.0174(5) 0.0194(6) 0.0189(5) -0.0011(4) -0.0002(4) 0.0019(4)
    C3 0.0178(5) 0.0175(5) 0.0188(5) -0.0022(4) -0.0011(4) 0.0029(4)
    C4 0.0191(5) 0.0184(5) 0.0213(5) -0.0041(4) 0.0002(4) 0.0003(4)
    C5 0.0196(5) 0.0252(6) 0.0207(5) -0.0036(5) 0.0024(4) 0.0016(5)
    C6 0.0226(6) 0.0275(6) 0.0209(5) -0.0114(5) 0.0002(4) 0.0043(5)
    C7 0.0271(6) 0.0196(6) 0.0209(5) -0.0084(5) -0.0022(4) 0.0012(4)
    C8 0.0227(5) 0.0175(6) 0.0189(5) -0.0024(4) -0.0025(4) 0.0035(4)
    C9 0.0280(6) 0.0178(6) 0.0214(5) -0.0016(5) -0.0012(4) -0.0014(4)
    C10 0.0251(6) 0.0211(6) 0.0236(6) 0.0010(5) 0.0024(4) -0.0019(5)
    C11 0.0183(5) 0.0190(6) 0.0250(6) -0.0048(4) 0.0041(4) 0.0004(4)
    C12 0.0144(5) 0.0185(5) 0.0251(6) -0.0061(4) 0.0034(4) -0.0014(4)
    C13 0.0163(5) 0.0178(5) 0.0272(6) -0.0009(4) 0.0014(4) 0.0009(4)
    C14 0.0180(5) 0.0177(5) 0.0271(6) 0.0001(4) 0.0045(4) -0.0026(4)
    C15 0.0172(5) 0.0194(5) 0.0234(5) -0.0031(4) 0.0022(4) -0.0007(4)
    C16 0.0180(5) 0.0195(6) 0.0290(6) 0.0011(4) 0.0006(4) 0.0001(5)
    C17 0.0185(5) 0.0192(6) 0.0282(6) -0.0003(4) 0.0040(4) -0.0046(5)
    O18 0.0330(4) 0.0255(4) 0.0267(4) 0.0120(4) 0.0012(3) -0.0044(3)
    C19 0.0401(7) 0.0313(7) 0.0368(7) 0.0189(6) 0.0001(6) -0.0051(6)
    O20 0.0265(4) 0.0225(4) 0.0228(4) 0.0041(3) 0.0006(3) -0.0012(3)
    C21 0.0370(7) 0.0237(6) 0.0259(6) 0.0057(5) 0.0000(5) 0.0030(5)
    O22 0.0229(4) 0.0333(5) 0.0300(4) -0.0099(4) 0.0098(3) -0.0059(4)
    C23 0.0282(6) 0.0286(7) 0.0314(6) -0.0063(5) 0.0111(5) -0.0056(5)
    O24 0.0281(4) 0.0398(5) 0.0303(4) -0.0218(4) 0.0071(3) -0.0050(4)
    C25 0.0372(7) 0.0431(8) 0.0313(6) -0.0279(6) 0.0021(5) -0.0028(6)
    C30 0.0217(5) 0.0200(6) 0.0200(5) -0.0001(4) 0.0019(4) 0.0010(4)
    O31 0.0217(4) 0.0257(4) 0.0307(4) -0.0044(3) 0.0092(3) -0.0064(3)
    O32 0.0252(4) 0.0246(5) 0.0326(4) -0.0063(3) 0.0071(3) -0.0078(4)
    C33 0.0223(5) 0.0197(6) 0.0218(5) -0.0019(4) 0.0014(4) -0.0011(4)
loop_
    _geom_bond_atom_site_label_1
    _geom_bond_atom_site_label_2
    _geom_bond_site_symmetry_2
    _geom_bond_distance
    _geom_bond_publ_flag
    N1 C2 . 1.3245(14) ?
    N1 C10 . 1.3652(15) ?
    C2 C3 . 1.4195(15) ?
    C2 C11 . 1.5053(15) ?
    C3 C4 . 1.4187(16) ?
    C3 C8 . 1.4172(16) ?
    C4 H4 . 0.9500 ?
    C4 C5 . 1.3670(15) ?
    C5 C6 . 1.4386(17) ?
    C5 O22 . 1.3561(14) ?
    C6 C7 . 1.3670(17) ?
    C6 O24 . 1.3533(14) ?
    C7 H7 . 0.9500 ?
    C7 C8 . 1.4211(16) ?
    C8 C9 . 1.4145(16) ?
    C9 H9 . 0.9500 ?
    C9 C10 . 1.3602(17) ?
    C10 H10 . 0.9500 ?
    C11 H11a . 0.9900 ?
    C11 H11b . 0.9900 ?
    C11 C12 . 1.5183(15) ?
    C12 C13 . 1.4011(16) ?
    C12 C17 . 1.3819(16) ?
    C13 H13 . 0.9500 ?
    C13 C14 . 1.3880(16) ?
    C14 C15 . 1.4120(16) ?
    C14 O18 . 1.3684(14) ?
    C15 C16 . 1.3817(16) ?
    C15 O20 . 1.3688(13) ?
    C16 H16 . 0.9500 ?
    C16 C17 . 1.3984(16) ?
    C17 H17 . 0.9500 ?
    O18 C19 . 1.4288(15) ?
    C19 H19a . 0.9800 ?
    C19 H19b . 0.9800 ?
    C19 H19c . 0.9800 ?
    O20 C21 . 1.4285(14) ?
    C21 H21a . 0.9800 ?
    C21 H21b . 0.9800 ?
    C21 H21c . 0.9800 ?
    O22 C23 . 1.4296(15) ?
    C23 H23a . 0.9800 ?
    C23 H23b . 0.9800 ?
    C23 H23c . 0.9800 ?
    O24 C25 . 1.4372(15) ?
    C25 H25a . 0.9800 ?
    C25 H25b . 0.9800 ?
    C25 H25c . 0.9800 ?
    C30 O31 . 1.3064(14) ?
    C30 O32 . 1.2230(14) ?
    C30 C33 . 1.4884(16) ?
    O31 H31 . 0.8400 ?
    C33 C33 3_566 1.319(2) ?
    C33 H33 . 0.9500 ?
loop_
    _geom_angle_atom_site_label_1
    _geom_angle_atom_site_label_2
    _geom_angle_atom_site_label_3
    _geom_angle_site_symmetry_1
    _geom_angle_site_symmetry_3
    _geom_angle
    _geom_angle_publ_flag
    C10 N1 C2 . . 119.83(10) ?
    C3 C2 N1 . . 121.62(10) ?
    C11 C2 N1 . . 117.02(9) ?
    C11 C2 C3 . . 121.27(10) ?
    C4 C3 C2 . . 122.15(10) ?
    C8 C3 C2 . . 118.28(10) ?
    C8 C3 C4 . . 119.55(10) ?
    H4 C4 C3 . . 119.75(6) ?
    C5 C4 C3 . . 120.49(10) ?
    C5 C4 H4 . . 119.75(7) ?
    C6 C5 C4 . . 120.02(10) ?
    O22 C5 C4 . . 125.12(11) ?
    O22 C5 C6 . . 114.86(10) ?
    C7 C6 C5 . . 120.18(10) ?
    O24 C6 C5 . . 114.08(10) ?
    O24 C6 C7 . . 125.74(11) ?
    H7 C7 C6 . . 119.75(7) ?
    C8 C7 C6 . . 120.51(10) ?
    C8 C7 H7 . . 119.75(7) ?
    C7 C8 C3 . . 119.20(10) ?
    C9 C8 C3 . . 118.26(10) ?
    C9 C8 C7 . . 122.54(10) ?
    H9 C9 C8 . . 120.43(6) ?
    C10 C9 C8 . . 119.14(10) ?
    C10 C9 H9 . . 120.43(7) ?
    C9 C10 N1 . . 122.73(11) ?
    H10 C10 N1 . . 118.63(6) ?
    H10 C10 C9 . . 118.63(7) ?
    H11a C11 C2 . . 108.51(6) ?
    H11b C11 C2 . . 108.51(6) ?
    H11b C11 H11a . . 107.5 ?
    C12 C11 C2 . . 115.05(9) ?
    C12 C11 H11a . . 108.51(5) ?
    C12 C11 H11b . . 108.51(6) ?
    C13 C12 C11 . . 119.63(10) ?
    C17 C12 C11 . . 121.16(10) ?
    C17 C12 C13 . . 119.20(10) ?
    H13 C13 C12 . . 119.55(6) ?
    C14 C13 C12 . . 120.90(10) ?
    C14 C13 H13 . . 119.55(7) ?
    C15 C14 C13 . . 119.43(10) ?
    O18 C14 C13 . . 125.11(10) ?
    O18 C14 C15 . . 115.46(10) ?
    C16 C15 C14 . . 119.43(10) ?
    O20 C15 C14 . . 115.67(10) ?
    O20 C15 C16 . . 124.90(10) ?
    H16 C16 C15 . . 119.68(7) ?
    C17 C16 C15 . . 120.64(10) ?
    C17 C16 H16 . . 119.68(7) ?
    C16 C17 C12 . . 120.38(10) ?
    H17 C17 C12 . . 119.81(7) ?
    H17 C17 C16 . . 119.81(7) ?
    C19 O18 C14 . . 117.12(9) ?
    H19a C19 O18 . . 109.5 ?
    H19b C19 O18 . . 109.5 ?
    H19b C19 H19a . . 109.5 ?
    H19c C19 O18 . . 109.5 ?
    H19c C19 H19a . . 109.5 ?
    H19c C19 H19b . . 109.5 ?
    C21 O20 C15 . . 116.43(9) ?
    H21a C21 O20 . . 109.5 ?
    H21b C21 O20 . . 109.5 ?
    H21b C21 H21a . . 109.5 ?
    H21c C21 O20 . . 109.5 ?
    H21c C21 H21a . . 109.5 ?
    H21c C21 H21b . . 109.5 ?
    C23 O22 C5 . . 116.42(9) ?
    H23a C23 O22 . . 109.5 ?
    H23b C23 O22 . . 109.5 ?
    H23b C23 H23a . . 109.5 ?
    H23c C23 O22 . . 109.5 ?
    H23c C23 H23a . . 109.5 ?
    H23c C23 H23b . . 109.5 ?
    C25 O24 C6 . . 117.14(10) ?
    H25a C25 O24 . . 109.5 ?
    H25b C25 O24 . . 109.5 ?
    H25b C25 H25a . . 109.5 ?
    H25c C25 O24 . . 109.5 ?
    H25c C25 H25a . . 109.5 ?
    H25c C25 H25b . . 109.5 ?
    O32 C30 O31 . . 124.73(10) ?
    C33 C30 O31 . . 113.12(10) ?
    C33 C30 O32 . . 122.15(10) ?
    H31 O31 C30 . . 109.5 ?
    C33 C33 C30 3_566 . 122.17(13) ?
    H33 C33 C30 . . 118.91(6) ?
loop_
    _geom_torsion_atom_site_label_1
    _geom_torsion_atom_site_label_2
    _geom_torsion_atom_site_label_3
    _geom_torsion_atom_site_label_4
    _geom_torsion_site_symmetry_1
    _geom_torsion_site_symmetry_2
    _geom_torsion_site_symmetry_3
    _geom_torsion_site_symmetry_4
    _geom_torsion
    _geom_torsion_publ_flag
    N1 C2 C3 C4 . . . . -177.32(10) ?
    N1 C2 C3 C8 . . . . 4.06(12) ?
    N1 C2 C11 C12 . . . . 113.81(10) ?
    N1 C10 C9 C8 . . . . 2.72(13) ?
    C2 C3 C4 C5 . . . . -178.66(11) ?
    C2 C3 C8 C7 . . . . 177.22(10) ?
    C2 C3 C8 C9 . . . . -1.70(12) ?
    C2 C11 C12 C13 . . . . 133.10(9) ?
    C2 C11 C12 C17 . . . . -47.48(11) ?
    C3 C4 C5 C6 . . . . 2.05(12) ?
    C3 C4 C5 O22 . . . . -177.78(10) ?
    C3 C8 C7 C6 . . . . 0.89(12) ?
    C3 C8 C9 C10 . . . . -1.52(12) ?
    C4 C5 C6 C7 . . . . -2.60(13) ?
    C4 C5 C6 O24 . . . . 177.69(11) ?
    C4 C5 O22 C23 . . . . 9.21(14) ?
    C5 C6 C7 C8 . . . . 1.10(13) ?
    C5 C6 O24 C25 . . . . -175.75(11) ?
    C6 C7 C8 C9 . . . . 179.76(11) ?
    C7 C8 C9 C10 . . . . 179.60(11) ?
    C11 C12 C13 C14 . . . . -179.55(10) ?
    C11 C12 C17 C16 . . . . 179.76(10) ?
    C12 C13 C14 C15 . . . . -0.40(12) ?
    C12 C13 C14 O18 . . . . 179.50(10) ?
    C12 C17 C16 C15 . . . . 0.01(13) ?
    C13 C14 C15 C16 . . . . -0.41(12) ?
    C13 C14 C15 O20 . . . . -179.63(10) ?
    C13 C14 O18 C19 . . . . -0.69(14) ?
    C14 C15 C16 C17 . . . . 0.61(12) ?
    C14 C15 O20 C21 . . . . -177.02(10) ?
    C30 C33 C33 C30 . . 3_566 3_566 180.00(14) ?
loop_
    _geom_hbond_atom_site_label_D
    _geom_hbond_atom_site_label_H
    _geom_hbond_atom_site_label_A
    _geom_hbond_site_symmetry_A
    _geom_hbond_distance_DH
    _geom_hbond_distance_HA
    _geom_hbond_distance_DA
    _geom_hbond_angle_DHA
    O31 H31 N1 1_555 0.840(7) 1.730(7) 2.5687(12) 175.4(12)
    C9 H9 O32 3_676 0.9500(16) 2.2706(14) 3.2191(14) 176.13(11)
_iucr_refine_instructions_details
;
TITL papa_fma_i_sl_004_1_auto_a.res in P2(1)/n
REM Old TITL Papa_FMA_I_SL_004_1_auto in P2(1)/n
REM SHELXT solution in P2(1)/n: R1 0.125, Rweak 0.009, Alpha 0.016
REM <I/s> 0.659 for 335 systematic absences, Orientation as input
REM Formula found by SHELXT: C33 N1 O18
CELL 1.54184 9.057179 6.713629 32.841901 90 95.9308 90
ZERR 4 0.000121 0.000105 0.00043 0 0.0012 0
LATT 1
SYMM 0.5-X,0.5+Y,0.5-Z
SFAC C H N O
UNIT 88 92 4 24
L.S. 4
PLAN  5
SIZE 200 112 106
TEMP -173
CONF
fmap 2
acta
MORE -1
BOND $H
EXTI 0.001224
WGHT 0.04294 0.60446
FVAR 0.550037
REM <olex2.extras>
REM <HklSrc "%.\\Papa_FMA_I_SL_004_1_auto.hkl">
REM </olex2.extras>
N1    3     0.51693  0.60177  0.44622  11.00000  0.01929  0.02118  0.02251 =
 -0.00052  0.00226 -0.00113
C2    1     0.60617  0.51334  0.42229  11.00000  0.01744  0.01938  0.01892 =
 0.00188 -0.00016 -0.00106
C3    1     0.74048  0.60359  0.41307  11.00000  0.01780  0.01746  0.01880 =
 0.00289 -0.00107 -0.00223
C4    1     0.83390  0.51426  0.38613  11.00000  0.01907  0.01838  0.02132 =
 0.00031  0.00018 -0.00414
AFIX 43
H4    2     0.80587  0.39140  0.37322  11.00000 -1.20000
AFIX 0
C5    1     0.96396  0.60367  0.37863  11.00000  0.01958  0.02519  0.02072 =
 0.00161  0.00243 -0.00357
C6    1     1.00943  0.78635  0.39912  11.00000  0.02256  0.02748  0.02092 =
 0.00431  0.00019 -0.01139
C7    1     0.92008  0.87524  0.42489  11.00000  0.02713  0.01957  0.02088 =
 0.00119 -0.00221 -0.00841
AFIX 43
H7    2     0.94998  0.99708  0.43796  11.00000 -1.20000
AFIX 0
C8    1     0.78282  0.78679  0.43229  11.00000  0.02273  0.01749  0.01892 =
 0.00354 -0.00247 -0.00238
C9    1     0.68699  0.87280  0.45879  11.00000  0.02801  0.01781  0.02142 =
 -0.00141 -0.00121 -0.00161
AFIX 43
H9    2     0.71313  0.99387  0.47268  11.00000 -1.20000
AFIX 0
C10   1     0.55693  0.77991  0.46414  11.00000  0.02509  0.02108  0.02359 =
 -0.00189  0.00239  0.00105
AFIX 43
H10   2     0.49118  0.84156  0.48104  11.00000 -1.20000
AFIX 0
C11   1     0.56339  0.30741  0.40725  11.00000  0.01826  0.01900  0.02499 =
 0.00035  0.00410 -0.00483
AFIX 23
H11a  2     0.47821  0.26165  0.42142  11.00000 -1.20000
H11b  2     0.64743  0.21623  0.41512  11.00000 -1.20000
AFIX 0
C12   1     0.52185  0.29044  0.36140  11.00000  0.01440  0.01847  0.02506 =
 -0.00140  0.00342 -0.00610
C13   1     0.58166  0.13608  0.33954  11.00000  0.01627  0.01776  0.02722 =
 0.00088  0.00136 -0.00086
AFIX 43
H13   2     0.64718  0.04275  0.35364  11.00000 -1.20000
AFIX 0
C14   1     0.54649  0.11766  0.29756  11.00000  0.01803  0.01766  0.02712 =
 -0.00263  0.00449  0.00010
C15   1     0.44833  0.25584  0.27672  11.00000  0.01717  0.01944  0.02341 =
 -0.00071  0.00221 -0.00314
C16   1     0.38820  0.40628  0.29850  11.00000  0.01803  0.01952  0.02897 =
 0.00007  0.00058  0.00112
AFIX 43
H16   2     0.32136  0.49876  0.28463  11.00000 -1.20000
AFIX 0
C17   1     0.42478  0.42374  0.34077  11.00000  0.01853  0.01920  0.02815 =
 -0.00458  0.00399 -0.00028
AFIX 43
H17   2     0.38266  0.52785  0.35539  11.00000 -1.20000
AFIX 0
O18   4     0.60006 -0.02676  0.27362  11.00000  0.03304  0.02553  0.02675 =
 -0.00442  0.00123  0.01199
C19   1     0.70127 -0.16789  0.29353  11.00000  0.04009  0.03127  0.03679 =
 -0.00507  0.00006  0.01887
AFIX 137
H19a  2     0.73348 -0.26094  0.27322  11.00000 -1.50000
H19b  2     0.78781 -0.09774  0.30701  11.00000 -1.50000
H19c  2     0.65194 -0.24179  0.31401  11.00000 -1.50000
AFIX 0
O20   4     0.41893  0.22626  0.23544  11.00000  0.02655  0.02249  0.02282 =
 -0.00122  0.00057  0.00408
C21   1     0.32565  0.37026  0.21353  11.00000  0.03702  0.02367  0.02586 =
 0.00305  0.00003  0.00567
AFIX 137
H21a  2     0.31495  0.33717  0.18431  11.00000 -1.50000
H21b  2     0.22777  0.36964  0.22376  11.00000 -1.50000
H21c  2     0.37024  0.50276  0.21749  11.00000 -1.50000
AFIX 0
O22   4     1.05851  0.53419  0.35250  11.00000  0.02285  0.03333  0.03004 =
 -0.00586  0.00980 -0.00987
C23   1     1.00672  0.37103  0.32693  11.00000  0.02825  0.02864  0.03144 =
 -0.00560  0.01107 -0.00626
AFIX 137
H23a  2     1.08006  0.34025  0.30790  11.00000 -1.50000
H23b  2     0.99240  0.25412  0.34395  11.00000 -1.50000
H23c  2     0.91220  0.40688  0.31141  11.00000 -1.50000
AFIX 0
O24   4     1.14269  0.85526  0.39014  11.00000  0.02811  0.03978  0.03029 =
 -0.00497  0.00713 -0.02181
C25   1     1.20004  1.02963  0.41170  11.00000  0.03716  0.04310  0.03133 =
 -0.00279  0.00211 -0.02789
AFIX 137
H25a  2     1.29696  1.06373  0.40284  11.00000 -1.50000
H25b  2     1.13123  1.14101  0.40575  11.00000 -1.50000
H25c  2     1.21102  1.00306  0.44120  11.00000 -1.50000
AFIX 0
C30   1     0.18953  0.55150  0.48065  11.00000  0.02168  0.02000  0.01996 =
 0.00098  0.00186 -0.00012
O31   4     0.26149  0.45088  0.45496  11.00000  0.02166  0.02569  0.03075 =
 -0.00635  0.00922 -0.00443
AFIX 147
H31   2     0.34425  0.50468  0.45310  11.00000 -1.50000
AFIX 0
O32   4     0.23373  0.70574  0.49758  11.00000  0.02525  0.02456  0.03259 =
 -0.00780  0.00710 -0.00631
C33   1     0.04511  0.45913  0.48787  11.00000  0.02233  0.01966  0.02178 =
 -0.00109  0.00140 -0.00194
AFIX 43
H33   2     0.01702  0.33727  0.47454  11.00000 -1.20000
AFIX 0
HKLF 4
END
Q1 1 0.4375 0.541667 0.45 11 0.05 0.27
Q2 1 0.65625 0.583333 0.408333 11 0.05 0.25
Q3 1 0.59375 0.416667 0.416667 11 0.05 0.2
Q4 1 0.46875 0.375 0.283333 11 0.05 0.19
Q5 1 0.78125 0.666667 0.425 11 0.05 0.19
  REM The information below was added by Olex2.
  REM
  REM R1 = 0.0325 for 3325 Fo > 4sig(Fo) and 0.0347 for all 3589 data
  REM 268 parameters refined using 0 restraints
  REM Highest difference peak 0.2703, deepest hole -0.2127
  REM Mean Shift 0.0000, Max Shift -0.0003.
  REM +++ Tabular Listing of Refinement Information +++
  REM R1_all = 0.0347
  REM R1_gt = 0.0325
  REM wR_ref = 0.0870
  REM GOOF = 1.0424
  REM Shift_max = -0.0003
  REM Shift_mean = 0.0000
  REM Reflections_all = 3589
  REM Reflections_gt = 3325
  REM Parameters = 268
  REM Hole = -0.2127
  REM Peak = 0.2703
  REM Flack = n/a
;
data_I
_audit_creation_method
;
Olex2 1.5
(compiled 2022.04.07 svn.rca3783a0 for OlexSys, GUI svn.r6498)
;
_chemical_name_systematic
;
[1-(3,4-Dimethoxybenzyl)-6,7-dimethoxyisoquinoline--fumaric acid (1/1.5)
;
_chemical_name_common     ?
_chemical_formula_moiety     'C20 H22 N O4, C4 H4 O4, 0.5(C4 H2 O4)'
_chemical_formula_sum     'C26 H27 N O10'
_chemical_formula_iupac     'C20 H22 N O4, 1.5 C4 H4 O4'
_chemical_formula_weight     513.48
_chemical_melting_point     ?
_space_group_crystal_system     triclinic
_space_group_name_H-M_alt     'P -1'
_space_group_name_Hall     '-P 1'
loop_
    _space_group_symop_operation_xyz
    'x, y, z'
    '-x, -y, -z'
_cell_length_a     9.5290(2)
_cell_length_b     10.5445(3)
_cell_length_c     12.6509(4)
_cell_angle_alpha     91.606(2)
_cell_angle_beta     104.980(2)
_cell_angle_gamma     97.823(2)
_cell_volume     1213.87(6)
_cell_formula_units_Z     2
_cell_measurement_reflns_used     6061
_cell_measurement_theta_min     3.6290
_cell_measurement_theta_max     68.0650
_cell_measurement_temperature     99.9(4)
_exptl_crystal_description     block
_exptl_crystal_colour     'clear light colourless'
_exptl_crystal_size_max     0.174
_exptl_crystal_size_mid     0.081
_exptl_crystal_size_min     0.033
_exptl_crystal_density_diffrn     1.405
_exptl_crystal_density_meas     ?
_exptl_crystal_density_method     ?
_exptl_crystal_F_000     540
_exptl_absorpt_coefficient_mu     0.917
_exptl_absorpt_correction_type     multi-scan
_exptl_absorpt_process_details
;
(CrysAlisPro; Rigaku OD, 2022)
;
_exptl_absorpt_correction_T_min     0.86166
_exptl_absorpt_correction_T_max     1.00000
_diffrn_ambient_temperature     99.9(4)
_diffrn_source     'micro-focus sealed X-ray tube'
_diffrn_radiation_type     'Cu K\a'
_diffrn_radiation_wavelength     1.54184
_diffrn_radiation_monochromator     mirror
_diffrn_measurement_device_type
                         'XtaLAB Synergy, Single source at home/near, HyPix3000'
_diffrn_measurement_device     'four-circle diffractometer'
_diffrn_measurement_method     '\w scans'
_diffrn_detector     'Hybrid Pixel Array Detector'
_diffrn_detector_area_resol_mean     10.0000
_diffrn_reflns_number     10089
_diffrn_reflns_av_R_equivalents     0.0259
_diffrn_reflns_av_unetI/netI     0.0420
_diffrn_reflns_theta_min     3.625
_diffrn_reflns_theta_max     68.024
_diffrn_reflns_theta_full     67.684
_diffrn_measured_fraction_theta_max     0.986
_diffrn_measured_fraction_theta_full     0.988
_diffrn_reflns_limit_h_min     -11
_diffrn_reflns_limit_h_max     5
_diffrn_reflns_limit_k_min     -12
_diffrn_reflns_limit_k_max     12
_diffrn_reflns_limit_l_min     -15
_diffrn_reflns_limit_l_max     15
_diffrn_radiation_probe     x-ray
_refine_special_details     ?
_reflns_number_total     4366
_reflns_number_gt     3457
_reflns_threshold_expression     'I > 2\s(I)'
_refine_ls_structure_factor_coef     Fsqd
_refine_ls_matrix_type     full
_refine_ls_R_factor_all     0.0599
_refine_ls_R_factor_gt     0.0467
_refine_ls_wR_factor_gt     0.1226
_refine_ls_wR_factor_ref     0.1325
_refine_ls_goodness_of_fit_ref     1.064
_refine_ls_restrained_S_all     1.094
_refine_ls_number_reflns     4366
_refine_ls_number_parameters     382
_refine_ls_number_restraints     282
_refine_ls_hydrogen_treatment     mixed
_refine_ls_weighting_scheme     calc
_refine_ls_weighting_details
              'w=1/[\s^2^(Fo^2^)+(0.0609P)^2^+0.4100P] where P=(Fo^2^+2Fc^2^)/3'
_atom_sites_solution_hydrogens     mixed
_atom_sites_solution_primary     direct
_atom_sites_solution_secondary     ?
_refine_ls_shift/su_max     0.000
_refine_ls_shift/su_mean     0.000
_refine_diff_density_max     0.380
_refine_diff_density_min     -0.389
_refine_ls_extinction_method
;
<i>SHELXL2019/2</i> (Sheldrick, 2015b)
;
_refine_ls_extinction_coef     0.0009(3)
_refine_ls_extinction_expression
                                  'Fc^*^=kFc[1+0.001xFc^2^\l^3^/sin(2\q)]^-1/4^'
loop_
    _atom_type_symbol
    _atom_type_description
    _atom_type_scat_dispersion_real
    _atom_type_scat_dispersion_imag
    _atom_type_scat_source
    'C' 'C' 0.0181 0.0091
                         'International Tables Vol C Tables 4.2.6.8 and 6.1.1.4'
    'H' 'H' 0.0000 0.0000
                         'International Tables Vol C Tables 4.2.6.8 and 6.1.1.4'
    'N' 'N' 0.0311 0.0180
                         'International Tables Vol C Tables 4.2.6.8 and 6.1.1.4'
    'O' 'O' 0.0492 0.0322
                         'International Tables Vol C Tables 4.2.6.8 and 6.1.1.4'
_computing_data_collection
;
CrysAlisPro 1.171.42.69a (Rigaku OD, 2022)
;
_computing_cell_refinement
;
CrysAlisPro 1.171.42.69a (Rigaku OD, 2022)
;
_computing_data_reduction
;
CrysAlisPro 1.171.42.69a (Rigaku OD, 2022)
;
_computing_structure_solution
;
<i>SHELXT2018/2</i> (Sheldrick, 2015a)
;
_computing_structure_refinement
;
<i>SHELXL2019/2</i> (Sheldrick, 2015b)
;
_computing_molecular_graphics
;
Olex2 1.5 (Dolomanov <i>et al.</i>,  2009)
;
_computing_publication_material
;
Olex2 1.5 (Dolomanov <i>et al.</i>,  2009)
;
loop_
    _atom_site_type_symbol
    _atom_site_label
    _atom_site_fract_x
    _atom_site_fract_y
    _atom_site_fract_z
    _atom_site_U_iso_or_equiv
    _atom_site_adp_type
    _atom_site_calc_flag
    _atom_site_occupancy
    _atom_site_disorder_assembly
    _atom_site_disorder_group
    N N1 0.46197(17) 0.81758(17) 0.51609(18) 0.0444(5) Uani d 1 . .
    H H1 0.543685 0.850236 0.500466 0.053 Uiso calc 1 . .
    C C2 0.3393(2) 0.79572(18) 0.43509(19) 0.0359(5) Uani d 1 . .
    C C3 0.20717(19) 0.74256(17) 0.45885(17) 0.0303(4) Uani d 1 . .
    C C4 0.07358(18) 0.71542(17) 0.37492(16) 0.0286(4) Uani d 1 . .
    H H4 0.073022 0.730035 0.301067 0.034 Uiso calc 1 . .
    C C5 -0.05396(18) 0.66853(17) 0.39956(16) 0.0289(4) Uani d 1 . .
    C C6 -0.05444(19) 0.64893(17) 0.51115(17) 0.0301(4) Uani d 1 . .
    C C7 0.0738(2) 0.67300(17) 0.59334(17) 0.0326(4) Uani d 1 . .
    H H7 0.072747 0.659166 0.667034 0.039 Uiso calc 1 . .
    C C8 0.2077(2) 0.71842(17) 0.56852(17) 0.0320(4) Uani d 1 . .
    C C9 0.3442(2) 0.7438(2) 0.6496(2) 0.0430(5) Uani d 1 . .
    H H9 0.349081 0.726778 0.723680 0.052 Uiso calc 1 . .
    C C10 0.4681(2) 0.7924(2) 0.6211(2) 0.0492(6) Uani d 1 . .
    H H10 0.559426 0.808756 0.675412 0.059 Uiso calc 1 . .
    C C11 0.3489(2) 0.83103(18) 0.3232(2) 0.0404(5) Uani d 1 . .
    H H11A 0.440287 0.891577 0.330194 0.049 Uiso calc 1 . .
    H H11B 0.264971 0.875706 0.289528 0.049 Uiso calc 1 . .
    C C12 0.3477(2) 0.71580(18) 0.24786(19) 0.0356(5) Uani d 1 . .
    C C13 0.2463(2) 0.69676(18) 0.14486(19) 0.0359(5) Uani d 1 . .
    H H13 0.176960 0.754304 0.123955 0.043 Uiso calc 1 . .
    C C14 0.2456(2) 0.59499(19) 0.07283(18) 0.0352(4) Uani d 1 . .
    C C15 0.3481(2) 0.50903(18) 0.10481(17) 0.0338(4) Uani d 1 . .
    C C16 0.4475(2) 0.52812(18) 0.20657(17) 0.0342(4) Uani d 1 . .
    H H16 0.515980 0.470031 0.228377 0.041 Uiso calc 1 . .
    C C17 0.4487(2) 0.63203(18) 0.27815(18) 0.0343(4) Uani d 1 . .
    H H17 0.518893 0.645061 0.347593 0.041 Uiso calc 1 . .
    O O18 0.15271(16) 0.56999(14) -0.02976(13) 0.0416(4) Uani d 1 . .
    C C19 0.0454(2) 0.6537(2) -0.0642(2) 0.0451(5) Uani d 1 . .
    H H19A -0.018009 0.622919 -0.137013 0.068 Uiso calc 1 . .
    H H19B 0.095157 0.740628 -0.067495 0.068 Uiso calc 1 . .
    H H19C -0.014298 0.654835 -0.011816 0.068 Uiso calc 1 . .
    O O20 0.33975(16) 0.41301(14) 0.02746(12) 0.0415(4) Uani d 1 . .
    C C21 0.4403(3) 0.3231(2) 0.05620(19) 0.0458(5) Uani d 1 . .
    H H21A 0.429616 0.263692 -0.007301 0.069 Uiso calc 1 . .
    H H21B 0.419471 0.274827 0.116846 0.069 Uiso calc 1 . .
    H H21C 0.540978 0.369063 0.078816 0.069 Uiso calc 1 . .
    O O22 -0.18676(13) 0.63998(14) 0.32630(12) 0.0370(3) Uani d 1 . .
    C C23 -0.1929(2) 0.6669(3) 0.21502(19) 0.0514(6) Uani d 1 . .
    H H23A -0.295060 0.649292 0.170510 0.077 Uiso calc 1 . .
    H H23B -0.133712 0.612563 0.186378 0.077 Uiso calc 1 . .
    H H23C -0.154234 0.757365 0.212015 0.077 Uiso calc 1 . .
    O O24 -0.18929(14) 0.60799(13) 0.52392(12) 0.0375(3) Uani d 1 . .
    C C25 -0.2027(3) 0.6004(2) 0.63391(19) 0.0451(5) Uani d 1 . .
    H H25A -0.305854 0.573898 0.632334 0.068 Uiso calc 1 . .
    H H25B -0.167756 0.684678 0.673616 0.068 Uiso calc 1 . .
    H H25C -0.143486 0.537523 0.670996 0.068 Uiso calc 1 . .
    C C34 0.6558(2) 1.03159(19) 0.13490(18) 0.0369(5) Uani d 1 . .
    O O35 0.60430(18) 0.93880(15) 0.18930(13) 0.0484(4) Uani d 1 . .
    H H35 0.654420 0.946279 0.254974 0.073 Uiso calc 1 . .
    O O36 0.76487(17) 1.10891(15) 0.17335(14) 0.0477(4) Uani d 1 . .
    C C37 0.5660(2) 1.03429(18) 0.02071(18) 0.0368(5) Uani d 1 . .
    H H37 0.605453 1.088822 -0.026367 0.044 Uiso calc 1 . .
    C C38 0.9160(2) 0.9597(2) 0.8450(2) 0.0504(6) Uani d 1 . .
    O O39A 0.9425(5) 1.0085(3) 0.7594(3) 0.0410(9) Uani d 0.598(9) A 1
    H H39A 0.883696 0.969476 0.703076 0.062 Uiso calc 0.598(9) A 1
    O O39B 0.9637(9) 1.0502(9) 0.7980(9) 0.091(3) Uani d 0.402(9) A 2
    O O40A 0.8223(6) 0.8669(5) 0.8449(3) 0.0554(11) Uani d 0.598(9) A 1
    O O40B 0.8172(9) 0.8612(7) 0.8033(9) 0.095(3) Uani d 0.402(9) A 2
    H H40B 0.804(10) 0.868(7) 0.7354(12) 0.142 Uiso d 0.402(9) A 2
    C C41A 1.0105(5) 1.0188(5) 0.9512(4) 0.0314(11) Uani d 0.598(9) A 1
    H H41A 1.088580 1.085283 0.951450 0.038 Uiso calc 0.598(9) A 1
    C C41B 0.9522(9) 0.9608(9) 0.9704(8) 0.047(2) Uani d 0.402(9) A 2
    H H41B 0.898144 0.898230 1.002913 0.057 Uiso calc 0.402(9) A 2
    C C30 0.7944(2) 0.94153(17) 0.48749(18) 0.0334(4) Uani d 1 . .
    O O31 0.69127(18) 0.92626(15) 0.40213(14) 0.0491(4) Uani d 1 . .
    O O32 0.77542(17) 0.91662(14) 0.57896(13) 0.0448(4) Uani d 1 . .
    C C33A 0.9361(4) 0.9954(2) 0.4628(4) 0.0278(11) Uani d 0.742(11) B 1
    H H33A 0.933667 1.023721 0.391822 0.033 Uiso calc 0.742(11) B 1
    C C33B 0.9632(11) 0.9786(7) 0.5352(10) 0.030(3) Uani d 0.258(11) B 2
    H H33B 1.010435 0.971108 0.610235 0.036 Uiso calc 0.258(11) B 2
loop_
    _atom_site_aniso_label
    _atom_site_aniso_U_11
    _atom_site_aniso_U_22
    _atom_site_aniso_U_33
    _atom_site_aniso_U_12
    _atom_site_aniso_U_13
    _atom_site_aniso_U_23
    N1 0.0222(8) 0.0367(9) 0.0710(14) 0.0039(6) 0.0085(8) -0.0155(9)
    C2 0.0237(9) 0.0261(9) 0.0583(13) 0.0035(7) 0.0131(9) -0.0100(8)
    C3 0.0228(8) 0.0239(8) 0.0446(12) 0.0056(6) 0.0094(8) -0.0053(8)
    C4 0.0246(8) 0.0280(9) 0.0347(10) 0.0044(7) 0.0105(8) -0.0023(7)
    C5 0.0223(8) 0.0281(9) 0.0354(10) 0.0033(7) 0.0072(7) -0.0049(7)
    C6 0.0272(9) 0.0252(9) 0.0406(11) 0.0032(7) 0.0145(8) -0.0021(8)
    C7 0.0372(10) 0.0276(9) 0.0349(11) 0.0093(7) 0.0107(8) 0.0002(8)
    C8 0.0286(9) 0.0263(9) 0.0402(11) 0.0097(7) 0.0052(8) -0.0047(8)
    C9 0.0397(11) 0.0355(11) 0.0476(13) 0.0164(8) -0.0039(9) -0.0101(9)
    C10 0.0257(10) 0.0407(12) 0.0709(17) 0.0117(8) -0.0066(10) -0.0190(11)
    C11 0.0317(10) 0.0281(9) 0.0681(15) -0.0007(7) 0.0282(10) -0.0027(9)
    C12 0.0284(9) 0.0271(9) 0.0590(14) 0.0022(7) 0.0260(9) 0.0019(9)
    C13 0.0296(9) 0.0301(9) 0.0567(13) 0.0094(7) 0.0236(9) 0.0100(9)
    C14 0.0332(10) 0.0347(10) 0.0450(12) 0.0082(8) 0.0211(9) 0.0106(8)
    C15 0.0362(10) 0.0319(9) 0.0418(12) 0.0106(8) 0.0218(9) 0.0071(8)
    C16 0.0334(9) 0.0323(10) 0.0445(12) 0.0113(7) 0.0199(9) 0.0060(8)
    C17 0.0270(9) 0.0332(10) 0.0475(12) 0.0029(7) 0.0197(8) 0.0002(8)
    O18 0.0433(8) 0.0432(8) 0.0438(9) 0.0172(6) 0.0150(7) 0.0102(7)
    C19 0.0401(11) 0.0467(12) 0.0550(14) 0.0166(9) 0.0175(10) 0.0168(11)
    O20 0.0536(8) 0.0386(8) 0.0389(8) 0.0213(7) 0.0164(7) 0.0036(6)
    C21 0.0624(14) 0.0410(12) 0.0420(13) 0.0261(10) 0.0182(11) 0.0036(10)
    O22 0.0212(6) 0.0521(8) 0.0353(8) 0.0007(5) 0.0062(5) -0.0040(6)
    C23 0.0283(10) 0.0872(18) 0.0347(12) 0.0023(10) 0.0051(9) 0.0011(12)
    O24 0.0320(7) 0.0389(7) 0.0457(9) -0.0017(5) 0.0213(6) -0.0004(6)
    C25 0.0530(13) 0.0430(12) 0.0507(14) 0.0094(10) 0.0322(11) 0.0067(10)
    C34 0.0422(11) 0.0301(10) 0.0452(12) 0.0068(8) 0.0227(9) 0.0024(8)
    O35 0.0550(9) 0.0476(9) 0.0401(9) -0.0056(7) 0.0147(7) 0.0075(7)
    O36 0.0445(8) 0.0464(9) 0.0528(10) -0.0001(7) 0.0169(7) 0.0068(7)
    C37 0.0462(11) 0.0294(9) 0.0420(12) 0.0073(8) 0.0237(9) 0.0034(8)
    C38 0.0472(13) 0.0539(14) 0.0506(15) 0.0289(11) 0.0036(11) -0.0042(11)
    O39A 0.0466(17) 0.0416(16) 0.0310(18) 0.0077(12) 0.0045(15) -0.0136(12)
    O39B 0.069(4) 0.150(6) 0.068(6) 0.054(5) 0.020(4) 0.054(5)
    O40A 0.079(3) 0.075(3) 0.0154(18) 0.0210(18) 0.0145(19) 0.0043(17)
    O40B 0.086(4) 0.082(4) 0.082(6) 0.042(3) -0.048(4) -0.058(4)
    C41A 0.034(2) 0.035(2) 0.031(3) 0.0118(16) 0.0154(18) 0.0083(17)
    C41B 0.043(4) 0.050(4) 0.048(5) 0.021(3) 0.002(3) 0.005(3)
    C30 0.0262(9) 0.0246(9) 0.0509(13) 0.0034(7) 0.0140(9) -0.0030(8)
    O31 0.0561(9) 0.0458(9) 0.0434(9) 0.0058(7) 0.0104(8) 0.0035(7)
    O32 0.0540(9) 0.0415(8) 0.0426(9) 0.0160(7) 0.0147(7) 0.0036(7)
    C33A 0.0264(19) 0.0261(13) 0.032(2) 0.0037(10) 0.0103(15) 0.0011(11)
    C33B 0.033(5) 0.026(4) 0.030(7) 0.006(3) 0.003(3) 0.001(3)
_geom_special_details
;
 All esds (except the esd in the dihedral angle between two l.s. planes)
 are estimated using the full covariance matrix.  The cell esds are taken
 into account individually in the estimation of esds in distances, angles
 and torsion angles; correlations between esds in cell parameters are only
 used when they are defined by crystal symmetry.  An approximate (isotropic)
 treatment of cell esds is used for estimating esds involving l.s. planes.
;
loop_
    _geom_bond_atom_site_label_1
    _geom_bond_atom_site_label_2
    _geom_bond_site_symmetry_2
    _geom_bond_distance
    _geom_bond_publ_flag
    N1 H1 . 0.8800 ?
    N1 C2 . 1.328(3) ?
    N1 C10 . 1.350(3) ?
    C2 C3 . 1.415(3) ?
    C2 C11 . 1.496(3) ?
    C3 C4 . 1.419(3) ?
    C3 C8 . 1.416(3) ?
    C4 H4 . 0.9500 ?
    C4 C5 . 1.364(3) ?
    C5 C6 . 1.434(3) ?
    C5 O22 . 1.351(2) ?
    C6 C7 . 1.372(3) ?
    C6 O24 . 1.351(2) ?
    C7 H7 . 0.9500 ?
    C7 C8 . 1.416(3) ?
    C8 C9 . 1.420(3) ?
    C9 H9 . 0.9500 ?
    C9 C10 . 1.361(4) ?
    C10 H10 . 0.9500 ?
    C11 H11A . 0.9900 ?
    C11 H11B . 0.9900 ?
    C11 C12 . 1.520(3) ?
    C12 C13 . 1.398(3) ?
    C12 C17 . 1.383(3) ?
    C13 H13 . 0.9500 ?
    C13 C14 . 1.386(3) ?
    C14 C15 . 1.413(3) ?
    C14 O18 . 1.364(3) ?
    C15 C16 . 1.378(3) ?
    C15 O20 . 1.368(2) ?
    C16 H16 . 0.9500 ?
    C16 C17 . 1.399(3) ?
    C17 H17 . 0.9500 ?
    O18 C19 . 1.432(2) ?
    C19 H19A . 0.9800 ?
    C19 H19B . 0.9800 ?
    C19 H19C . 0.9800 ?
    O20 C21 . 1.427(2) ?
    C21 H21A . 0.9800 ?
    C21 H21B . 0.9800 ?
    C21 H21C . 0.9800 ?
    O22 C23 . 1.432(3) ?
    C23 H23A . 0.9800 ?
    C23 H23B . 0.9800 ?
    C23 H23C . 0.9800 ?
    O24 C25 . 1.433(3) ?
    C25 H25A . 0.9800 ?
    C25 H25B . 0.9800 ?
    C25 H25C . 0.9800 ?
    C34 O35 . 1.324(2) ?
    C34 O36 . 1.211(3) ?
    C34 C37 . 1.480(3) ?
    O35 H35 . 0.8400 ?
    C37 C37 2_675 1.331(4) ?
    C37 H37 . 0.9500 ?
    C38 O39A . 1.280(4) ?
    C38 O39B . 1.235(5) ?
    C38 O40A . 1.231(4) ?
    C38 O40B . 1.300(5) ?
    C38 C41A . 1.476(6) ?
    C38 C41B . 1.533(10) ?
    O39A H39A . 0.8400 ?
    O40B H40B . 0.843(5) ?
    C41A C41A 2_777 1.362(9) ?
    C41A H41A . 0.9500 ?
    C41B C41B 2_777 1.218(17) ?
    C41B H41B . 0.9500 ?
    C30 O31 . 1.248(3) ?
    C30 O32 . 1.246(3) ?
    C30 C33A . 1.504(3) ?
    C30 C33B . 1.555(10) ?
    C33A C33A 2_776 1.322(8) ?
    C33A H33A . 0.9500 ?
    C33B C33B 2_776 1.32(2) ?
    C33B H33B . 0.9500 ?
loop_
    _geom_angle_atom_site_label_1
    _geom_angle_atom_site_label_2
    _geom_angle_atom_site_label_3
    _geom_angle_site_symmetry_1
    _geom_angle_site_symmetry_3
    _geom_angle
    _geom_angle_publ_flag
    C2 N1 H1 . . 118.2 ?
    C2 N1 C10 . . 123.56(18) ?
    C10 N1 H1 . . 118.2 ?
    N1 C2 C3 . . 118.9(2) ?
    N1 C2 C11 . . 117.53(17) ?
    C3 C2 C11 . . 123.60(18) ?
    C2 C3 C4 . . 121.08(19) ?
    C2 C3 C8 . . 119.45(18) ?
    C8 C3 C4 . . 119.47(16) ?
    C3 C4 H4 . . 119.8 ?
    C5 C4 C3 . . 120.47(18) ?
    C5 C4 H4 . . 119.8 ?
    C4 C5 C6 . . 120.03(17) ?
    O22 C5 C4 . . 125.26(18) ?
    O22 C5 C6 . . 114.68(15) ?
    C7 C6 C5 . . 120.41(16) ?
    O24 C6 C5 . . 113.56(16) ?
    O24 C6 C7 . . 126.02(18) ?
    C6 C7 H7 . . 119.9 ?
    C6 C7 C8 . . 120.11(19) ?
    C8 C7 H7 . . 119.9 ?
    C3 C8 C9 . . 117.70(18) ?
    C7 C8 C3 . . 119.43(17) ?
    C7 C8 C9 . . 122.9(2) ?
    C8 C9 H9 . . 120.0 ?
    C10 C9 C8 . . 120.0(2) ?
    C10 C9 H9 . . 120.0 ?
    N1 C10 C9 . . 120.4(2) ?
    N1 C10 H10 . . 119.8 ?
    C9 C10 H10 . . 119.8 ?
    C2 C11 H11A . . 109.0 ?
    C2 C11 H11B . . 109.0 ?
    C2 C11 C12 . . 113.08(16) ?
    H11A C11 H11B . . 107.8 ?
    C12 C11 H11A . . 109.0 ?
    C12 C11 H11B . . 109.0 ?
    C13 C12 C11 . . 119.44(18) ?
    C17 C12 C11 . . 121.0(2) ?
    C17 C12 C13 . . 119.51(19) ?
    C12 C13 H13 . . 119.6 ?
    C14 C13 C12 . . 120.86(18) ?
    C14 C13 H13 . . 119.6 ?
    C13 C14 C15 . . 119.3(2) ?
    O18 C14 C13 . . 125.05(18) ?
    O18 C14 C15 . . 115.65(18) ?
    C16 C15 C14 . . 119.54(19) ?
    O20 C15 C14 . . 114.80(19) ?
    O20 C15 C16 . . 125.64(17) ?
    C15 C16 H16 . . 119.6 ?
    C15 C16 C17 . . 120.76(18) ?
    C17 C16 H16 . . 119.6 ?
    C12 C17 C16 . . 120.0(2) ?
    C12 C17 H17 . . 120.0 ?
    C16 C17 H17 . . 120.0 ?
    C14 O18 C19 . . 117.23(17) ?
    O18 C19 H19A . . 109.5 ?
    O18 C19 H19B . . 109.5 ?
    O18 C19 H19C . . 109.5 ?
    H19A C19 H19B . . 109.5 ?
    H19A C19 H19C . . 109.5 ?
    H19B C19 H19C . . 109.5 ?
    C15 O20 C21 . . 116.92(17) ?
    O20 C21 H21A . . 109.5 ?
    O20 C21 H21B . . 109.5 ?
    O20 C21 H21C . . 109.5 ?
    H21A C21 H21B . . 109.5 ?
    H21A C21 H21C . . 109.5 ?
    H21B C21 H21C . . 109.5 ?
    C5 O22 C23 . . 116.43(14) ?
    O22 C23 H23A . . 109.5 ?
    O22 C23 H23B . . 109.5 ?
    O22 C23 H23C . . 109.5 ?
    H23A C23 H23B . . 109.5 ?
    H23A C23 H23C . . 109.5 ?
    H23B C23 H23C . . 109.5 ?
    C6 O24 C25 . . 117.25(16) ?
    O24 C25 H25A . . 109.5 ?
    O24 C25 H25B . . 109.5 ?
    O24 C25 H25C . . 109.5 ?
    H25A C25 H25B . . 109.5 ?
    H25A C25 H25C . . 109.5 ?
    H25B C25 H25C . . 109.5 ?
    O35 C34 C37 . . 113.63(18) ?
    O36 C34 O35 . . 124.4(2) ?
    O36 C34 C37 . . 121.98(19) ?
    C34 O35 H35 . . 109.5 ?
    C34 C37 H37 . . 117.7 ?
    C37 C37 C34 2_675 . 124.6(2) ?
    C37 C37 H37 2_675 . 117.7 ?
    O39A C38 C41A . . 116.0(3) ?
    O39B C38 O40B . . 128.8(6) ?
    O39B C38 C41B . . 121.7(6) ?
    O40A C38 O39A . . 125.4(3) ?
    O40A C38 C41A . . 118.6(3) ?
    O40B C38 C41B . . 108.9(6) ?
    C38 O39A H39A . . 109.5 ?
    C38 O40B H40B . . 102(4) ?
    C38 C41A H41A . . 118.9 ?
    C41A C41A C38 2_777 . 122.3(7) ?
    C41A C41A H41A 2_777 . 118.9 ?
    C38 C41B H41B . . 118.9 ?
    C41B C41B C38 2_777 . 122.2(15) ?
    C41B C41B H41B 2_777 . 118.9 ?
    O31 C30 C33A . . 110.7(2) ?
    O31 C30 C33B . . 145.1(5) ?
    O32 C30 O31 . . 122.17(17) ?
    O32 C30 C33A . . 127.1(2) ?
    O32 C30 C33B . . 92.6(5) ?
    C30 C33A H33A . . 119.1 ?
    C33A C33A C30 2_776 . 121.9(4) ?
    C33A C33A H33A 2_776 . 119.1 ?
    C30 C33B H33B . . 122.1 ?
    C33B C33B C30 2_776 . 115.7(13) ?
    C33B C33B H33B 2_776 . 122.1 ?
loop_
    _geom_torsion_atom_site_label_1
    _geom_torsion_atom_site_label_2
    _geom_torsion_atom_site_label_3
    _geom_torsion_atom_site_label_4
    _geom_torsion_site_symmetry_1
    _geom_torsion_site_symmetry_2
    _geom_torsion_site_symmetry_3
    _geom_torsion_site_symmetry_4
    _geom_torsion
    _geom_torsion_publ_flag
    N1 C2 C3 C4 . . . . -178.96(16) ?
    N1 C2 C3 C8 . . . . 2.3(3) ?
    N1 C2 C11 C12 . . . . 103.3(2) ?
    C2 N1 C10 C9 . . . . -1.0(3) ?
    C2 C3 C4 C5 . . . . -177.63(17) ?
    C2 C3 C8 C7 . . . . 175.96(16) ?
    C2 C3 C8 C9 . . . . -2.8(3) ?
    C2 C11 C12 C13 . . . . 127.20(19) ?
    C2 C11 C12 C17 . . . . -55.0(2) ?
    C3 C2 C11 C12 . . . . -77.7(2) ?
    C3 C4 C5 C6 . . . . 1.4(3) ?
    C3 C4 C5 O22 . . . . 179.76(16) ?
    C3 C8 C9 C10 . . . . 1.5(3) ?
    C4 C3 C8 C7 . . . . -2.8(3) ?
    C4 C3 C8 C9 . . . . 178.42(16) ?
    C4 C5 C6 C7 . . . . -2.2(3) ?
    C4 C5 C6 O24 . . . . 177.01(16) ?
    C4 C5 O22 C23 . . . . -2.8(3) ?
    C5 C6 C7 C8 . . . . 0.5(3) ?
    C5 C6 O24 C25 . . . . -172.83(16) ?
    C6 C5 O22 C23 . . . . 175.66(18) ?
    C6 C7 C8 C3 . . . . 2.0(3) ?
    C6 C7 C8 C9 . . . . -179.28(17) ?
    C7 C6 O24 C25 . . . . 6.3(3) ?
    C7 C8 C9 C10 . . . . -177.25(18) ?
    C8 C3 C4 C5 . . . . 1.1(3) ?
    C8 C9 C10 N1 . . . . 0.4(3) ?
    C10 N1 C2 C3 . . . . -0.3(3) ?
    C10 N1 C2 C11 . . . . 178.75(18) ?
    C11 C2 C3 C4 . . . . 2.0(3) ?
    C11 C2 C3 C8 . . . . -176.73(16) ?
    C11 C12 C13 C14 . . . . 177.90(16) ?
    C11 C12 C17 C16 . . . . -178.71(16) ?
    C12 C13 C14 C15 . . . . 0.6(3) ?
    C12 C13 C14 O18 . . . . -178.84(17) ?
    C13 C12 C17 C16 . . . . -0.9(3) ?
    C13 C14 C15 C16 . . . . -0.4(3) ?
    C13 C14 C15 O20 . . . . -179.14(16) ?
    C13 C14 O18 C19 . . . . -1.7(3) ?
    C14 C15 C16 C17 . . . . -0.5(3) ?
    C14 C15 O20 C21 . . . . -179.53(17) ?
    C15 C14 O18 C19 . . . . 178.86(16) ?
    C15 C16 C17 C12 . . . . 1.1(3) ?
    C16 C15 O20 C21 . . . . 1.8(3) ?
    C17 C12 C13 C14 . . . . 0.1(3) ?
    O18 C14 C15 C16 . . . . 179.10(16) ?
    O18 C14 C15 O20 . . . . 0.3(2) ?
    O20 C15 C16 C17 . . . . 178.15(16) ?
    O22 C5 C6 C7 . . . . 179.25(16) ?
    O22 C5 C6 O24 . . . . -1.5(2) ?
    O24 C6 C7 C8 . . . . -178.63(17) ?
    O35 C34 C37 C37 . . . 2_675 10.4(3) ?
    O36 C34 C37 C37 . . . 2_675 -168.9(2) ?
    O39A C38 C41A C41A . . . 2_777 176.4(4) ?
    O39B C38 C41B C41B . . . 2_777 -12.6(10) ?
    O40A C38 C41A C41A . . . 2_777 -5.6(6) ?
    O40B C38 C41B C41B . . . 2_777 175.7(8) ?
    O31 C30 C33A C33A . . . 2_776 -171.1(3) ?
    O31 C30 C33B C33B . . . 2_776 7.3(12) ?
    O32 C30 C33A C33A . . . 2_776 10.5(4) ?
    O32 C30 C33B C33B . . . 2_776 -176.6(8) ?
loop_
    _geom_hbond_atom_site_label_D
    _geom_hbond_atom_site_label_H
    _geom_hbond_atom_site_label_A
    _geom_hbond_site_symmetry_A
    _geom_hbond_distance_DH
    _geom_hbond_distance_HA
    _geom_hbond_distance_DA
    _geom_hbond_angle_DHA
    N1 H1 O31 . 0.88 2.20 3.034(3) 159
    N1 H1 O32 . 0.88 2.18 2.919(2) 141
    O35 H35 O31 . 0.84 1.83 2.617(2) 156
    O39A H39A O32 . 0.84 1.67 2.502(4) 169
_shelx_space_group_comment
;
The symmetry employed for this shelxl refinement is uniquely defined
by the following loop, which should always be used as a source of
symmetry information in preference to the above space-group names.
They are only intended as comments.
;
_shelx_estimated_absorpt_T_min     ?
_shelx_estimated_absorpt_T_max     ?
_shelx_hkl_file
;
   0   0  -1  339.34   14.23
   0   0   1  337.07   14.31
   0   0  -1  327.63   14.24
   0   0   1  338.72   14.13
   0   0   2  805.52   33.67
   0   0  -2  785.49   33.48
   0   0   2  796.00   33.28
   0   0  -2  787.19   33.54
   0   0  -3  107.24    5.36
   0   0   3  112.14    5.60
   0   0  -3  112.54    5.43
   0   0   3  115.58    5.04
   0   0  -4    0.45    0.72
   0   0  -4    1.76    0.50
   0   0   4    1.26    1.06
   0   0  -4    1.09    0.96
   0   0   5  484.35   21.53
   0   0  -5  471.03   21.03
   0   0  -6  135.39    7.07
   0   0  -7   25.11    2.44
   0   0  -8   11.51    1.82
   0   0  -9   33.06    3.29
   0   0  -9   34.30    2.22
   0   0  -9   31.79    3.41
   0   0   9   34.65    2.23
   0   0 -10    0.34    0.87
   0   0  10    0.70    0.78
   0   0 -11   32.13    2.29
   0   0  11   31.78    2.28
   0   0 -12    0.58    0.86
   0   0  12    0.12    0.82
   0   0 -13    0.11    0.77
   0   0 -14    1.04    0.67
   0   1 -14    1.88    0.72
   0  -1  13    5.25    0.98
   0   1 -12   17.35    1.59
   0  -1  12   16.12    1.59
   0   1 -11    2.41    0.97
   0  -1  11    2.96    0.98
   0   1 -10   12.90    1.39
   0  -1  10    9.70    1.23
   0   1  -9    4.11    1.38
   0   1  -9    6.07    1.01
   0  -1   9    5.70    0.98
   0   1  -9    8.34    1.98
   0   1  -8    9.26    1.72
   0   1  -8   11.76    2.04
   0   1  -7  399.03   18.45
   0  -1   7  403.53   19.18
   0   1  -7  393.91   18.50
   0   1  -6  125.22    6.76
   0  -1   6  132.68    7.36
   0  -1   5  325.77   15.50
   0   1  -5  337.04   15.08
   0  -1   4    8.30    1.44
   0   1  -4    9.97    1.20
   0   1  -3   17.14    1.28
   0  -1   3   14.57    1.08
   0  -1   2    0.43    0.72
   0  -1   2    0.79    0.42
   0   1  -2    0.77    0.70
   0   1  -2    0.52    0.47
   0  -1   1  545.04   22.83
   0  -1   1  545.43   22.84
   0   1  -1  522.92   22.76
   0  -1   1  542.53   22.69
   0  -1   0   59.09    2.79
   0   1   0   60.95    2.79
   0   1   0   57.00    2.79
   0  -1   0   65.31    2.78
   0   1   1    2.25    0.54
   0  -1  -1    1.66    0.48
   0  -1  -1    2.02    0.27
   0   1   2  228.98   10.20
   0  -1  -2  239.62   10.09
   0  -1  -2  223.47    9.78
   0  -1  -2  223.48   10.05
   0  -1  -2  237.45   10.29
   0  -1  -3 3074.78  127.71
   0   1   3 2999.76  127.87
   0  -1  -3 3059.91  127.94
   0   1   4   24.73    2.07
   0  -1  -4   22.87    1.86
   0   1   5  133.86    7.15
   0  -1  -5  134.15    6.81
   0  -1  -6   -0.20    0.95
   0   1   6    0.25    0.96
   0  -1  -7   12.95    1.82
   0  -1  -8   48.45    3.81
   0  -1  -8   42.61    2.62
   0   1   8   51.97    2.74
   0  -1  -9   79.95    5.46
   0  -1  -9   68.78    3.87
   0   1   9   77.57    3.95
   0  -1 -10    1.37    0.89
   0   1  10   -0.35    0.80
   0  -1 -11    2.39    0.98
   0   1  11    0.74    0.83
   0  -1 -12    1.71    0.88
   0  -1 -12    2.63    0.95
   0  -1 -13   -0.42    0.84
   0  -1 -14   -0.45    0.59
   0  -2  14    0.22    0.57
   0  -2  13    7.76    1.08
   0  -2  12    4.25    1.00
   0   2 -11   44.68    2.75
   0  -2  11   39.54    2.67
   0   2 -10   12.34    1.37
   0  -2  10   10.86    1.29
   0   2  -9   15.03    2.27
   0   2  -9   16.91    1.49
   0  -2   9   16.16    1.46
   0   2  -9   15.20    2.48
   0   2  -8    1.78    1.11
   0  -2   8    2.03    1.36
   0   2  -8    3.57    0.81
   0  -2   8    3.35    0.78
   0   2  -8    4.23    1.55
   0   2  -7   27.54    2.72
   0   2  -7   31.83    2.95
   0   2  -6   13.14    1.67
   0  -2   6   12.82    1.97
   0   2  -6   12.89    1.84
   0  -2   5   98.90    5.92
   0   2  -5  108.57    5.70
   0  -2   4    0.29    0.54
   0   2  -4   -0.25    0.67
   0  -2   4    0.19    0.50
   0   2  -4    0.27    1.00
   0  -2   3  783.34   36.91
   0  -2   3  857.69   36.50
   0   2  -3  896.48   36.62
   0  -2   3  853.66   36.41
   0   2  -3  888.59   36.69
   0  -2   2  296.76   13.53
   0  -2   2  312.59   13.56
   0  -2   2  313.75   13.25
   0   2  -2  285.90   13.34
   0   2  -2  317.40   13.42
   0  -2   1 3232.16  133.75
   0  -2   1 3154.07  133.86
   0   2   0   47.54    2.42
   0  -2   0   42.36    2.40
   0   2   0   43.23    2.38
   0  -2   0   44.65    2.34
   0  -2  -1  395.11   16.37
   0   2   1  361.05   16.43
   0  -2  -2   51.60    2.89
   0  -2  -2   53.48    3.25
   0  -2  -3   42.09    2.63
   0   2   3   42.18    2.85
   0  -2  -3   41.41    2.54
   0  -2  -3   40.06    2.93
   0  -2  -4  589.05   25.65
   0   2   4  597.85   26.04
   0  -2  -4  602.72   26.13
   0  -2  -4  570.59   25.61
   0  -2  -5  684.29   29.89
   0   2   5  682.57   30.31
   0  -2  -6  132.76    7.07
   0   2   6  127.51    7.44
   0  -2  -7   48.20    3.67
   0  -2  -8   -0.31    0.91
   0  -2  -8    1.29    0.72
   0   2   8    1.90    0.75
   0  -2  -9   16.33    2.42
   0  -2  -9   16.26    1.50
   0   2   9   15.79    1.49
   0  -2 -10   12.65    1.38
   0   2  10   12.68    1.41
   0  -2 -11    9.86    1.28
   0  -2 -11    8.35    1.34
   0  -2 -12    0.99    0.90
   0  -2 -12    0.60    0.86
   0  -2 -13    0.59    0.77
   0  -2 -14   15.89    1.22
   0  -3  14   19.98    1.42
   0  -3  13    6.64    1.01
   0  -3  12   -0.23    0.74
   0   3 -11   14.39    1.49
   0  -3  11   11.83    1.42
   0   3 -10    0.71    0.89
   0  -3  10    0.12    0.85
   0   3  -9   81.89    6.09
   0   3  -9   91.06    4.68
   0  -3   9   94.14    4.73
   0   3  -9   98.39    6.50
   0   3  -8   98.17    6.58
   0  -3   8  121.66    7.63
   0   3  -8  112.51    5.40
   0  -3   8  110.32    5.38
   0   3  -8  111.66    6.96
   0   3  -7   36.73    3.18
   0  -3   7   36.56    3.65
   0   3  -7   38.02    3.34
   0  -3   6   53.85    4.16
   0   3  -6   50.78    3.74
   0  -3   5   59.84    3.75
   0   3  -5   69.13    4.26
   0  -3   4    2.56    0.75
   0  -3   4    1.44    1.12
   0   3  -4    3.91    0.94
   0   3  -4    4.40    1.20
   0  -3   4    2.80    0.72
   0  -3   3  309.43   14.36
   0   3  -3  312.02   14.09
   0  -3   3  316.90   13.88
   0  -3   2  356.33   15.76
   0  -3   2  350.28   15.84
   0  -3   1    1.20    0.80
   0   3  -1    2.21    0.78
   0  -3   1    1.26    0.77
   0  -3   1    2.08    0.65
   0  -3   0 2396.32  102.47
   0   3   0 2448.04  102.46
   0   3   0 2439.95  102.43
   0  -3   0 2463.26  102.35
   0   3   1   21.84    1.69
   0  -3  -1   22.64    1.67
   0   3   1   19.04    1.69
   0   3   2    0.96    0.77
   0  -3  -2    1.09    0.69
   0   3   3   37.74    2.65
   0  -3  -3   36.65    2.43
   0  -3  -3   36.76    2.57
   0  -3  -3   38.62    2.57
   0  -3  -3   37.77    3.03
   0  -3  -4  190.72    8.96
   0  -3  -4  175.69    9.42
   0  -3  -4  176.06    8.80
   0  -3  -5   10.90    1.61
   0  -3  -6    4.23    1.19
   0  -3  -7   84.97    5.54
   0  -3  -8   25.31    1.96
   0  -3  -8   24.01    1.80
   0  -3  -9  211.42   10.38
   0  -3  -9  241.73   10.39
   0  -3 -10   21.69    1.94
   0  -3 -10   27.09    1.99
   0  -3 -11   43.41    2.92
   0  -3 -11   52.06    2.98
   0  -3 -12   -0.23    0.79
   0  -3 -12    1.36    0.89
   0  -3 -13   -0.26    0.65
   0  -4  14    2.04    0.49
   0  -4  13    3.11    0.81
   0  -4  12   21.52    1.76
   0  -4  11   26.17    1.98
   0   4 -11   24.90    2.00
   0  -4  10   -0.98    0.87
   0   4 -10    0.12    0.89
   0  -4   9    1.71    0.86
   0   4  -9    2.17    0.90
   0   4  -8   37.16    3.43
   0  -4   8   35.93    2.28
   0   4  -8   33.33    2.25
   0   4  -7    0.29    0.90
   0  -4   7    0.27    0.68
   0   4  -7   -0.45    0.72
   0   4  -6  361.28   16.95
   0   4  -5   19.89    2.03
   0   4  -4   15.25    1.77
   0  -4   4   23.71    1.94
   0  -4   3   14.65    1.76
   0   4  -3   12.11    1.46
   0  -4   2   20.13    1.98
   0  -4   1   67.71    4.19
   0   4  -1   77.22    4.19
   0  -4   1   72.76    4.02
   0   4   0   83.93    4.52
   0   4   0   82.90    4.52
   0  -4   0   80.12    4.53
   0  -4   0   78.91    4.36
   0  -4  -1  122.59    6.47
   0   4   1  130.27    6.60
   0   4   1  133.67    6.56
   0   4   2   65.95    3.77
   0  -4  -2   62.09    3.68
   0   4   2   55.11    3.71
   0   4   3  123.29    6.21
   0   4   3  104.15    6.13
   0  -4  -3  116.14    6.82
   0   4   4   17.67    1.99
   0  -4  -4   17.82    2.04
   0  -4  -4   13.67    2.32
   0  -4  -5   -0.50    1.04
   0   4   5   -0.26    0.98
   0   4   6    4.55    1.31
   0  -4  -6    4.02    1.40
   0  -4  -7    2.29    0.83
   0  -4  -7    2.63    1.22
   0  -4  -8   21.05    1.74
   0  -4  -8   21.13    1.78
   0  -4  -8   21.10    2.77
   0  -4  -9  238.55   10.67
   0  -4  -9  226.53   10.70
   0  -4 -10   78.40    4.12
   0  -4 -10   71.39    4.10
   0  -4 -11  114.15    5.37
   0  -4 -11   97.72    5.32
   0  -4 -12   33.38    2.01
   0  -4 -12   21.83    1.85
   0  -4 -13   10.09    1.02
   0  -5  12   -0.20    0.75
   0  -5  11    2.00    0.84
   0   5 -11    1.19    0.92
   0  -5  10   25.56    1.97
   0   5 -10   22.65    1.94
   0  -5   9   22.21    1.88
   0   5  -9   27.03    2.01
   0  -5   8   82.32    4.29
   0   5  -8   81.16    4.29
   0   5  -8   78.31    5.72
   0  -5   7   16.73    1.45
   0   5  -7   17.04    1.50
   0   5  -6   35.66    2.47
   0   5  -6   41.12    3.39
   0  -5   6   40.63    2.35
   0  -5   5  373.41   16.91
   0   5  -5  352.24   17.05
   0   5  -4  921.19   40.25
   0  -5   3   96.71    5.61
   0   5  -3   88.50    5.24
   0  -5   3   85.25    4.99
   0  -5   2   38.12    3.03
   0  -5   2   33.81    2.61
   0  -5   1    0.22    0.87
   0  -5   1   -0.17    0.76
   0   5   0   -0.39    0.79
   0   5   0    0.96    0.90
   0  -5   0   -0.18    0.67
   0   5   1    3.10    1.03
   0   5   1    1.17    0.85
   0  -5  -1    1.00    0.83
   0   5   2  614.99   27.21
   0   5   2  611.71   27.38
   0   5   3  125.97    6.68
   0   5   3  114.65    6.67
   0  -5  -3  111.73    7.23
   0   5   4    0.28    0.78
   0  -5  -4    2.36    1.42
   0   5   5   14.01    2.00
   0   5   6   78.47    5.33
   0  -5  -6   65.72    3.68
   0  -5  -7   15.38    1.47
   0  -5  -8    3.80    0.98
   0  -5  -8    3.48    1.02
   0  -5  -9    0.13    0.86
   0  -5  -9    1.67    0.92
   0  -5 -10  165.28    8.04
   0  -5 -10  174.35    8.03
   0  -5 -11    5.81    1.05
   0  -5 -11    6.57    1.07
   0  -5 -12   28.07    1.95
   0  -5 -12   34.23    2.02
   0  -6  13    0.57    0.44
   0  -6  12    4.49    0.86
   0  -6  11    0.44    0.81
   0  -6  10   -0.36    0.81
   0   6 -10   -0.37    0.88
   0  -6   9   92.38    4.75
   0   6  -9   87.76    4.74
   0  -6   8    2.13    0.80
   0   6  -8    2.93    1.06
   0  -6   7   55.25    3.25
   0   6  -7   60.94    3.37
   0   6  -6    2.84    1.05
   0   6  -6    4.33    1.31
   0  -6   6    5.52    0.97
   0   6  -6    6.10    1.05
   0  -6   5  150.86    8.28
   0   6  -5  145.53    8.44
   0  -6   5  149.60    7.05
   0   6  -5  149.06    7.08
   0   6  -5  147.69    7.25
   0  -6   5  158.87    7.00
   0  -6   4    1.02    0.88
   0   6  -4    2.84    1.17
   0  -6   4    1.46    0.97
   0  -6   3    0.62    0.91
   0   6  -3    0.53    0.91
   0  -6   3    0.46    0.84
   0  -6   2   28.26    2.80
   0  -6   2   25.12    2.41
   0  -6   1    8.44    1.55
   0  -6   1    2.47    1.07
   0   6   0    0.74    0.87
   0   6   0    1.50    0.95
   0  -6   0    1.04    0.84
   0   6   1   13.49    1.83
   0   6   1    9.41    1.58
   0   6   2   74.16    4.95
   0  -6  -2   74.95    5.69
   0   6   3   47.87    3.80
   0  -6  -3   42.03    4.35
   0   6   4    0.33    0.88
   0  -6  -4    0.95    1.54
   0  -6  -4    0.48    0.73
   0  -6  -5   28.85    2.02
   0   6   5   32.20    3.18
   0  -6  -6    2.63    0.87
   0   6   6    3.50    1.51
   0  -6  -7    1.71    0.86
   0  -6  -8    6.27    1.14
   0  -6  -9   66.59    3.76
   0  -6  -9   70.65    3.84
   0  -6 -10   19.07    1.60
   0  -6 -10   15.65    1.55
   0  -6 -11   88.68    4.25
   0  -6 -11   78.93    4.19
   0  -6 -12    5.28    0.75
   0  -7  12   14.47    1.07
   0  -7  11    0.19    0.72
   0  -7  10   74.69    3.81
   0   7 -10   63.32    3.76
   0  -7   9    4.11    1.02
   0   7  -9    5.48    1.15
   0  -7   8   40.39    2.64
   0   7  -8   40.42    2.71
   0  -7   7    0.48    0.80
   0   7  -7    0.63    0.88
   0   7  -6    1.15    0.97
   0  -7   6    2.07    0.83
   0   7  -6    1.45    0.91
   0   7  -5   36.58    3.55
   0  -7   5   32.13    3.21
   0  -7   5   38.37    2.38
   0   7  -5   31.93    2.36
   0   7  -5   34.47    2.54
   0  -7   5   39.72    2.28
   0   7  -4  139.51    8.27
   0  -7   4  131.21    7.93
   0  -7   4  141.96    6.70
   0   7  -4  135.91    6.73
   0  -7   4  147.05    6.62
   0  -7   3   66.22    3.28
   0   7  -3   57.18    4.42
   0  -7   3   59.11    4.34
   0   7  -3   51.43    3.16
   0  -7   3   55.61    3.07
   0  -7   2    5.61    1.45
   0  -7   2    7.66    1.52
   0  -7   2    7.74    0.98
   0  -7   1   10.99    1.93
   0  -7   1   14.68    1.25
   0  -7   0    9.69    1.06
   0   7   1  297.51   13.82
   0  -7  -1  260.17   11.86
   0   7   2    5.68    1.56
   0  -7  -2   10.65    2.34
   0  -7  -2    8.18    1.03
   0   7   3   -0.35    0.81
   0  -7  -3   -1.06    1.43
   0  -7  -3    0.10    0.70
   0   7   4    4.13    1.49
   0  -7  -4    2.95    0.86
   0  -7  -4    1.12    2.03
   0  -7  -5    2.91    0.90
   0  -7  -6   24.07    1.92
   0  -7  -7    4.68    1.04
   0  -7  -8    2.03    0.89
   0  -7  -9   -0.54    0.86
   0  -7  -9    0.22    0.75
   0  -7 -10   33.23    2.11
   0  -7 -10   32.17    2.10
   0  -7 -11    3.84    0.73
   0  -7 -11    2.91    0.69
   0  -8  11   72.93    3.55
   0  -8  10    3.10    0.72
   0   8 -10    2.59    0.89
   0  -8  10    2.50    0.79
   0   8  -9   35.50    2.45
   0  -8   9   35.91    2.36
   0   8  -8    3.08    1.02
   0  -8   8    4.78    1.01
   0   8  -7    0.79    0.91
   0  -8   7    0.37    0.81
   0   8  -6   -0.53    0.98
   0  -8   6   -0.37    0.85
   0   8  -5   97.11    5.19
   0  -8   5  109.23    5.10
   0  -8   5   95.20    5.11
   0  -8   4    1.33    0.81
   0  -8   4    3.07    0.94
   0  -8   3    0.40    0.68
   0  -8   3   -0.58    0.80
   0  -8   3   -0.34    1.07
   0  -8   2   31.09    2.06
   0   8  -2   28.85    3.22
   0  -8   1    2.93    0.87
   0  -8   0   12.61    1.28
   0  -8  -1    2.11    0.80
   0  -8  -1    0.58    1.57
   0   8   2   39.54    2.40
   0  -8  -2   40.97    2.52
   0   8   3    8.26    1.00
   0  -8  -3   10.68    1.27
   0   8   4   16.15    1.44
   0  -8  -4   18.96    1.61
   0   8   5   37.92    2.33
   0  -8  -5   33.25    2.37
   0   8   6    5.21    0.95
   0  -8  -6    7.29    1.08
   0  -8  -7   28.30    2.05
   0   8   7   26.90    1.93
   0  -8  -8    3.58    0.96
   0  -8  -8    2.90    0.86
   0   8   8    4.72    0.83
   0  -8  -9    7.66    0.98
   0  -8  -9    7.32    1.03
   0  -8 -10   47.23    2.61
   0  -8 -10   52.89    2.68
   0  -9  10    9.55    0.89
   0  -9   9   -0.14    0.60
   0  -9   8    4.44    0.97
   0  -9   8    5.82    0.90
   0  -9   7    0.12    0.78
   0  -9   7    0.76    0.75
   0  -9   6   15.40    1.52
   0  -9   6   16.67    1.38
   0  -9   5    1.74    0.94
   0  -9   5    0.32    0.74
   0  -9   5    1.21    0.72
   0  -9   4    3.69    0.92
   0  -9   4    3.88    0.98
   0  -9   3    9.73    1.21
   0  -9   3    8.01    1.19
   0  -9   2   24.00    1.85
   0  -9   1   11.34    1.28
   0  -9   0   28.56    2.05
   0  -9  -1   10.94    1.27
   0   9   2   22.65    1.74
   0  -9  -2   28.25    1.98
   0   9   3    0.42    0.64
   0  -9  -3   -0.12    0.84
   0   9   4    2.64    0.78
   0  -9  -4    4.11    0.96
   0   9   5   90.55    4.67
   0  -9  -5   95.74    4.79
   0  -9  -5   91.65    4.63
   0   9   6   10.38    1.12
   0  -9  -6   10.37    1.21
   0  -9  -6    8.49    1.07
   0  -9  -7    4.77    0.92
   0   9   7    3.53    0.76
   0  -9  -8   10.74    1.14
   0  -9  -8   10.57    1.07
   0   9   8   11.10    1.02
   0  -9  -9    2.57    0.61
   0  -9  -9    3.70    0.67
   0 -10   9    6.13    0.69
   0  10  -8    9.81    1.03
   0 -10   8   12.18    1.03
   0 -10   7    9.92    1.16
   0 -10   7   13.22    1.14
   0 -10   6   -0.11    0.78
   0 -10   6    0.52    0.66
   0 -10   5   -0.30    0.69
   0 -10   5    0.11    0.80
   0 -10   4   -0.31    0.74
   0 -10   4    0.12    0.79
   0 -10   3    0.11    0.74
   0 -10   3    1.58    0.87
   0 -10   2   15.27    1.45
   0 -10   2   16.83    1.60
   0 -10   1   52.07    3.03
   0 -10   0    3.47    0.95
   0 -10  -1   58.31    3.31
   0 -10  -2    2.01    0.89
   0  10   3    0.29    0.61
   0 -10  -3   -0.75    0.80
   0  10   4   19.75    1.52
   0 -10  -4   20.70    1.62
   0 -10  -4   18.19    1.54
   0  10   5   15.70    1.33
   0 -10  -5   17.30    1.43
   0 -10  -5   15.24    1.35
   0  10   6   65.16    3.27
   0 -10  -6   65.38    3.30
   0 -10  -6   58.18    3.17
   0 -10  -7    0.52    0.65
   0 -10  -7    0.82    0.57
   0  10   7    0.54    0.48
   0  10   8    2.41    0.50
   0 -10  -8    2.48    0.61
   0 -11   7    2.17    0.54
   0  11  -7    1.28    0.55
   0  11  -6    6.92    0.88
   0 -11   5   19.70    1.52
   0 -11   4    2.71    0.78
   0 -11   4    1.45    0.73
   0 -11   3    0.10    0.70
   0 -11   3   -0.36    0.68
   0 -11   3    0.07    0.62
   0 -11   2   24.32    1.86
   0 -11   2   25.84    1.81
   0 -11   2   25.95    1.71
   0 -11   1   59.48    3.39
   0 -11   1   62.81    3.34
   0 -11   1   61.74    3.20
   0 -11   0    1.18    0.83
   0 -11   0    0.76    0.71
   0 -11   0   -0.60    0.68
   0 -11  -1   69.82    3.50
   0 -11  -1   61.47    3.27
   0 -11  -2    0.18    0.65
   0 -11  -2    0.65    0.70
   0 -11  -3    0.34    0.64
   0 -11  -3    0.77    0.66
   0 -11  -4   37.62    2.11
   0 -11  -4   32.14    1.99
   0 -11  -5    0.26    0.54
   0 -11  -5   -0.49    0.55
   0 -11  -6    0.26    0.44
   0 -11  -6    0.87    0.47
   0  12  -5    0.11    0.44
   0  12  -4    4.61    0.67
   0 -12   3   13.97    1.02
   0 -12   3   14.55    0.99
   0 -12   2   57.83    3.29
   0 -12   2   74.81    3.34
   0 -12   2   62.37    3.17
   0 -12   2   69.27    3.18
   0 -12   1   -1.06    0.66
   0 -12   1    0.20    0.52
   0 -12   1   -0.33    0.55
   0 -12   1   -0.37    0.42
   0 -12   0    4.13    0.76
   0 -12   0    3.73    0.67
   0 -12   0    2.17    0.57
   0 -12   0    3.64    0.55
   0 -12  -1    4.92    0.79
   0 -12  -1    4.31    0.61
   0 -12  -1    4.57    0.56
   0 -12  -1    4.87    0.72
   0 -12  -2   -0.13    0.52
   0 -12  -2   -0.06    0.48
   0 -12  -2    0.27    0.49
   0 -12  -3   -0.12    0.50
   0 -12  -3    0.10    0.45
   0 -12  -3   -0.05    0.47
   1 -12  -4    0.43    0.44
   1 -12  -4    0.05    0.46
   1 -12  -3    3.89    0.64
   1 -12  -3    6.84    0.75
   1 -12  -2    1.00    0.56
   1 -12  -2    1.90    0.61
   1 -12  -1    6.51    0.82
   1 -12  -1    6.15    0.72
   1 -12   0    6.58    0.81
   1 -12   0    3.58    0.66
   1 -12   1    0.07    0.54
   1 -12   1   -0.17    0.53
   1 -12   2    5.28    0.76
   1 -12   2    6.29    0.76
   1 -12   3    4.19    0.62
  -1  12  -4    0.55    0.49
  -1  12  -5    0.45    0.42
   1 -11  -6   11.74    0.96
   1 -11  -6   12.11    1.03
   1 -11  -5    3.65    0.72
   1 -11  -5    3.79    0.76
   1 -11  -4    4.66    0.84
   1 -11  -4    2.61    0.77
   1 -11  -3    8.27    1.05
   1 -11  -2    2.10    0.78
   1 -11  -1    2.74    0.81
   1 -11   0   18.19    1.52
   1 -11   1    6.18    0.95
   1 -11   2   34.47    2.18
  -1  11  -3   22.83    1.74
   1 -11   3   28.45    1.82
  -1  11  -4    6.20    0.90
   1 -11   4    7.17    0.95
  -1  11  -5    8.52    1.02
  -1  11  -6    0.23    0.56
  -1  11  -7    2.87    0.60
   1 -11   7    3.81    0.57
   1 -10  -8   -1.01    0.54
  -1  10   7    5.95    0.81
   1 -10  -7    5.71    0.86
  -1  10   6    7.23    0.94
   1 -10  -6    7.59    0.94
   1 -10  -6    5.91    0.99
   1 -10  -5    9.86    1.17
  -1  10   5   10.52    1.10
   1 -10  -4   25.72    1.85
  -1  10   4   20.28    1.64
   1 -10  -3   24.55    1.84
  -1  10   3   20.28    1.62
   1 -10  -2   24.45    1.83
  -1  10   2   21.17    1.64
   1 -10  -1   82.98    4.35
   1 -10   0    7.34    1.13
   1 -10   1   66.35    3.65
   1 -10   2   60.01    3.36
   1 -10   3    3.17    0.89
  -1  10  -3    2.23    1.07
   1 -10   4    3.76    0.88
  -1  10  -4    2.48    1.01
  -1  10  -5    8.13    1.35
   1 -10   6    9.72    1.03
  -1  10  -6   10.96    1.16
   1 -10   7   -0.07    0.57
  -1  10  -7    0.36    0.64
   1 -10   8   -0.30    0.53
   1 -10   9    2.55    0.55
   1  -9  -9    3.47    0.73
   1  -9  -8    0.17    0.69
   1  -9  -8   -0.27    0.69
  -1   9   8    0.74    0.58
   1  -9  -7    0.73    0.76
  -1   9   7    1.24    0.68
   1  -9  -6   -0.79    0.87
  -1   9   6    0.31    0.65
   1  -9  -5    0.59    0.80
  -1   9   5    1.71    0.72
   1  -9  -4    1.80    0.87
  -1   9   4    2.35    0.79
   1  -9  -3    6.43    1.12
  -1   9   3    6.33    0.99
   1  -9  -2   31.59    2.23
  -1   9   2   34.13    2.15
   1  -9  -1    9.77    1.22
  -1   9   1    9.62    1.11
   1  -9   0   28.12    2.01
  -1   9   0   27.05    2.19
   1  -9   1   59.33    3.33
  -1   9  -1   57.03    3.54
   1  -9   2    0.44    0.76
  -1   9  -2    0.15    1.00
   1  -9   3    2.50    0.86
  -1   9  -3    2.00    1.04
   1  -9   4   27.38    1.93
  -1   9  -4   21.52    2.13
   1  -9   5    5.80    1.01
  -1   9  -5    3.12    1.14
  -1   9  -6    4.15    1.18
  -1   9  -7    0.51    0.96
  -1   9  -7   -0.11    0.72
  -1   9  -8    5.95    1.15
  -1   9  -9   -0.50    0.84
   1  -9   9    0.26    0.60
   1  -9  10   12.69    1.00
   1  -8 -11   69.49    3.38
   1  -8 -10    3.59    0.81
   1  -8  -9    0.10    0.71
  -1   8   8    2.34    0.74
   1  -8  -8    3.40    0.95
  -1   8   7   30.16    2.01
   1  -8  -7   27.05    2.08
  -1   8   6   48.76    2.83
   1  -8  -6   47.01    2.95
  -1   8   5   52.86    2.98
   1  -8  -5   50.52    3.09
  -1   8   4    7.77    1.28
  -1   8   4    9.39    1.08
   1  -8  -4    9.36    1.20
  -1   8   3   12.95    1.23
  -1   8   3   15.09    1.53
   1  -8  -3   16.13    1.49
  -1   8   2   41.64    2.61
  -1   8   2   35.62    2.26
   1  -8  -2   32.02    4.18
   1  -8  -2   37.99    2.40
   1  -8  -1    2.27    0.79
  -1   8   1    4.19    0.78
  -1   8   1    2.29    0.89
   1  -8   0   -0.10    0.71
   1  -8   0   -0.81    1.14
  -1   8   0   -0.13    0.79
   1  -8   1    0.30    0.72
  -1   8  -1    2.09    0.95
   1  -8   1    0.41    0.95
   1  -8   2    1.03    1.21
  -1   8  -2   -0.27    0.85
   1  -8   2    0.43    1.04
   1  -8   2    0.20    0.69
  -1   8  -3  133.93    6.45
   1  -8   3  134.90    6.11
  -1   8  -4   59.44    3.62
   1  -8   4   59.64    3.27
  -1   8  -4   64.68    3.48
  -1   8  -4   53.22    3.42
  -1   8  -5   63.68    3.91
   1  -8   5   66.36    3.57
  -1   8  -5   65.69    3.77
  -1   8  -6   16.09    1.77
  -1   8  -6   16.46    1.72
  -1   8  -7    9.85    1.42
  -1   8  -8    0.78    1.05
  -1   8  -9    6.86    1.20
  -1   8 -10   -1.24    0.86
   1  -8  11    6.91    0.73
  -1   8 -11    6.91    0.97
   1  -7 -11   58.39    3.13
   1  -7 -10   19.93    1.67
   1  -7  -9    5.41    1.14
   1  -7  -8   13.35    1.47
  -1   7   7    9.50    1.23
  -1   7   7    9.19    1.14
   1  -7  -6    2.44    0.92
  -1   7   6    2.29    0.86
  -1   7   6    1.75    0.70
   1  -7  -5    9.79    1.25
  -1   7   5    7.39    1.11
  -1   7   5   10.17    1.11
   1  -7  -4    5.90    1.01
  -1   7   4    3.89    0.94
  -1   7   4    3.76    0.74
  -1   7   4    4.18    1.30
   1  -7  -3   22.26    3.26
   1  -7  -3   28.38    1.90
  -1   7   3   30.77    3.03
  -1   7   3   25.28    1.72
   1  -7  -2   26.99    1.81
  -1   7   2   27.45    2.81
  -1   7   2   22.26    1.62
  -1   7   2   26.25    1.89
  -1   7   1   46.57    2.64
  -1   7   1   42.08    2.36
   1  -7  -1   38.13    2.40
   1  -7   0   14.08    1.91
   1  -7   0   14.46    1.27
  -1   7   0   14.97    1.44
   1  -7   0   16.36    2.27
   1  -7   1   36.17    3.23
   1  -7   1   35.63    2.20
  -1   7  -1   38.53    2.42
   1  -7   1   38.68    3.58
   1  -7   2   43.97    3.89
   1  -7   2   41.02    3.44
  -1   7  -2   44.05    2.48
  -1   7  -2   34.06    2.40
  -1   7  -2   37.32    2.48
   1  -7   2   38.24    2.28
   1  -7   3   -0.39    1.03
  -1   7  -3    0.31    0.86
   1  -7   3    0.29    0.86
  -1   7  -3    0.30    0.77
  -1   7  -3    0.97    0.84
  -1   7  -3    0.37    0.84
   1  -7   3    0.17    0.64
   1  -7   4    8.87    1.68
  -1   7  -4   10.41    1.87
  -1   7  -4   12.37    1.35
  -1   7  -4    7.67    1.30
   1  -7   4   11.94    1.15
   1  -7   5   18.93    2.51
  -1   7  -5   16.75    2.41
  -1   7  -5   22.10    1.95
   1  -7   5   21.51    1.59
  -1   7  -5   20.12    1.78
  -1   7  -6   30.57    2.46
  -1   7  -6   36.33    2.41
  -1   7  -7    3.65    1.05
  -1   7  -8   24.70    2.06
  -1   7  -9   29.40    2.29
  -1   7 -10    4.02    1.12
  -1   7 -11   28.49    1.99
  -1   7 -12    5.72    0.87
   1  -6 -12   10.97    1.12
   1  -6 -11    0.93    0.83
   1  -6 -10   16.52    1.58
   1  -6  -9    4.22    1.11
   1  -6  -8    1.78    0.94
   1  -6  -7    5.11    1.06
  -1   6   7    5.48    1.00
  -1   6   6   35.30    2.33
   1  -6  -6   39.53    2.50
  -1   6   5    1.35    0.71
   1  -6  -5   -0.10    0.75
   1  -6  -4    4.40    0.90
  -1   6   4    5.27    0.90
  -1   6   4    6.55    1.42
   1  -6  -3   64.63    5.26
  -1   6   3   66.41    4.55
   1  -6  -2   44.02    3.45
  -1   6   2   36.08    3.14
   1  -6  -1   42.20    3.44
   1  -6   0  452.96   20.65
   1  -6   1  167.27    8.75
   1  -6   1  175.19    9.26
  -1   6  -2   76.76    4.93
   1  -6   2   86.70    5.07
   1  -6   2   80.19    5.37
   1  -6   3   13.67    1.84
  -1   6  -3   15.11    1.87
   1  -6   3   14.73    2.14
  -1   6  -4    0.27    0.83
  -1   6  -5  155.35    8.75
  -1   6  -5  154.12    7.58
   1  -6   5  158.88    7.26
  -1   6  -5  162.13    7.42
  -1   6  -6    1.22    0.95
  -1   6  -6    0.11    0.83
  -1   6  -7    5.37    1.10
  -1   6  -8    3.05    1.08
  -1   6  -9    4.57    1.15
  -1   6 -10   13.81    1.56
  -1   6 -11    5.99    1.15
  -1   6 -12    0.09    0.76
   1  -5 -13   -0.78    0.59
   1  -5 -12    1.29    0.82
   1  -5 -11   -0.48    0.88
   1  -5 -10    6.60    1.24
   1  -5  -9    0.52    0.87
   1  -5  -8    7.26    1.19
  -1   5   7    1.18    0.78
   1  -5  -7    1.58    0.82
   1  -5  -6    7.79    1.10
  -1   5   6    9.00    1.06
  -1   5   5    5.80    1.32
   1  -5  -4   68.81    4.48
  -1   5   4   63.27    4.35
   1  -5  -3    1.13    0.90
  -1   5   3    1.34    0.86
  -1   5   2  219.36   10.90
   1  -5  -2  229.84   11.06
   1  -5  -1  109.18    5.93
   1  -5  -1  110.09    6.16
  -1   5   1  114.19    6.09
   1  -5   0  109.94    5.70
   1  -5   0   98.99    5.90
   1  -5   1    7.11    1.21
  -1   5  -2   49.40    3.32
   1  -5   2   50.12    3.63
  -1   5  -3  146.82    7.75
   1  -5   3  153.31    8.18
  -1   5  -4    7.92    1.38
  -1   5  -5   22.73    2.36
  -1   5  -6   22.24    1.93
  -1   5  -6   29.34    1.90
  -1   5  -7   33.20    2.23
  -1   5  -8    1.78    0.91
  -1   5  -9   14.23    1.56
  -1   5 -10   39.98    2.67
  -1   5 -11   -0.12    0.92
  -1   5 -12    1.32    0.85
  -1   5 -13    3.76    0.78
   1  -4 -13    0.18    0.70
   1  -4 -12    0.23    0.81
   1  -4 -11    0.77    0.85
   1  -4 -10   29.17    2.25
   1  -4  -9   14.18    1.57
   1  -4  -8  108.95    6.70
   1  -4  -8   95.18    5.02
   1  -4  -7    5.69    1.44
   1  -4  -7    4.77    1.00
   1  -4  -6   31.75    2.87
   1  -4  -6   26.57    2.74
   1  -4  -5    7.30    1.52
   1  -4  -5    9.85    1.65
   1  -4  -4  147.05    7.65
  -1   4   4  137.85    7.63
   1  -4  -4  155.90    7.78
   1  -4  -4  156.55    7.84
   1  -4  -3    4.95    1.15
  -1   4   3    5.54    1.19
  -1   4   2  153.10    7.64
   1  -4  -2  153.70    7.67
  -1   4   1   68.94    3.84
   1  -4  -1   69.48    4.09
  -1   4   1   74.01    4.03
   1  -4  -1   67.31    3.88
   1  -4   0   22.72    2.09
   1  -4   0   26.30    1.95
   1  -4   1  157.09    7.83
   1  -4   2    6.36    1.35
   1  -4   2    8.97    1.53
  -1   4  -2   11.27    1.28
   1  -4   3  148.94    7.67
   1  -4   3  133.19    7.74
   1  -4   3  151.32    7.27
  -1   4  -3  150.04    7.38
   1  -4   4   14.85    2.12
  -1   4  -4   17.95    1.79
   1  -4   4   13.37    1.50
   1  -4   5    6.80    1.78
   1  -4   5    7.07    1.15
   1  -4   6   81.22    4.90
  -1   4  -7    0.10    0.71
   1  -4   7   -0.42    1.28
  -1   4  -8   12.31    1.36
  -1   4  -8   12.56    1.84
   1  -4   8   11.01    2.38
  -1   4  -9   -0.12    0.90
  -1   4 -10    2.30    1.04
  -1   4 -11    9.83    1.37
  -1   4 -12    1.10    0.89
  -1   4 -13    0.51    0.70
   1  -3 -14    0.07    0.56
   1  -3 -13    0.10    0.76
   1  -3 -12    0.62    0.88
   1  -3 -11   43.57    2.92
   1  -3 -10    1.18    0.97
   1  -3  -9   54.00    3.25
   1  -3  -8   38.83    3.42
  -1   3   8   40.82    2.32
   1  -3  -7  109.42    6.51
   1  -3  -6    6.15    1.44
   1  -3  -5  319.89   14.64
   1  -3  -5  306.03   14.65
   1  -3  -4    9.25    1.32
  -1   3   4    7.65    1.21
   1  -3  -4    9.23    1.43
   1  -3  -3  530.50   22.93
  -1   3   3  502.03   22.82
   1  -3  -3  535.11   22.90
  -1   3   2 1265.88   53.82
   1  -3  -2 1295.81   54.09
  -1   3   2 1239.34   54.01
   1  -3  -2 1295.07   53.98
  -1   3   1 9899.02  415.03
   1  -3  -1 9962.19  415.30
  -1   3   1 9999.00  415.21
   1  -3  -1 9930.91  415.12
   1  -3   0 6770.68  283.13
   1  -3   1 1242.04   54.44
   1  -3   1 1322.49   54.46
   1  -3   2  104.25    5.19
   1  -3   2   95.78    5.22
  -1   3  -2   94.23    4.84
   1  -3   2   93.24    4.78
   1  -3   3    0.19    1.08
   1  -3   3    1.42    0.88
   1  -3   3    1.28    0.62
  -1   3  -3    0.39    0.70
   1  -3   4  125.86    7.18
   1  -3   4  126.47    6.39
  -1   3  -4  133.74    6.64
   1  -3   5    7.06    1.11
  -1   3  -5    5.74    1.39
   1  -3   6    2.35    1.44
   1  -3   6    0.57    0.70
  -1   3  -6    1.93    1.21
   1  -3   7    6.69    1.80
  -1   3  -7    7.65    1.74
   1  -3   8    2.27    1.51
  -1   3  -8    0.83    0.81
  -1   3  -8    0.33    1.22
  -1   3  -9   18.16    1.69
  -1   3 -10    4.92    1.13
  -1   3 -11    4.66    1.12
  -1   3 -12    0.46    0.91
  -1   3 -13    0.91    0.78
  -1   3 -14    3.75    0.68
   1  -2 -14    0.82    0.66
   1  -2 -13    0.11    0.79
   1  -2 -12   17.06    1.74
   1  -2 -11    0.27    0.91
  -1   2  11   -0.13    0.77
  -1   2  10   69.58    3.85
   1  -2  -9   33.87    3.42
  -1   2   9   37.95    2.39
   1  -2  -8   51.10    4.06
  -1   2   8   49.47    2.80
   1  -2  -7    1.52    1.05
   1  -2  -6  279.18   13.22
   1  -2  -5   63.26    3.86
   1  -2  -5   62.91    3.94
   1  -2  -4  164.94    8.12
   1  -2  -4  174.12    8.24
   1  -2  -3   39.41    2.49
  -1   2   3   37.50    2.41
   1  -2  -3   39.94    2.69
   1  -2  -3   46.75    2.68
   1  -2  -2   -0.08    0.64
  -1   2   2    1.15    0.58
  -1   2   2    1.07    0.49
   1  -2  -1   50.34    2.77
  -1   2   1   53.14    2.57
  -1   2   1   51.39    2.69
   1  -2  -1   51.71    2.64
  -1   2   1   51.42    2.51
   1  -2   0   41.13    2.33
   1  -2   1   10.84    1.19
   1  -2   1   13.11    1.17
   1  -2   1   10.32    0.91
  -1   2  -1   10.48    0.97
   1  -2   2  291.15   12.87
   1  -2   2  272.41   13.01
   1  -2   2  295.19   12.66
  -1   2  -2  290.36   12.72
   1  -2   3   30.34    2.55
  -1   2  -3   32.58    2.16
  -1   2  -3   34.61    2.37
   1  -2   4   42.60    3.33
  -1   2  -4   45.28    3.00
  -1   2  -5   87.30    4.83
   1  -2   5   82.72    5.39
  -1   2  -5   90.17    5.07
  -1   2  -6  191.67    9.13
   1  -2   6  180.69   10.06
  -1   2  -6  188.34    9.38
  -1   2  -6  186.02    9.53
   1  -2   7   90.57    6.48
  -1   2  -7  105.13    6.11
   1  -2   8   46.27    4.42
  -1   2  -8   45.92    2.71
  -1   2  -8   43.76    3.87
  -1   2  -9   20.02    1.74
  -1   2  -9   24.27    2.96
  -1   2 -10   48.10    2.99
  -1   2 -11    2.91    1.07
  -1   2 -12    1.16    0.92
  -1   2 -13    0.95    0.83
  -1   2 -14    4.67    0.76
   1  -1 -14    2.51    0.78
   1  -1 -13    2.57    0.96
  -1   1  12    9.17    1.28
  -1   1  11   35.53    2.48
  -1   1  10   62.87    3.54
   1  -1  -9    1.37    1.21
  -1   1   9    2.16    0.81
   1  -1  -8    0.29    0.88
   1  -1  -7   67.20    4.44
   1  -1  -6   43.58    3.14
   1  -1  -5   12.21    1.45
   1  -1  -4  412.19   18.19
  -1   1   4  406.21   18.16
   1  -1  -4  431.76   18.32
  -1   1   4  408.81   17.89
  -1   1   3  276.85   11.94
   1  -1  -3  270.77   11.99
  -1   1   3  265.07   11.61
   1  -1  -3  275.48   12.05
  -1   1   3  266.54   11.79
   1  -1  -2 1266.02   53.04
  -1   1   2 1257.44   52.87
  -1   1   2 1246.50   52.98
  -1   1   2 1255.49   53.00
  -1   1   2 1275.57   52.85
  -1   1   1    9.83    0.58
   1  -1  -1    9.47    0.71
  -1   1   1    9.95    0.50
  -1   1   1    9.13    0.67
   1  -1  -1   10.66    0.67
  -1   1   1   10.20    0.74
  -1   1   0  135.46    5.93
   1  -1   0  134.78    6.00
   1  -1   0  142.32    5.93
  -1   1   0  131.94    5.85
   1  -1   1  674.60   28.58
  -1   1  -1  681.53   28.35
  -1   1  -1  662.22   28.27
   1  -1   2   24.50    1.92
  -1   1  -2   26.04    1.75
  -1   1  -2   25.53    1.34
  -1   1  -3   25.29    1.73
   1  -1   3   24.32    2.22
  -1   1  -3   28.02    1.97
  -1   1  -4   18.69    1.43
   1  -1   4   15.63    1.92
  -1   1  -4   13.95    1.45
  -1   1  -4   21.12    1.80
   1  -1   5   65.03    4.26
  -1   1  -5   63.11    3.68
  -1   1  -5   56.51    3.39
  -1   1  -5   57.62    3.72
   1  -1   6   40.96    3.62
  -1   1  -6   49.37    3.27
  -1   1  -6   40.83    3.22
   1  -1   7   22.21    2.83
  -1   1  -7   22.29    2.54
  -1   1  -8   -0.57    0.74
  -1   1  -8    0.60    1.28
  -1   1  -9    2.22    0.87
  -1   1 -10   34.19    2.39
  -1   1 -11    0.63    0.97
  -1   1 -12    1.05    0.94
  -1   1 -13    9.88    1.19
  -1   1 -14    9.04    0.96
   1   0 -14    2.89    0.83
  -1   0  13    4.24    0.98
  -1   0  12   -0.12    0.81
  -1   0  11   40.33    2.64
  -1   0  10   36.53    2.42
   1   0  -9    9.50    1.89
  -1   0   9   13.58    1.30
   1   0  -8   11.97    1.82
   1   0  -7   17.95    2.09
   1   0  -6  239.36   11.45
   1   0  -5  176.21    8.51
   1   0  -4    1.43    0.81
  -1   0   4    1.45    0.56
   1   0  -3    0.31    0.60
  -1   0   3    0.10    0.29
  -1   0   3    1.08    0.49
   1   0  -2  412.19   17.43
  -1   0   2  397.80   17.25
  -1   0   2  412.99   17.30
  -1   0   2  399.24   17.40
   1   0  -2  418.97   17.29
   1   0  -2  410.80   17.49
  -1   0   1   53.45    2.47
  -1   0   1   56.22    2.50
  -1   0   1   52.56    2.46
  -1   0   1   53.89    2.50
   1   0  -1   53.18    2.49
  -1   0   1   52.17    2.50
  -1   0   0   58.81    2.69
  -1   0   0   60.26    2.69
  -1   0   0   59.33    2.67
  -1   0   0   58.32    2.68
  -1   0   0   59.06    2.69
  -1   0   0   60.06    2.72
  -1   0   0   56.15    2.78
  -1   0   0   58.27    2.63
  -1   0  -1  366.70   15.92
  -1   0  -1  381.85   16.00
   1   0   1  371.69   16.15
  -1   0  -1  375.91   15.91
  -1   0  -1  379.64   15.93
  -1   0  -1  381.24   15.94
  -1   0  -1  373.01   16.25
  -1   0  -2   70.65    3.45
  -1   0  -2   74.61    3.44
  -1   0  -2   68.80    3.24
  -1   0  -2   70.66    3.21
  -1   0  -2   76.41    3.83
   1   0   3  259.10   11.99
  -1   0  -3  250.12   11.63
  -1   0  -3  269.02   11.55
  -1   0  -3  271.66   12.05
  -1   0  -4   45.64    2.52
  -1   0  -4   43.49    2.71
   1   0   4   38.28    2.98
  -1   0  -4   44.32    3.03
   1   0   5   47.90    3.51
  -1   0  -5   50.42    3.13
  -1   0  -5   41.83    3.32
   1   0   6  105.36    6.40
  -1   0  -6  103.49    5.78
  -1   0  -7    2.20    1.12
  -1   0  -8    3.14    0.82
   1   0   8    3.64    0.83
  -1   0  -9   74.73    3.98
   1   0   9   73.76    3.95
  -1   0 -10   -1.10    1.05
   1   0  10    0.58    0.86
  -1   0 -11    4.88    1.17
   1   0  11    6.61    1.09
  -1   0 -12    0.46    0.88
  -1   0 -13   27.97    1.95
  -1   0 -14   16.41    1.25
  -1  -1  14    1.23    0.71
  -1  -1  13    2.45    0.86
  -1  -1  12    3.61    0.99
  -1  -1  11   16.19    1.59
  -1  -1  10    0.58    0.79
   1   1  -9   22.96    2.72
   1   1  -9   28.62    3.16
  -1  -1   9   24.23    1.81
   1   1  -8   15.25    2.10
   1   1  -7   74.51    4.73
   1   1  -6  516.45   23.03
   1   1  -5   -0.59    0.82
  -1  -1   5    0.57    0.98
  -1  -1   5    0.22    0.50
  -1  -1   4    2.97    1.00
  -1  -1   4    1.74    0.64
   1   1  -4    2.27    0.69
  -1  -1   3  768.03   32.78
  -1  -1   3  758.82   32.34
  -1  -1   3  774.30   32.32
   1   1  -3  763.27   32.56
  -1  -1   3  772.48   32.60
  -1  -1   2  325.18   14.20
  -1  -1   2  329.57   14.08
  -1  -1   2  333.18   14.21
   1   1  -1   69.42    3.20
  -1  -1   1   67.05    2.97
   1   1  -1   68.97    3.08
  -1  -1   1   67.10    3.14
  -1  -1   1   69.14    3.18
  -1  -1   1   67.78    3.06
   1   1  -1   63.09    3.05
  -1  -1   1   67.09    3.02
   1   1   0  126.69    5.63
  -1  -1   0  116.25    5.48
  -1  -1   0  126.12    5.36
  -1  -1   0  120.88    5.46
  -1  -1   0  120.36    5.70
  -1  -1   0  124.73    5.39
   1   1   1  338.50   13.83
  -1  -1  -1  320.86   13.85
  -1  -1  -1  321.14   13.84
  -1  -1  -1  318.73   13.60
   1   1   1  326.68   14.12
  -1  -1  -1  317.43   13.76
  -1  -1  -1  329.56   14.26
  -1  -1  -1  317.09   13.66
  -1  -1  -2   60.84    3.00
   1   1   2   64.70    3.23
  -1  -1  -2   63.13    3.13
  -1  -1  -2   56.23    2.82
  -1  -1  -2   58.99    2.86
  -1  -1  -2   59.89    3.51
   1   1   3  116.84    5.67
  -1  -1  -3  107.55    5.41
  -1  -1  -3  109.54    5.22
  -1  -1  -4   27.83    2.49
  -1  -1  -4   28.87    2.11
  -1  -1  -5  139.46    7.52
  -1  -1  -5  140.15    7.03
   1   1   5  132.54    7.47
   1   1   6   26.10    2.90
  -1  -1  -6   28.46    2.49
   1   1   7    7.62    1.76
  -1  -1  -7    7.41    1.43
   1   1   8   50.12    2.74
  -1  -1  -8   43.77    2.70
   1   1   9   97.38    4.88
  -1  -1  -9   94.76    4.92
   1   1  10  303.42   13.73
  -1  -1 -10  309.70   13.78
  -1  -1 -11  137.46    6.74
  -1  -1 -12    8.03    1.22
  -1  -1 -13    0.54    0.75
  -1  -1 -14    0.06    0.54
  -1  -2  14    1.53    0.71
  -1  -2  13    2.08    0.81
  -1  -2  12    0.12    0.82
  -1  -2  11   10.85    1.32
  -1  -2  10   10.77    1.32
  -1  -2   9   35.83    2.31
   1   2  -9   32.09    3.43
   1   2  -9   37.21    3.53
   1   2  -8   -1.19    1.38
   1   2  -8    0.89    0.90
   1   2  -7  180.88    9.64
   1   2  -7  192.84    9.72
   1   2  -6  915.50   41.49
  -1  -2   6  999.00   42.01
   1   2  -6  972.69   41.58
   1   2  -5  694.10   30.56
  -1  -2   5  709.49   30.47
   1   2  -5  711.74   30.71
  -1  -2   5  708.56   30.99
   1   2  -4  362.36   16.23
   1   2  -4  369.27   16.18
  -1  -2   4  372.02   16.12
  -1  -2   4  353.66   16.39
  -1  -2   3  104.06    4.99
   1   2  -3  104.77    5.02
   1   2  -3  101.51    5.02
  -1  -2   3   93.39    5.04
  -1  -2   2   29.30    1.56
  -1  -2   2   30.16    1.90
   1   2  -2   32.18    1.93
  -1  -2   2   28.72    1.84
  -1  -2   1  174.28    7.95
   1   2  -1  182.11    8.14
  -1  -2   1  188.18    8.13
   1   2  -1  173.91    7.98
   1   2   0   57.48    3.01
  -1  -2   0   54.45    2.81
   1   2   0   54.30    2.95
  -1  -2  -1  244.14   10.98
  -1  -2  -1  240.53   10.26
  -1  -2  -1  224.37   10.35
  -1  -2  -2    8.15    1.43
  -1  -2  -2    8.41    0.88
   1   2   2    8.19    1.27
  -1  -2  -2    6.52    1.03
  -1  -2  -3   62.47    4.04
   1   2   3   60.27    3.86
  -1  -2  -3   59.06    3.46
  -1  -2  -4  143.74    7.40
   1   2   4  159.08    8.01
  -1  -2  -5   37.13    3.19
   1   2   5   33.01    3.03
  -1  -2  -5   31.76    2.58
  -1  -2  -6   48.50    3.42
   1   2   6   38.48    3.69
  -1  -2  -7   31.64    2.97
   1   2   7   36.69    3.69
  -1  -2  -8    5.93    1.03
   1   2   8    6.81    0.99
  -1  -2  -9  127.07    6.24
  -1  -2 -10  158.71    7.60
  -1  -2 -11   11.69    1.45
  -1  -2 -12   11.24    1.35
  -1  -2 -13    4.02    0.86
  -1  -3  14    1.01    0.50
  -1  -3  14    1.52    0.68
  -1  -3  13    0.42    0.72
  -1  -3  12    2.55    0.88
  -1  -3  11    0.25    0.81
  -1  -3  10   52.05    3.12
  -1  -3   9   46.17    2.70
   1   3  -9   42.85    4.03
   1   3  -9   35.81    3.69
  -1  -3   8    2.56    0.79
   1   3  -8    0.92    1.30
   1   3  -8    4.39    1.27
   1   3  -7  131.66    7.49
   1   3  -7  134.94    7.51
   1   3  -6    4.95    1.38
   1   3  -6    6.04    1.15
  -1  -3   5   81.84    4.57
   1   3  -5   83.17    4.70
   1   3  -5   79.96    4.73
   1   3  -4    1.21    0.78
   1   3  -4    0.72    0.93
  -1  -3   4    0.98    0.73
   1   3  -3    9.81    1.29
  -1  -3   3    7.45    1.05
  -1  -3   2    0.83    0.64
  -1  -3   2    1.48    0.81
  -1  -3   1  254.05   11.65
  -1  -3   1  260.56   11.82
   1   3  -1  266.45   11.88
   1   3  -1  265.03   11.74
   1   3   0   21.13    1.75
   1   3   0   21.25    1.71
  -1  -3   0   18.78    1.54
  -1  -3  -1   84.52    4.86
   1   3   1   83.11    4.41
   1   3   1   75.49    4.35
  -1  -3  -2    0.23    0.99
  -1  -3  -3    8.91    1.66
  -1  -3  -3    5.27    1.09
  -1  -3  -4   23.09    2.67
  -1  -3  -4   21.73    2.09
   1   3   5    8.93    1.72
  -1  -3  -5    6.50    1.29
  -1  -3  -6   25.08    2.54
  -1  -3  -7   50.26    2.93
  -1  -3  -7   61.24    4.39
  -1  -3  -8    0.44    0.75
  -1  -3  -9   64.88    3.67
  -1  -3 -10  196.93    9.21
  -1  -3 -11   19.10    1.71
  -1  -3 -12    0.50    0.82
  -1  -3 -13   18.63    1.41
  -1  -4  14    1.69    0.51
  -1  -4  14    1.21    0.62
  -1  -4  13   37.13    2.34
  -1  -4  12   10.31    1.27
  -1  -4  11    6.17    1.15
  -1  -4  10  104.63    5.34
  -1  -4   9   58.05    3.32
  -1  -4   8   32.16    2.10
   1   4  -8   28.23    3.08
   1   4  -8   24.69    2.96
   1   4  -7   16.73    2.30
  -1  -4   7   14.49    1.32
   1   4  -6    2.84    1.28
   1   4  -6    4.78    1.20
  -1  -4   6    1.90    0.86
  -1  -4   5   67.71    4.05
   1   4  -5   57.22    3.96
  -1  -4   4   39.05    2.81
   1   4  -4   40.78    2.93
  -1  -4   3   32.71    2.39
  -1  -4   3   30.26    2.29
  -1  -4   2   14.78    1.42
  -1  -4   2   11.00    1.54
  -1  -4   1  108.12    5.90
  -1  -4   1  115.70    6.15
   1   4  -1  125.47    6.24
   1   4  -1  125.81    6.09
   1   4   0  326.26   14.97
   1   4   0  328.43   14.93
  -1  -4  -1    5.21    1.38
   1   4   1    6.23    1.22
   1   4   1    3.43    1.00
  -1  -4  -2   92.08    5.89
   1   4   2   90.63    5.27
   1   4   2   92.81    5.23
  -1  -4  -3   82.77    5.74
   1   4   3   86.20    5.17
  -1  -4  -4  145.85    8.32
   1   4   4  125.51    7.38
  -1  -4  -5    0.42    1.39
   1   4   5    1.51    1.04
  -1  -4  -6    3.64    1.30
   1   4   6    3.12    1.32
   1   4   7   48.28    4.49
  -1  -4  -7   63.80    4.65
  -1  -4  -8   13.19    1.43
  -1  -4  -9    6.14    1.19
  -1  -4 -10   39.99    2.65
  -1  -4 -11   17.97    1.63
  -1  -4 -12    6.26    0.98
  -1  -4 -13    0.48    0.54
  -1  -5  14    2.58    0.48
  -1  -5  13    5.07    0.89
  -1  -5  13    6.48    0.78
  -1  -5  12    3.51    0.91
  -1  -5  11    1.10    0.88
  -1  -5  10   88.30    4.66
  -1  -5   9   -0.12    0.83
  -1  -5   8    2.47    0.90
   1   5  -8    0.74    1.12
  -1  -5   7    2.13    0.76
   1   5  -7    1.88    1.05
  -1  -5   6   89.88    5.40
   1   5  -6   82.18    5.47
  -1  -5   6   85.06    4.29
   1   5  -5    4.93    1.22
  -1  -5   5    5.11    1.24
   1   5  -4    9.59    1.62
  -1  -5   4   11.32    1.54
  -1  -5   3    4.91    1.14
  -1  -5   2   47.99    3.19
  -1  -5   2   46.45    3.45
   1   5  -1  195.83   10.18
   1   5  -1  215.71   10.13
   1   5   0   48.24    3.52
   1   5   0   52.45    3.53
  -1  -5  -1   90.04    5.88
   1   5   1   83.25    5.06
   1   5   1   79.79    5.02
  -1  -5  -2    6.53    1.82
   1   5   2    9.30    1.54
   1   5   2   10.18    1.58
  -1  -5  -3   35.58    3.67
   1   5   3   28.37    2.80
   1   5   3   34.25    3.02
  -1  -5  -4  251.96   13.54
   1   5   4  246.52   12.56
   1   5   4  240.78   12.41
  -1  -5  -5   61.38    5.39
  -1  -5  -5   61.64    3.36
  -1  -5  -5   57.04    3.19
   1   5   5   54.61    4.40
   1   5   5   53.70    4.46
  -1  -5  -6   15.63    1.44
   1   5   6   12.90    2.23
  -1  -5  -7   71.48    3.88
  -1  -5  -8    3.31    1.05
  -1  -5  -9  148.94    7.19
  -1  -5 -10   33.83    2.34
  -1  -5 -11    0.39    0.79
  -1  -5 -12    2.48    0.70
  -1  -6  13    2.12    0.67
  -1  -6  13    4.33    0.61
  -1  -6  12    4.29    0.72
  -1  -6  12    3.12    0.84
  -1  -6  11    3.81    0.96
  -1  -6  10   30.73    2.22
  -1  -6   9    5.15    1.07
  -1  -6   8    3.63    0.99
  -1  -6   7    4.31    0.94
  -1  -6   6  113.76    5.22
  -1  -6   6   98.82    6.45
   1   6  -6   98.79    6.67
  -1  -6   6  106.44    5.32
  -1  -6   5   11.89    1.23
   1   6  -5   16.30    2.16
  -1  -6   5   13.42    1.22
  -1  -6   5   14.45    1.92
   1   6  -4    6.21    1.39
  -1  -6   4    3.88    1.10
  -1  -6   3    2.65    1.07
  -1  -6   2    5.47    1.26
   1   6  -1   28.59    2.80
   1   6   0  108.38    6.64
   1   6   0  118.93    6.67
  -1  -6  -1    7.53    2.02
   1   6   1    5.33    1.38
   1   6   1    5.56    1.37
  -1  -6  -2   12.06    2.40
   1   6   2   13.59    1.97
   1   6   2   13.04    1.94
  -1  -6  -3   65.12    5.56
  -1  -6  -3   64.10    3.43
   1   6   3   75.24    4.98
   1   6   3   62.31    4.75
  -1  -6  -4    4.19    1.85
   1   6   4    5.46    1.45
   1   6   4    5.46    1.47
  -1  -6  -4    3.32    0.86
  -1  -6  -5  143.58    9.62
   1   6   5  133.43    8.37
  -1  -6  -5  132.08    6.53
  -1  -6  -5  140.50    6.43
  -1  -6  -6   31.19    2.18
  -1  -6  -7    1.06    0.84
  -1  -6  -8    3.44    1.04
  -1  -6  -9    4.87    1.13
  -1  -6 -10   15.19    1.47
  -1  -6 -11    0.72    0.67
  -1  -7  12   34.71    1.93
  -1  -7  12   33.00    2.06
  -1  -7  11    0.40    0.56
  -1  -7  11    0.10    0.78
  -1  -7  10    2.57    0.86
  -1  -7   9    0.12    0.82
  -1  -7   8    3.41    0.99
  -1  -7   7   36.45    2.46
  -1  -7   6    8.81    1.09
  -1  -7   6    6.05    1.10
  -1  -7   5   14.27    1.29
   1   7  -5   15.84    2.35
  -1  -7   5   15.16    1.41
  -1  -7   4    7.87    1.08
  -1  -7   4   11.62    1.83
  -1  -7   4   10.58    1.22
   1   7  -4   12.69    2.00
  -1  -7   3   10.74    1.13
  -1  -7   3   10.70    1.76
  -1  -7   3   10.34    1.05
  -1  -7   2    2.37    0.70
  -1  -7   2    1.10    0.89
  -1  -7   1   32.65    2.07
  -1  -7   0   76.16    6.38
  -1  -7   0   79.52    4.13
   1   7   0   91.33    5.81
   1   7   0   88.13    5.70
  -1  -7  -1  133.09    8.62
  -1  -7  -1  114.99    5.78
   1   7   1  136.44    7.61
   1   7   1  128.46    7.58
  -1  -7  -2   -0.54    1.44
  -1  -7  -2    1.16    0.74
   1   7   2   -0.35    0.94
   1   7   2    0.71    0.99
  -1  -7  -3   46.48    4.92
   1   7   3   39.00    3.81
  -1  -7  -3   41.19    2.50
  -1  -7  -4   12.06    1.32
  -1  -7  -5  121.30    6.04
  -1  -7  -5  125.61    5.94
  -1  -7  -6   47.67    2.94
  -1  -7  -6   50.22    2.84
  -1  -7  -7    2.88    0.90
  -1  -7  -8   13.25    1.50
  -1  -7  -9    5.78    1.05
  -1  -7 -10    0.08    0.72
  -1  -7 -11    0.76    0.54
  -1  -8  12    0.47    0.40
  -1  -8  11    1.23    0.52
  -1  -8  11    1.08    0.67
  -1  -8  10   20.20    1.62
  -1  -8  10   19.30    1.42
  -1  -8   9    3.57    0.91
  -1  -8   9    4.19    0.86
  -1  -8   8   15.77    1.54
  -1  -8   8   14.52    1.34
  -1  -8   7   12.55    1.43
  -1  -8   7   12.32    1.27
  -1  -8   6   11.67    1.35
  -1  -8   6   11.02    1.22
  -1  -8   5    0.50    0.82
  -1  -8   5    0.31    0.73
  -1  -8   5    0.44    0.67
  -1  -8   4    3.43    0.92
  -1  -8   4    3.09    0.88
  -1  -8   4    2.93    0.75
  -1  -8   3    3.66    0.85
  -1  -8   3    5.63    1.07
  -1  -8   2    0.61    0.76
  -1  -8   1   33.67    2.16
  -1  -8   1   28.88    3.98
  -1  -8   0  104.91    5.18
  -1  -8  -1   13.88    1.35
   1   8   2    5.38    0.85
  -1  -8  -2    6.33    1.00
  -1  -8  -3    0.34    0.75
  -1  -8  -4   31.44    2.18
  -1  -8  -5    8.98    1.13
  -1  -8  -5   10.84    1.25
  -1  -8  -6    0.19    0.72
  -1  -8  -6    1.44    0.80
   1   8   7    0.10    0.66
   1   8   8    1.22    0.62
  -1  -8  -8    0.29    0.75
   1   8   9    5.29    0.74
  -1  -8  -9    7.70    0.97
  -1  -8 -10    0.76    0.52
  -1  -9  10    3.30    0.60
  -1  -9  10    2.72    0.58
  -1  -9  10    3.08    0.74
  -1  -9   9    2.26    0.66
  -1  -9   9    1.92    0.78
  -1  -9   8    1.49    0.70
  -1  -9   8    0.33    0.75
  -1  -9   7   -0.09    0.72
  -1  -9   7    0.59    0.82
  -1  -9   6   18.30    1.44
  -1  -9   6   14.91    1.56
  -1  -9   5   11.68    1.21
  -1  -9   5   12.29    1.29
  -1  -9   5   13.88    1.46
  -1  -9   4    0.64    0.74
  -1  -9   4    0.17    0.67
  -1  -9   4    0.57    0.70
  -1  -9   4    1.28    0.93
  -1  -9   3    2.81    0.89
  -1  -9   3    2.44    0.89
  -1  -9   2    4.90    0.95
  -1  -9   1   21.74    1.73
  -1  -9   0   80.05    4.20
  -1  -9  -1    2.57    0.87
  -1  -9  -2   -0.67    0.79
   1   9   3    2.14    0.72
  -1  -9  -3    1.89    0.83
   1   9   4   17.77    1.53
  -1  -9  -4   21.24    1.66
  -1  -9  -4   20.90    1.66
   1   9   5    0.40    0.65
  -1  -9  -5    1.80    0.81
  -1  -9  -5    0.51    0.73
   1   9   6    2.23    0.70
  -1  -9  -6    2.98    0.82
  -1  -9  -6    3.27    0.82
   1   9   7    0.16    0.56
  -1  -9  -7    0.18    0.72
   1   9   8    1.25    0.52
  -1  -9  -8    1.48    0.67
  -1 -10   9    1.96    0.56
  -1 -10   9    1.74    0.63
  -1 -10   8    1.60    0.59
  -1 -10   8    2.81    0.74
  -1 -10   7    0.28    0.58
  -1 -10   7   -0.10    0.68
  -1 -10   6    2.91    0.72
  -1 -10   6    3.67    0.87
  -1 -10   5    0.92    0.64
  -1 -10   5    2.53    0.85
  -1 -10   5    1.15    0.78
  -1 -10   4   -0.60    0.74
  -1 -10   4    0.62    0.67
  -1 -10   4    0.30    0.70
  -1 -10   3   14.53    1.50
  -1 -10   3   14.03    1.29
  -1 -10   3   17.66    1.49
  -1 -10   2    7.48    1.23
  -1 -10   2    9.27    1.13
  -1 -10   2    7.72    1.08
  -1 -10   1    0.84    0.77
  -1 -10   1    0.35    0.77
  -1 -10   0    0.32    0.72
  -1 -10   0    1.11    0.74
  -1 -10  -1    0.63    0.73
  -1 -10  -1   -0.16    0.66
  -1 -10  -2    1.14    0.75
  -1 -10  -2    0.92    0.70
  -1 -10  -3   18.44    1.56
  -1 -10  -3   19.66    1.56
   1  10   4    2.84    0.69
  -1 -10  -4    4.14    0.87
  -1 -10  -4    4.05    0.84
  -1 -10  -5    9.80    1.04
   1  10   5    9.72    1.00
  -1 -10  -6    0.13    0.56
   1  10   6    0.14    0.50
   1  10   7    1.70    0.47
  -1 -10  -7    1.14    0.61
   1  11  -7    0.59    0.51
  -1 -11   7    0.66    0.46
  -1 -11   7    1.10    0.58
  -1 -11   6    8.96    1.00
  -1 -11   5    9.73    1.10
  -1 -11   4   28.92    1.93
  -1 -11   4   25.90    1.66
  -1 -11   4   28.79    1.82
  -1 -11   3   63.26    3.40
  -1 -11   3   63.42    3.13
  -1 -11   3   61.54    3.15
  -1 -11   3   60.34    3.24
  -1 -11   2    1.67    0.78
  -1 -11   2    0.70    0.54
  -1 -11   2    0.43    0.65
  -1 -11   2    0.86    0.66
  -1 -11   1    4.52    0.93
  -1 -11   1    6.07    0.88
  -1 -11   1    5.73    0.88
  -1 -11   0   31.62    2.06
  -1 -11   0   25.19    1.67
  -1 -11   0   28.67    1.77
  -1 -11   0   29.36    1.89
  -1 -11  -1   14.47    1.14
  -1 -11  -1   12.15    1.04
  -1 -11  -1   14.05    1.23
  -1 -11  -2    8.14    0.96
  -1 -11  -2    9.01    0.99
  -1 -11  -3    0.49    0.61
  -1 -11  -3    0.79    0.59
  -1 -11  -4    4.91    0.74
  -1 -11  -5    0.73    0.50
   1  12  -4   24.62    1.55
  -1 -12   4   30.50    1.69
  -1 -12   3   -0.61    0.53
  -1 -12   3    0.29    0.39
  -1 -12   3    0.04    0.36
  -1 -12   3    0.05    0.46
  -1 -12   2    5.62    0.85
  -1 -12   2    6.45    0.65
  -1 -12   2    6.53    0.69
  -1 -12   2    6.99    0.74
  -1 -12   2    6.95    0.76
  -1 -12   1   29.50    1.82
  -1 -12   1   29.35    1.62
  -1 -12   1   27.12    1.63
  -1 -12   1   30.95    1.68
  -1 -12   1   30.77    1.71
  -1 -12   0   55.36    2.95
  -1 -12   0   56.54    2.85
  -1 -12   0   63.72    2.85
  -1 -12   0   55.45    2.78
  -1 -12   0   56.51    2.77
  -1 -12  -1    3.24    0.65
  -1 -12  -1    3.35    0.57
  -1 -12  -1    3.74    0.55
  -1 -12  -1    3.55    0.49
  -1 -12  -1    3.27    0.52
  -1 -12  -2    0.41    0.36
  -1 -12  -2    0.72    0.49
   2 -12  -4    0.38    0.46
   2 -12  -4    0.41    0.46
   2 -12  -3   24.07    1.51
   2 -12  -2    0.91    0.55
  -2  12   2    1.27    0.50
   2 -12  -1    0.34    0.56
  -2  12   1    0.83    0.47
   2 -12   0   -0.20    0.55
  -2  12   0   -0.28    0.46
  -2  12  -1    1.76    0.49
   2 -12   1    1.26    0.58
  -2  12  -1    1.17    0.78
  -2  12  -2   -0.10    0.43
  -2  12  -2    0.47    0.73
   2 -12   2    0.25    0.51
  -2  12  -3    0.44    0.69
  -2  12  -4    2.24    0.56
   2 -11  -7    1.17    0.49
   2 -11  -6    2.64    0.61
   2 -11  -6    3.01    0.62
   2 -11  -5    1.76    0.69
  -2  11   4    9.20    1.22
   2 -11  -4   10.65    1.09
  -2  11   3    0.60    0.82
   2 -11  -3    2.18    0.77
  -2  11   2    1.53    0.92
   2 -11  -2    2.26    0.77
  -2  11   1   16.43    1.67
   2 -11  -1   18.85    1.51
  -2  11   0   53.38    3.37
   2 -11   0   57.52    3.11
  -2  11  -1   16.58    1.72
   2 -11   1   17.96    1.45
  -2  11  -2   12.70    1.57
   2 -11   2   15.56    1.34
  -2  11  -3   45.84    2.97
  -2  11  -3   44.17    2.66
   2 -11   3   50.73    2.68
  -2  11  -4   16.00    1.57
  -2  11  -4   14.69    1.29
  -2  11  -5   22.11    1.57
  -2  11  -6    2.71    0.68
  -2  11  -7    1.31    0.50
   2 -10  -8    0.69    0.56
  -2  10   7    1.40    0.80
   2 -10  -7    1.00    0.66
  -2  10   6    2.44    0.89
   2 -10  -6    1.61    0.83
  -2  10   5    0.38    0.88
   2 -10  -5   -0.41    0.73
  -2  10   4    0.14    0.94
   2 -10  -4   -0.11    0.73
  -2  10   3   24.91    2.09
   2 -10  -3   22.81    1.82
  -2  10   2   14.09    1.66
   2 -10  -2   15.24    1.46
  -2  10   1   58.51    3.56
   2 -10  -1   55.13    3.22
  -2  10   0   55.35    3.46
   2 -10   0   54.13    3.14
  -2  10  -1    6.06    1.30
   2 -10   1    5.93    1.01
  -2  10  -2   -0.33    0.74
  -2  10  -2   -0.16    0.97
   2 -10   2   -0.10    0.74
  -2  10  -3    1.54    1.08
  -2  10  -3    0.11    0.74
   2 -10   3   -0.10    0.73
  -2  10  -4   34.52    2.32
  -2  10  -4   36.94    2.67
   2 -10   4   37.49    2.30
  -2  10  -5    8.13    1.09
  -2  10  -5    5.70    1.22
   2 -10   6    0.35    0.63
  -2  10  -6    0.39    0.65
   2 -10   7    4.08    0.73
  -2  10  -7    3.65    0.76
   2 -10   8    3.23    0.64
   2 -10   9    0.73    0.45
   2  -9 -10    0.18    0.52
  -2   9   9    7.20    1.00
   2  -9  -9    5.41    0.89
  -2   9   8    0.11    0.76
   2  -9  -8   -0.29    0.71
  -2   9   7   47.64    2.73
   2  -9  -7   41.66    2.75
  -2   9   6    2.80    0.79
  -2   9   6    3.33    1.09
   2  -9  -6    3.76    0.95
  -2   9   5    2.02    0.97
  -2   9   5    2.68    0.82
   2  -9  -5    1.42    0.83
  -2   9   4    4.09    0.86
  -2   9   4    4.42    1.18
   2  -9  -4    5.09    1.03
  -2   9   3   22.39    1.71
  -2   9   3   21.23    1.98
   2  -9  -3   21.50    1.79
  -2   9   2  108.40    5.41
  -2   9   2  109.92    5.76
   2  -9  -2  112.79    5.53
  -2   9   1    0.60    0.95
   2  -9  -1    0.89    0.79
  -2   9   0  321.56   14.42
   2  -9   0  312.76   14.05
  -2   9  -1    0.31    1.01
   2  -9   1    1.29    0.77
  -2   9  -2    6.60    1.33
   2  -9   2    6.27    1.01
  -2   9  -3  105.35    5.80
   2  -9   3  112.61    5.43
  -2   9  -4    6.93    1.37
   2  -9   4   11.43    1.21
  -2   9  -5    3.15    0.93
  -2   9  -5    3.35    1.18
  -2   9  -5    0.82    1.01
  -2   9  -6   12.54    1.35
  -2   9  -6   13.90    1.58
  -2   9  -7   17.09    1.46
  -2   9  -7   14.55    1.63
  -2   9  -8    6.26    1.16
  -2   9  -9   -0.28    0.79
   2  -9  10    0.46    0.45
   2  -8 -11    9.12    0.92
  -2   8  11    8.25    0.97
   2  -8 -10    0.09    0.65
   2  -8  -9   12.42    1.31
  -2   8   8    0.11    0.77
   2  -8  -8   -0.58    0.85
  -2   8   7   19.08    1.65
   2  -8  -7   18.63    1.68
  -2   8   7   16.21    1.49
  -2   8   6    8.99    1.25
   2  -8  -6   10.63    1.30
  -2   8   6   11.67    1.23
   2  -8  -5    0.96    0.82
  -2   8   5   -0.15    0.94
  -2   8   5    1.27    0.74
   2  -8  -4   19.37    1.71
  -2   8   4   22.55    1.96
  -2   8   4   21.31    1.63
   2  -8  -3   25.45    1.94
  -2   8   3   28.57    2.20
  -2   8   3   27.17    1.89
   2  -8  -2  113.47    5.43
  -2   8   2  115.45    5.67
  -2   8   2  102.80    5.29
   2  -8  -1   14.14    1.39
   2  -8  -1   17.81    2.63
  -2   8   1   15.83    1.33
  -2   8   1   17.92    1.70
   2  -8   0    1.88    0.76
  -2   8   0    2.43    0.96
   2  -8   0    1.71    1.25
   2  -8   1    3.81    1.35
   2  -8   1    3.43    0.81
  -2   8  -1    3.72    1.07
   2  -8   1    4.35    1.58
   2  -8   2   19.66    2.64
  -2   8  -2   19.80    1.95
   2  -8   2   24.91    1.77
  -2   8  -3   53.32    3.43
  -2   8  -3   49.65    3.24
  -2   8  -3   60.98    3.30
  -2   8  -4    6.05    1.34
  -2   8  -4    8.16    1.35
  -2   8  -4    4.51    1.10
  -2   8  -5   47.19    3.28
  -2   8  -5   46.71    3.08
  -2   8  -5   56.62    3.16
  -2   8  -6   19.77    2.06
  -2   8  -6   24.58    1.82
  -2   8  -6   21.81    2.00
  -2   8  -7    1.07    1.03
  -2   8  -8    6.11    1.27
  -2   8  -9   42.58    2.73
  -2   8 -10   13.90    1.35
   2  -8  11    2.87    0.55
  -2   8 -11    3.80    0.75
   2  -7 -12    1.32    0.59
   2  -7 -11   17.34    1.45
   2  -7 -10    1.31    0.79
  -2   7   9   -0.45    0.82
   2  -7  -9    0.12    0.82
   2  -7  -8   19.19    1.73
  -2   7   8   17.09    1.63
  -2   7   7   13.02    1.40
   2  -7  -7    9.95    1.32
  -2   7   6    3.76    0.98
   2  -7  -6    4.91    1.05
  -2   7   6    3.31    0.77
  -2   7   5   18.13    1.60
   2  -7  -5   16.73    1.56
  -2   7   5   19.12    1.47
   2  -7  -4   20.29    1.65
  -2   7   4   19.70    1.63
  -2   7   4   20.59    1.55
   2  -7  -3   46.38    2.71
  -2   7   3   41.36    2.67
   2  -7  -3   44.93    4.08
  -2   7   3   51.96    2.66
   2  -7  -2   16.72    1.43
   2  -7  -2   14.98    2.30
  -2   7   2   18.77    1.38
  -2   7   2   21.33    1.70
   2  -7  -1   43.13    2.63
  -2   7   1   48.98    2.62
  -2   7   1   52.41    2.92
   2  -7  -1   43.84    4.07
  -2   7   0    1.48    0.84
   2  -7   0    0.85    0.83
   2  -7   0    0.84    0.65
   2  -7   1    0.86    0.99
  -2   7  -1    1.22    0.80
  -2   7  -1    2.15    0.81
  -2   7  -1    1.05    0.86
   2  -7   1    0.74    1.03
   2  -7   2    8.87    1.64
  -2   7  -2    8.56    1.13
  -2   7  -2    8.54    1.10
  -2   7  -2    8.85    1.24
   2  -7   2    9.49    1.93
   2  -7   3    7.37    1.62
  -2   7  -3   10.37    1.23
  -2   7  -3    9.63    1.23
  -2   7  -3    9.00    1.35
   2  -7   3   12.67    2.14
  -2   7  -4   11.01    1.47
   2  -7   4    9.03    1.74
  -2   7  -4    8.08    1.21
  -2   7  -4   12.75    1.39
  -2   7  -5   14.28    1.52
  -2   7  -5   12.72    1.42
  -2   7  -5   11.67    1.55
  -2   7  -6   16.96    1.68
  -2   7  -6   13.53    1.37
  -2   7  -6   13.14    1.63
  -2   7  -7  100.51    5.28
  -2   7  -8   51.93    3.23
  -2   7  -9   68.33    3.88
  -2   7 -10    8.99    1.29
  -2   7 -11   -0.46    0.80
   2  -6 -13    1.15    0.53
   2  -6 -12    0.79    0.71
   2  -6 -11    3.96    0.98
   2  -6 -10    0.87    0.88
  -2   6  10    0.33    0.75
   2  -6  -9    3.87    1.04
  -2   6   9    3.30    0.95
   2  -6  -8   30.83    2.33
  -2   6   8   34.82    2.30
   2  -6  -7    0.24    0.84
  -2   6   7    0.11    0.76
   2  -6  -6   17.21    1.56
  -2   6   6   17.46    1.54
  -2   6   5   32.76    1.99
   2  -6  -5   36.65    3.36
   2  -6  -5   29.80    2.09
  -2   6   5   30.93    2.08
  -2   6   4  114.18    5.57
   2  -6  -4  122.76    7.18
   2  -6  -3  180.08    9.93
  -2   6   3  188.12    9.65
   2  -6  -2 2131.19   91.18
   2  -6  -1 1147.65   50.22
   2  -6  -1 1180.68   50.81
   2  -6   0 1651.97   70.86
   2  -6   0 1663.09   71.42
   2  -6   1    1.39    0.99
   2  -6   1    0.30    0.91
   2  -6   1   -0.30    1.14
   2  -6   2  276.08   13.63
   2  -6   2  261.73   13.68
   2  -6   3  182.70   11.11
   2  -6   3  236.33   11.36
  -2   6  -4    5.51    1.08
   2  -6   4    6.27    1.86
  -2   6  -4    4.65    0.90
  -2   6  -4    5.09    0.94
  -2   6  -5   18.12    1.61
  -2   6  -5   21.44    1.68
  -2   6  -5   19.06    1.79
  -2   6  -6    5.89    1.06
  -2   6  -6    3.67    1.07
  -2   6  -7    3.86    1.08
  -2   6  -8    7.84    1.28
  -2   6  -9  183.55    8.71
  -2   6 -10   12.42    1.48
  -2   6 -11    7.83    1.19
  -2   6 -12    1.94    0.76
   2  -5 -13    2.81    0.76
   2  -5 -12    1.07    0.87
   2  -5 -11    1.74    0.95
  -2   5  10    3.36    0.91
   2  -5 -10    4.07    1.11
  -2   5   9    0.12    0.85
   2  -5  -9    0.39    0.89
   2  -5  -8   16.57    1.65
  -2   5   8   19.97    1.61
   2  -5  -7   13.31    2.22
  -2   5   7   10.72    1.19
   2  -5  -7    8.34    1.19
   2  -5  -7   10.62    2.04
   2  -5  -6    3.63    1.47
  -2   5   6    3.40    0.82
   2  -5  -6    2.95    0.84
   2  -5  -5    5.30    1.40
   2  -5  -5    4.86    1.40
   2  -5  -4    1.32    1.07
   2  -5  -3  188.00    9.77
  -2   5   3  192.43    9.51
   2  -5  -2   23.36    2.15
   2  -5  -2   28.31    2.59
  -2   5   2   27.23    2.33
   2  -5  -1   30.44    2.37
   2  -5  -1   25.81    2.53
   2  -5   0    2.11    0.91
   2  -5   0    3.51    1.18
   2  -5   1   67.44    4.53
   2  -5   2   94.75    5.67
   2  -5   2   91.84    5.84
  -2   5  -3  121.37    6.77
   2  -5   3  132.48    7.66
   2  -5   3  135.06    7.35
   2  -5   4   36.99    2.89
  -2   5  -4   32.39    2.82
   2  -5   4   37.30    3.65
  -2   5  -5    8.59    1.17
   2  -5   5    9.18    2.23
   2  -5   5    5.65    1.25
  -2   5  -6   41.87    2.53
   2  -5   6   35.98    3.16
  -2   5  -7   79.62    5.38
   2  -5   7   73.98    6.38
  -2   5  -7   88.68    4.40
   2  -5   7   75.16    5.35
  -2   5  -8   98.31    5.09
  -2   5  -9    9.49    1.43
  -2   5 -10   33.99    2.46
  -2   5 -11   -1.27    0.95
  -2   5 -12   17.63    1.50
  -2   5 -13    3.16    0.68
   2  -4 -14    0.33    0.55
   2  -4 -13    0.39    0.75
   2  -4 -12    3.60    1.04
   2  -4 -11   43.12    2.86
  -2   4  10    1.15    0.85
   2  -4 -10    1.33    0.95
  -2   4   9    2.85    0.86
   2  -4  -9    3.51    1.06
   2  -4  -8   65.40    4.75
   2  -4  -8   51.40    3.25
  -2   4   8   60.94    3.22
   2  -4  -7   -0.61    1.04
  -2   4   7    0.36    0.70
   2  -4  -7    0.49    0.74
   2  -4  -6  224.23   11.21
   2  -4  -6  213.62   11.04
   2  -4  -6  220.64   11.33
   2  -4  -5    1.92    1.07
   2  -4  -5    1.12    0.94
   2  -4  -5    1.01    1.04
   2  -4  -4  394.68   18.28
   2  -4  -4  411.88   18.51
  -2   4   3   49.06    3.14
   2  -4  -3   47.21    3.36
   2  -4  -2  216.76   10.56
  -2   4   2  227.71   10.34
   2  -4  -2  214.32   10.21
   2  -4  -1  832.75   36.32
   2  -4  -1  839.27   35.96
   2  -4   0  210.62   10.20
   2  -4   1  165.20    8.55
   2  -4   1  179.87    8.76
   2  -4   2  270.07   12.10
   2  -4   2  240.59   12.16
   2  -4   2  251.62   11.60
  -2   4  -2  243.87   11.54
   2  -4   3   63.66    4.50
   2  -4   3   62.59    4.14
   2  -4   3   69.43    3.95
  -2   4  -3   64.04    3.90
   2  -4   4   10.80    1.88
   2  -4   4    9.38    1.32
   2  -4   5  132.22    7.88
   2  -4   5  119.89    6.70
  -2   4  -6   58.80    4.01
  -2   4  -6   57.00    3.11
   2  -4   6   53.57    3.90
  -2   4  -7    1.07    0.81
   2  -4   7    2.81    1.56
  -2   4  -7    1.25    0.83
   2  -4   7    2.53    0.97
  -2   4  -8    1.17    0.93
  -2   4  -9   17.56    1.76
  -2   4 -10   19.87    1.88
  -2   4 -11   -0.60    0.95
  -2   4 -12    5.28    1.07
  -2   4 -13    8.10    0.97
   2  -3 -14    1.36    0.70
   2  -3 -13    4.14    0.98
   2  -3 -12   21.68    1.91
   2  -3 -11   16.45    1.71
  -2   3  10    0.45    0.74
   2  -3 -10   -0.53    0.87
   2  -3  -9   -0.36    0.86
   2  -3  -9   -1.85    1.24
  -2   3   8    1.22    0.76
  -2   3   8    1.00    0.74
   2  -3  -8    1.04    0.77
   2  -3  -8    0.64    1.10
   2  -3  -7  161.57    8.72
   2  -3  -6   25.71    2.44
  -2   3   6   25.23    2.26
   2  -3  -6   30.90    2.78
   2  -3  -5  160.47    8.26
  -2   3   5  166.34    8.02
   2  -3  -5  163.71    8.46
   2  -3  -4  382.37   17.63
  -2   3   4  396.66   17.42
   2  -3  -4  402.41   17.90
   2  -3  -3   17.52    1.60
  -2   3   3   18.29    1.48
  -2   3   3   17.93    1.47
  -2   3   2  531.65   22.53
   2  -3  -2  526.16   22.80
   2  -3  -2  505.20   22.44
  -2   3   1  374.08   16.69
   2  -3  -1  400.56   17.19
   2  -3  -1  390.11   16.85
   2  -3   0  240.75   11.07
   2  -3   1  172.86    8.60
   2  -3   1  191.65    8.92
   2  -3   1  184.34    8.38
  -2   3  -1  178.25    8.30
   2  -3   2    5.14    1.36
   2  -3   2    5.31    1.08
   2  -3   2    4.16    0.81
  -2   3  -2    6.10    0.96
  -2   3  -2    6.23    0.90
   2  -3   3   11.60    1.87
   2  -3   3   12.85    1.33
   2  -3   4   98.72    6.08
   2  -3   4   95.97    5.21
  -2   3  -5   18.87    1.85
   2  -3   5   17.24    1.77
  -2   3  -6    0.64    0.78
   2  -3   6   -0.38    1.40
   2  -3   6    0.45    0.68
  -2   3  -7    4.93    1.15
   2  -3   7    6.97    2.01
  -2   3  -7    5.63    1.00
   2  -3   7    4.98    1.22
  -2   3  -8    0.67    0.88
   2  -3   8   -0.49    1.53
  -2   3  -9  117.52    5.91
  -2   3 -10    6.58    1.24
  -2   3 -11    9.52    1.35
  -2   3 -12   19.34    1.66
  -2   3 -13   10.84    1.12
   2  -2 -14    2.60    0.80
   2  -2 -13    0.47    0.83
   2  -2 -12   48.27    3.10
  -2   2  11  236.86   10.87
  -2   2  11  240.98   10.97
  -2   2  10   33.66    2.21
  -2   2  10   31.42    2.27
  -2   2   9   28.55    2.88
  -2   2   9   25.39    1.89
  -2   2   9   26.79    1.85
   2  -2  -9   26.71    3.03
  -2   2   8    4.81    1.25
  -2   2   8    3.89    0.84
   2  -2  -8    3.58    1.22
   2  -2  -7  176.19    9.41
  -2   2   7  188.76    9.33
   2  -2  -6   18.84    2.01
  -2   2   6   18.15    1.85
   2  -2  -5   62.77    3.84
  -2   2   5   65.71    3.77
   2  -2  -5   64.14    4.08
   2  -2  -4    9.98    1.28
  -2   2   4    8.16    1.06
   2  -2  -4   11.43    1.43
   2  -2  -3   33.11    2.13
  -2   2   3   31.87    2.04
  -2   2   3   31.67    1.92
   2  -2  -2 1581.99   67.43
  -2   2   2 1625.57   67.37
  -2   2   2 1610.63   67.49
  -2   2   2 1593.58   67.44
  -2   2   1 3149.99  131.47
   2  -2  -1 3157.84  131.67
  -2   2   1 3118.84  131.51
   2  -2   0  144.33    6.85
  -2   2   0  148.36    6.57
   2  -2   0  150.29    6.68
  -2   2   0  147.11    6.51
  -2   2   0  141.65    6.72
   2  -2   1    9.18    1.11
   2  -2   1    9.26    1.39
   2  -2   1   11.28    1.03
  -2   2  -1   10.65    1.01
   2  -2   2  490.52   22.35
   2  -2   2  519.18   22.82
  -2   2  -2  534.70   22.16
  -2   2  -3   26.65    1.89
   2  -2   3   24.11    2.34
  -2   2  -4  508.51   21.99
   2  -2   4  470.51   22.73
  -2   2  -4  511.22   22.19
  -2   2  -5   65.86    4.07
  -2   2  -5   76.63    4.49
  -2   2  -6    6.13    1.17
   2  -2   6    5.24    1.60
  -2   2  -6    8.44    1.72
  -2   2  -7   42.30    2.55
   2  -2   7   42.51    4.17
  -2   2  -7   45.11    3.33
  -2   2  -8   84.66    4.38
   2  -2   8   83.40    6.50
  -2   2  -9  300.44   13.51
  -2   2 -10  183.87    8.72
  -2   2 -11   89.15    4.74
  -2   2 -12    5.04    1.07
  -2   2 -13    2.95    0.84
   2  -1 -15   -0.06    0.51
   2  -1 -14   -0.58    0.73
   2  -1 -13   16.71    1.66
  -2   1  12   57.84    3.38
  -2   1  11   15.15    1.47
  -2   1  11   12.82    1.45
  -2   1  10    1.28    0.80
  -2   1  10    1.84    0.87
  -2   1   9   58.94    4.52
  -2   1   9   66.04    3.43
  -2   1   9   62.08    3.36
   2  -1  -9   56.60    4.64
   2  -1  -8  599.66   27.41
  -2   1   8  608.73   27.24
   2  -1  -7  139.14    7.62
  -2   1   7  140.97    7.44
   2  -1  -6 1061.32   46.37
  -2   1   6 1091.52   46.29
   2  -1  -5  381.53   16.66
  -2   1   5  368.75   16.54
  -2   1   5  363.42   16.44
  -2   1   4   19.86    1.43
   2  -1  -4   21.73    1.70
  -2   1   4   19.31    1.60
  -2   1   4   19.36    1.54
   2  -1  -4   20.23    1.80
   2  -1  -3   16.37    1.36
  -2   1   3   14.45    1.22
  -2   1   3   15.95    1.32
  -2   1   3   18.39    1.38
   2  -1  -3   17.80    1.50
  -2   1   3   17.06    1.18
  -2   1   3   16.86    1.21
   2  -1  -2   79.93    3.74
  -2   1   2   76.33    3.83
  -2   1   2   79.54    3.92
  -2   1   2   81.74    3.89
  -2   1   2   77.52    3.77
  -2   1   1  564.67   23.39
  -2   1   1  541.58   23.16
   2  -1  -1  534.17   23.13
  -2   1   1  548.63   23.39
  -2   1   1  570.52   23.35
   2  -1   0  652.44   27.50
  -2   1   0  648.73   27.46
  -2   1   0  645.62   27.51
  -2   1  -1 1150.84   48.57
   2  -1   1 1142.22   48.85
  -2   1  -1 1158.89   48.49
  -2   1  -2  470.43   20.35
   2  -1   2  464.09   20.78
  -2   1  -2  485.69   20.83
  -2   1  -2  467.66   20.21
  -2   1  -3   43.47    2.54
   2  -1   3   40.93    3.04
  -2   1  -3   38.98    2.97
  -2   1  -3   38.52    2.55
  -2   1  -4  513.25   22.87
  -2   1  -4  537.37   23.03
   2  -1   5  113.50    6.68
  -2   1  -5  111.77    5.84
  -2   1  -6   -0.18    0.62
   2  -1   6    0.33    1.03
  -2   1  -7   67.65    3.56
   2  -1   7   70.87    5.37
  -2   1  -8   87.19    4.50
  -2   1  -9   85.86    4.54
  -2   1 -10  115.59    5.88
  -2   1 -11   -1.00    1.02
  -2   1 -12   43.61    2.73
  -2   1 -13   -0.08    0.71
   2   0 -15    6.75    0.83
   2   0 -14    0.30    0.78
  -2   0  13    1.37    0.82
  -2   0  12   41.87    2.72
  -2   0  11   -0.34    0.78
  -2   0  11   -0.25    0.85
  -2   0  10   42.56    2.62
  -2   0  10   41.77    2.63
   2   0  -9   -1.02    1.03
  -2   0   9    0.59    0.85
  -2   0   9   -0.60    0.67
   2   0  -8   17.38    2.19
  -2   0   8   15.35    1.90
   2   0  -7  199.57   10.15
   2   0  -6   78.60    4.62
   2   0  -5  517.46   22.50
  -2   0   5  502.82   22.37
  -2   0   5  513.15   22.30
   2   0  -4   45.11    2.79
  -2   0   4   49.56    2.78
  -2   0   4   46.26    2.72
   2   0  -3  114.80    5.37
  -2   0   3  111.05    5.40
  -2   0   3  114.52    5.43
  -2   0   3  116.57    5.24
  -2   0   3  110.46    5.29
   2   0  -2   10.77    0.84
   2   0  -2    8.56    0.89
  -2   0   2    8.81    0.88
  -2   0   2    9.49    0.91
  -2   0   2    9.51    0.86
  -2   0   2    9.65    0.91
  -2   0   1   98.91    4.53
   2   0  -1   97.39    4.32
  -2   0   1  100.02    4.47
  -2   0   1   94.51    4.50
  -2   0   1   96.41    4.47
  -2   0   1   92.18    4.48
  -2   0   1   99.92    4.58
  -2   0   1   94.39    4.51
   2   0   0  245.12   10.76
  -2   0   0  260.82   10.81
  -2   0   0  240.76   10.73
  -2   0   0  241.69   10.98
  -2   0   0  249.46   10.66
  -2   0   0  248.80   10.80
  -2   0   0  243.57   10.85
   2   0   1   82.12    4.24
  -2   0  -1   87.96    4.14
  -2   0  -1   87.52    4.49
  -2   0  -1   87.21    4.06
  -2   0  -1   81.35    4.07
  -2   0  -2    1.38    0.60
   2   0   2    0.88    0.95
  -2   0  -2    0.45    1.02
  -2   0  -2    1.50    0.47
   2   0   3  178.88    9.19
  -2   0  -3  200.15    8.84
  -2   0  -3  191.81    9.42
   2   0   4  963.62   43.74
  -2   0  -4 1021.57   43.16
  -2   0  -4 1048.51   44.02
   2   0   5  293.43   14.73
  -2   0  -5  307.23   13.97
  -2   0  -5  321.31   15.01
   2   0   6    3.78    1.36
  -2   0  -6    3.28    1.51
  -2   0  -7   40.46    2.41
  -2   0  -8   56.24    3.16
   2   0   8   50.92    4.93
  -2   0  -9  111.63    5.62
  -2   0 -10   90.57    4.82
  -2   0 -11   -0.50    1.02
  -2   0 -12    6.74    1.12
  -2   0 -13    1.91    0.77
   2   1 -15   -0.68    0.62
  -2  -1  14   17.56    1.47
  -2  -1  13    9.35    1.22
  -2  -1  12   80.64    4.36
  -2  -1  11   28.40    2.08
  -2  -1  11   31.01    2.18
  -2  -1  10   29.92    2.12
   2   1  -9    2.06    1.28
  -2  -1   9    4.25    0.87
  -2  -1   9    1.98    1.03
   2   1  -8   15.93    2.16
  -2  -1   8   16.30    1.96
   2   1  -7    5.71    1.35
   2   1  -6   94.70    5.31
  -2  -1   6   90.35    5.03
   2   1  -5  250.43   11.51
  -2  -1   5  233.35   11.24
  -2  -1   5  256.19   11.38
  -2  -1   4  141.67    6.74
  -2  -1   4  143.05    6.84
  -2  -1   3  805.66   34.27
  -2  -1   3  812.98   34.42
   2   1  -3  787.75   34.21
  -2  -1   3  824.95   34.25
   2   1  -2 3011.92  125.97
  -2  -1   2 3007.85  126.07
  -2  -1   2 3017.56  125.94
  -2  -1   2 2973.35  126.01
  -2  -1   2 3041.67  126.04
   2   1  -1 4513.70  189.47
  -2  -1   1 4531.39  189.36
  -2  -1   1 4526.91  189.59
  -2  -1   1 4499.44  189.42
  -2  -1   1 4537.82  189.51
  -2  -1   1 4600.44  189.49
   2   1   0  155.31    7.11
  -2  -1   0  155.16    6.97
  -2  -1   0  144.94    6.72
  -2  -1   0  161.18    7.31
  -2  -1   0  153.98    6.94
  -2  -1   0  153.61    6.92
  -2  -1  -1    6.91    0.82
   2   1   1    6.00    1.07
  -2  -1  -1    5.36    0.74
  -2  -1  -1    7.62    0.83
  -2  -1  -2    4.53    0.77
  -2  -1  -3    4.48    0.82
  -2  -1  -3    2.91    1.17
  -2  -1  -4    1.96    0.63
  -2  -1  -4    4.00    1.42
   2   1   5   16.04    2.28
  -2  -1  -5   22.96    2.56
   2   1   6   68.74    5.16
  -2  -1  -6   71.38    5.25
  -2  -1  -7   24.30    1.77
   2   1   7   24.21    3.14
  -2  -1  -8   16.78    1.57
   2   1   8   17.69    2.87
  -2  -1  -9    3.01    1.00
  -2  -1 -10  103.53    5.35
  -2  -1 -11    0.98    0.96
  -2  -1 -12    3.46    0.95
  -2  -1 -13    0.31    0.66
   2   2 -15    6.09    0.81
  -2  -2  14   -0.09    0.63
  -2  -2  13    1.57    0.79
  -2  -2  12    3.24    0.92
  -2  -2  12    3.12    0.95
  -2  -2  11   69.11    3.85
  -2  -2  10    3.18    0.89
   2   2  -9  179.60   10.14
   2   2  -9  179.95   10.14
  -2  -2   9  184.96    8.48
   2   2  -8    1.80    1.09
   2   2  -8    1.75    1.38
   2   2  -7  193.91    9.64
   2   2  -7  176.55    9.49
   2   2  -6    0.62    0.82
  -2  -2   6    0.36    0.71
   2   2  -6    1.17    1.15
   2   2  -5   58.79    3.71
  -2  -2   5   63.43    3.69
  -2  -2   4   20.30    1.70
   2   2  -4   19.90    1.66
  -2  -2   3  680.19   29.19
  -2  -2   3  674.10   29.22
  -2  -2   3  693.93   29.37
   2   2  -2 3753.16  158.27
  -2  -2   2 3766.30  158.20
  -2  -2   2 3815.97  158.25
   2   2  -1   37.94    2.40
  -2  -2   1   39.73    2.31
  -2  -2   1   38.21    2.22
  -2  -2   1   37.47    2.56
   2   2   0   15.58    1.48
  -2  -2   0   16.31    1.34
  -2  -2   0   16.86    1.19
  -2  -2   0   18.28    1.84
  -2  -2  -1  121.66    5.81
   2   2   1  130.57    6.26
  -2  -2  -1  113.70    5.67
  -2  -2  -1  114.22    6.35
   2   2   2   90.51    5.26
  -2  -2  -2   93.43    4.79
  -2  -2  -2   96.84    4.64
  -2  -2  -2   92.21    5.52
   2   2   3  178.09    9.07
  -2  -2  -3  174.23    8.29
  -2  -2  -4  306.82   14.52
   2   2   4  281.80   14.27
  -2  -2  -5   47.81    4.14
   2   2   5   44.71    3.85
  -2  -2  -6    8.53    2.02
   2   2   6    9.36    2.03
   2   2   7   14.11    2.56
  -2  -2  -7   13.35    1.31
  -2  -2  -8   91.15    4.70
  -2  -2  -9   42.55    2.76
  -2  -2 -10   10.58    1.40
  -2  -2 -11    1.06    0.99
  -2  -2 -12    0.39    0.78
  -2  -2 -13    0.56    0.64
  -2  -3  14   13.91    1.04
  -2  -3  14   11.98    1.20
  -2  -3  13    3.40    0.72
  -2  -3  13    2.48    0.84
  -2  -3  12    4.54    1.07
  -2  -3  11   14.04    1.49
  -2  -3  10    3.49    0.81
  -2  -3  10    3.38    0.88
   2   3  -9   74.18    5.38
  -2  -3   9   68.48    3.77
   2   3  -9   71.44    5.33
   2   3  -8  102.40    6.54
   2   3  -8   99.73    6.47
  -2  -3   8  108.30    5.17
   2   3  -7   11.37    1.76
  -2  -3   6  104.16    5.82
   2   3  -5  129.02    6.72
  -2  -3   5  129.50    6.73
   2   3  -4  338.63   15.40
  -2  -3   4  342.52   15.43
  -2  -3   3  304.28   13.67
  -2  -3   3  303.59   13.75
   2   3  -2   27.42    2.22
  -2  -3   2   34.24    2.21
  -2  -3   2   32.22    2.19
   2   3  -1  142.10    6.96
  -2  -3   1  135.83    6.75
  -2  -3   1  146.64    7.30
  -2  -3   1  137.79    6.66
   2   3   0   94.54    4.98
   2   3   0   87.02    4.84
  -2  -3   0   98.70    4.78
  -2  -3   0   81.50    5.20
  -2  -3  -1  822.48   34.99
  -2  -3  -1  804.85   35.89
  -2  -3  -2    2.78    0.76
  -2  -3  -2    2.76    0.70
  -2  -3  -2    2.73    1.33
  -2  -3  -3  165.21    9.31
   2   3   3  170.83    9.04
   2   3   4   55.08    4.36
  -2  -3  -5  367.51   19.04
   2   3   5  413.63   19.25
  -2  -3  -6   27.71    3.39
   2   3   6   30.31    3.44
  -2  -3  -6   24.57    1.81
  -2  -3  -7   20.28    1.70
  -2  -3  -8    0.35    0.91
  -2  -3  -9   24.07    1.96
  -2  -3 -10    9.84    1.39
  -2  -3 -11    0.99    0.90
  -2  -3 -12    0.35    0.76
  -2  -4  14    2.28    0.53
  -2  -4  14    1.21    0.65
  -2  -4  13    6.31    0.82
  -2  -4  13    5.04    0.99
  -2  -4  12    2.37    0.89
  -2  -4  11   27.18    1.89
  -2  -4  11   28.51    2.11
  -2  -4  10   45.15    2.83
  -2  -4   9   30.31    2.14
   2   4  -8   10.69    1.98
  -2  -4   8   10.87    1.23
  -2  -4   7    2.35    1.08
  -2  -4   7    2.11    0.78
   2   4  -6  113.33    6.69
  -2  -4   6  128.74    6.82
   2   4  -5   95.75    5.59
  -2  -4   5   97.97    5.55
  -2  -4   4   23.85    2.13
  -2  -4   3  101.63    5.40
  -2  -4   3   94.33    5.22
  -2  -4   2   45.51    3.02
   2   4  -2   50.38    3.38
  -2  -4   2   48.21    3.06
   2   4  -1    3.57    1.07
  -2  -4   1    4.60    0.88
  -2  -4   1    2.99    1.24
  -2  -4   0  401.86   18.78
   2   4   0  404.43   18.22
   2   4   0  389.40   18.04
  -2  -4   0  403.54   17.89
  -2  -4  -1  308.19   14.92
   2   4   1  297.21   14.19
   2   4   1  291.48   14.15
  -2  -4  -1  310.75   13.84
  -2  -4  -2  144.89    8.35
   2   4   2  151.73    7.75
   2   4   2  131.98    7.54
  -2  -4  -3    2.28    1.45
   2   4   3    4.01    1.25
  -2  -4  -4  553.57   26.41
  -2  -4  -5  155.97    7.03
  -2  -4  -5  151.15    7.29
  -2  -4  -6   40.81    4.32
  -2  -4  -6   34.18    2.41
  -2  -4  -7  125.03    6.14
  -2  -4  -8   78.05    4.24
  -2  -4  -9   32.13    2.33
  -2  -4 -10    4.78    1.12
  -2  -4 -11    0.89    0.83
  -2  -4 -12    2.60    0.76
  -2  -5  14    3.07    0.51
  -2  -5  14    3.50    0.67
  -2  -5  13    3.18    0.67
  -2  -5  13    1.53    0.75
  -2  -5  12    0.50    0.60
  -2  -5  12    0.91    0.62
  -2  -5  12   -0.11    0.77
  -2  -5  11   -0.76    0.65
  -2  -5  11    0.37    0.81
  -2  -5  10   12.26    1.46
  -2  -5   9   12.19    1.40
  -2  -5   8   15.30    1.44
  -2  -5   7    3.86    1.11
  -2  -5   7    2.90    0.83
  -2  -5   6   11.71    1.75
  -2  -5   6   11.47    1.19
   2   5  -6   13.51    1.91
   2   5  -5   27.39    2.62
  -2  -5   5   24.17    2.48
  -2  -5   4    6.07    1.19
  -2  -5   3  117.79    6.32
  -2  -5   3  112.84    6.23
   2   5  -2    0.72    0.95
  -2  -5   2    0.38    0.69
   2   5  -1  112.48    6.56
  -2  -5   1  121.70    7.20
   2   5   0  338.20   16.03
   2   5   0  341.24   15.89
  -2  -5   0  335.10   16.68
  -2  -5  -1   51.12    4.41
   2   5   1   54.02    3.97
   2   5   1   53.55    3.90
  -2  -5  -1   56.62    3.61
  -2  -5  -2   80.26    6.01
   2   5   2   83.36    5.46
   2   5   2   88.79    5.52
  -2  -5  -3   52.65    4.73
   2   5   3   39.80    3.64
   2   5   3   47.39    3.82
  -2  -5  -4  103.77    7.39
  -2  -5  -4   93.85    4.97
   2   5   4  113.49    6.68
   2   5   4   92.01    6.34
  -2  -5  -4   97.33    4.71
  -2  -5  -5   11.73    1.42
  -2  -5  -5    8.54    1.04
   2   5   5    7.82    1.85
   2   5   5    7.87    1.78
  -2  -5  -6   36.30    2.57
  -2  -5  -7   98.39    5.07
  -2  -5  -8    2.97    0.97
  -2  -5  -9    8.42    1.28
  -2  -5 -10   32.87    2.23
  -2  -5 -11    2.10    0.77
  -2  -6  13    5.32    0.85
  -2  -6  13    6.16    0.69
  -2  -6  13    6.74    0.72
  -2  -6  12   14.30    1.38
  -2  -6  12   14.47    1.15
  -2  -6  12   14.41    1.19
  -2  -6  11    0.58    0.79
  -2  -6  11   -0.15    0.58
  -2  -6  11    0.81    0.64
  -2  -6  10   10.74    1.36
  -2  -6   9    0.13    0.77
  -2  -6   8    4.70    0.87
  -2  -6   8    3.19    0.92
  -2  -6   7   -0.08    0.64
  -2  -6   7    0.46    0.81
  -2  -6   6   22.90    1.55
  -2  -6   6   19.01    2.34
   2   6  -6   20.37    2.55
  -2  -6   6   20.23    1.69
   2   6  -5   96.93    6.30
  -2  -6   5   96.16    4.88
  -2  -6   5   89.44    5.98
  -2  -6   5  103.51    4.80
  -2  -6   5   96.48    4.68
  -2  -6   4   29.94    1.86
  -2  -6   4   33.37    2.90
  -2  -6   4   31.68    2.08
  -2  -6   3   11.88    1.62
  -2  -6   3   14.14    1.83
  -2  -6   2  109.54    6.17
  -2  -6   2  102.94    6.08
  -2  -6   1   49.65    3.63
   2   6  -1   47.07    3.90
  -2  -6   1   50.95    4.50
  -2  -6   0  170.82    9.03
   2   6   0  179.73    9.52
  -2  -6   0  169.05   10.19
  -2  -6  -1    4.39    1.07
   2   6   1    1.91    1.10
   2   6   1    1.21    1.01
  -2  -6  -1    3.20    1.61
  -2  -6  -2    2.46    1.38
  -2  -6  -2    2.06    0.91
   2   6   2    3.39    1.34
   2   6   2    2.34    1.09
  -2  -6  -3   10.12    2.57
   2   6   3    7.61    1.71
   2   6   3    8.08    1.68
  -2  -6  -3    6.41    1.20
  -2  -6  -3    8.13    1.00
  -2  -6  -4   22.48    3.60
  -2  -6  -4   21.30    1.98
  -2  -6  -4   27.26    1.76
   2   6   4   27.20    3.04
   2   6   4   20.86    2.81
  -2  -6  -5   10.18    1.16
  -2  -6  -5    8.89    1.38
  -2  -6  -6  106.88    5.06
  -2  -6  -6   94.22    5.33
  -2  -6  -7   63.60    3.64
  -2  -6  -8   13.37    1.46
  -2  -6  -9   28.25    2.04
  -2  -6 -10   -0.26    0.71
  -2  -6 -11    1.29    0.62
  -2  -7  12   -0.19    0.49
  -2  -7  12    0.33    0.63
  -2  -7  11    0.87    0.60
  -2  -7  11    0.82    0.74
  -2  -7  10    3.30    0.78
  -2  -7  10    5.38    1.05
  -2  -7   9    5.80    0.91
  -2  -7   9    6.38    1.16
  -2  -7   8    0.27    0.70
  -2  -7   8    0.89    0.85
  -2  -7   7    7.91    1.05
  -2  -7   7    6.03    1.11
  -2  -7   6   70.43    3.65
  -2  -7   6   70.19    3.89
  -2  -7   5   16.88    1.44
  -2  -7   5   20.38    1.54
  -2  -7   5   20.40    1.70
  -2  -7   4    2.84    0.78
  -2  -7   4    1.99    0.69
  -2  -7   4    1.55    1.01
  -2  -7   4    1.47    0.80
   2   7  -4    1.84    1.19
  -2  -7   3   35.62    2.06
  -2  -7   3   30.57    2.95
  -2  -7   3   32.51    3.07
  -2  -7   2   18.85    2.24
  -2  -7   1    3.23    1.15
  -2  -7   0   65.19    5.97
  -2  -7   0   66.75    4.76
   2   7   0   78.40    5.48
  -2  -7  -1  176.57   11.30
  -2  -7  -1  186.32    9.84
   2   7   1  186.42   10.44
  -2  -7  -2   -0.57    1.80
   2   7   2   -0.39    1.00
   2   7   2   -0.38    1.06
  -2  -7  -3    0.58    0.78
  -2  -7  -4   -0.50    0.78
  -2  -7  -5   10.91    1.23
  -2  -7  -6    1.19    0.81
  -2  -7  -7   12.64    1.45
  -2  -7  -8    0.21    0.79
  -2  -7  -9   -0.79    0.72
  -2  -7 -10    0.20    0.56
  -2  -8  12    4.21    0.56
  -2  -8  12    3.89    0.66
  -2  -8  11    5.81    0.72
  -2  -8  11    6.89    0.93
  -2  -8  10   13.02    1.09
  -2  -8  10   12.34    1.09
  -2  -8  10   12.24    1.27
  -2  -8   9    8.48    1.00
  -2  -8   9    8.02    0.95
  -2  -8   9   10.30    1.26
  -2  -8   8    4.77    0.86
  -2  -8   8    4.06    1.01
  -2  -8   7   12.59    1.28
  -2  -8   7   11.84    1.38
  -2  -8   6   15.59    1.39
  -2  -8   6   14.76    1.54
  -2  -8   5   21.78    1.66
  -2  -8   5   23.23    1.74
  -2  -8   5   21.66    1.83
  -2  -8   4    7.32    1.08
  -2  -8   4    7.54    0.99
  -2  -8   4    8.51    1.01
  -2  -8   4    7.91    1.21
  -2  -8   3    0.70    0.70
  -2  -8   3    0.12    0.80
  -2  -8   3    0.25    0.62
  -2  -8   3    0.08    0.67
  -2  -8   2   11.51    1.14
  -2  -8   1    2.88    0.80
  -2  -8   0   -0.08    0.68
  -2  -8  -1   -0.33    0.63
  -2  -8  -2   -0.30    0.81
  -2  -8  -3    7.84    1.09
  -2  -8  -4   13.67    1.37
  -2  -8  -5    0.89    0.75
  -2  -8  -6   18.36    1.51
  -2  -8  -7   -0.08    0.65
  -2  -8  -7   -0.10    0.80
   2   8   8    0.08    0.54
  -2  -8  -8    1.26    0.72
   2   8   9    1.11    0.47
  -2  -8  -9    1.16    0.60
  -2  -9  10    2.40    0.55
  -2  -9  10    1.31    0.48
  -2  -9  10    2.10    0.67
  -2  -9   9   -0.26    0.60
  -2  -9   9    0.09    0.68
  -2  -9   8   13.72    1.21
  -2  -9   8   12.68    1.36
  -2  -9   7    6.51    0.96
  -2  -9   7    5.96    1.08
  -2  -9   6  133.06    6.08
  -2  -9   6  121.64    6.28
  -2  -9   5    6.86    1.05
  -2  -9   5   10.18    1.15
  -2  -9   5    8.61    1.22
  -2  -9   4   19.57    1.59
  -2  -9   4   18.00    1.49
  -2  -9   4   21.16    1.82
  -2  -9   4   20.58    1.53
  -2  -9   3   26.50    2.08
  -2  -9   3   27.23    1.92
  -2  -9   3   28.68    1.89
  -2  -9   2   20.33    1.57
  -2  -9   1  197.93    8.99
  -2  -9   0   -0.70    0.75
  -2  -9  -1   34.17    2.26
  -2  -9  -1   35.37    2.15
  -2  -9  -2   31.20    2.13
  -2  -9  -3    2.70    0.92
  -2  -9  -4    6.96    1.03
   2   9   4    5.41    0.87
  -2  -9  -5    8.39    1.05
   2   9   5    8.46    1.00
  -2  -9  -6    7.50    0.94
   2   9   6    8.76    0.97
  -2  -9  -7    2.18    0.74
  -2  -9  -7    2.36    0.61
   2   9   7    2.25    0.60
   2   9   8    4.76    0.59
  -2  -9  -8    3.68    0.66
  -2 -10   9   -0.09    0.46
  -2 -10   9    0.27    0.56
  -2 -10   8   -0.76    0.54
  -2 -10   8   -0.66    0.62
  -2 -10   7   13.45    1.13
  -2 -10   7   12.75    1.27
  -2 -10   6    6.34    0.85
  -2 -10   6    5.20    0.99
  -2 -10   5    8.65    0.97
  -2 -10   5    8.66    1.15
  -2 -10   4   36.28    2.48
  -2 -10   4   39.81    2.28
  -2 -10   4   38.00    2.20
  -2 -10   4   42.89    2.40
  -2 -10   3   11.40    1.35
  -2 -10   3    9.95    1.08
  -2 -10   3   10.29    1.01
  -2 -10   3    8.94    1.07
  -2 -10   2   28.44    2.03
  -2 -10   2   26.40    1.79
  -2 -10   2   23.50    1.66
  -2 -10   1    6.96    1.15
  -2 -10   1    8.18    0.92
  -2 -10   1    5.34    0.94
  -2 -10   0    1.38    0.72
  -2 -10   0    1.52    0.58
  -2 -10  -1    6.22    0.80
  -2 -10  -2    2.90    0.79
  -2 -10  -3   17.45    1.41
  -2 -10  -4    4.82    0.84
   2  10   4    6.22    0.80
  -2 -10  -5    9.73    0.98
   2  10   5   12.07    0.99
  -2 -10  -6    0.05    0.49
   2  10   6    0.78    0.41
  -2 -10  -6    0.62    0.57
  -2 -11   7   53.97    2.81
  -2 -11   7   55.73    2.67
  -2 -11   6   15.55    1.24
  -2 -11   6   14.89    1.06
  -2 -11   5   35.53    2.16
  -2 -11   4    0.47    0.57
  -2 -11   4    1.52    0.71
  -2 -11   3    2.71    0.59
  -2 -11   3    2.96    0.61
  -2 -11   3    4.07    0.71
  -2 -11   3    2.53    0.77
  -2 -11   2    2.83    0.60
  -2 -11   2    2.78    0.69
  -2 -11   2    2.04    0.59
  -2 -11   2    1.82    0.78
  -2 -11   1   29.05    1.66
  -2 -11   1   24.99    1.60
  -2 -11   1   23.01    1.53
  -2 -11   1   23.39    1.75
  -2 -11   0    5.83    0.79
  -2 -11   0    6.44    0.74
  -2 -11   0    5.77    0.75
  -2 -11   0    6.34    0.93
  -2 -11  -1    1.71    0.59
  -2 -11  -1    3.37    0.81
  -2 -11  -1    1.46    0.46
  -2 -11  -1    1.72    0.55
  -2 -11  -2    0.29    0.47
  -2 -11  -2   -0.25    0.56
  -2 -11  -3    8.13    0.79
  -2 -11  -3   10.42    0.90
  -2 -11  -4    0.20    0.44
  -2 -12   3   41.11    2.06
  -2 -12   2    3.52    0.48
  -2 -12   2    3.58    0.56
  -2 -12   2    3.90    0.54
  -2 -12   2    3.36    0.61
  -2 -12   1    3.31    0.51
  -2 -12   1    3.15    0.64
  -2 -12   1    3.77    0.53
  -2 -12   1    4.41    0.53
  -2 -12   1    3.50    0.48
  -3  12   4    2.47    0.46
  -3  12   4    2.23    0.67
  -3  12   3   18.05    1.43
  -3  12   2   20.97    1.63
  -3  12   2   22.11    1.33
  -3  12   1   60.69    3.35
  -3  12   1   62.26    3.02
  -3  12   0    7.22    1.07
  -3  12   0    8.82    0.80
  -3  12  -1    0.59    0.75
  -3  12  -1    0.62    0.46
  -3  12  -2    6.72    0.99
  -3  12  -2    7.80    0.72
  -3  11   7    5.77    0.81
  -3  11   7    5.59    0.61
  -3  11   6    2.64    0.80
  -3  11   5   -0.72    0.78
  -3  11   4    3.09    0.92
  -3  11   3   -0.37    0.86
  -3  11   2   27.12    2.15
  -3  11   2   28.08    1.74
  -3  11   1   28.82    2.32
  -3  11   1   33.95    1.97
  -3  11   0    1.77    1.05
  -3  11   0    2.60    0.63
  -3  11  -1   18.92    1.80
  -3  11  -1   19.19    1.38
  -3  11  -2    7.31    1.29
  -3  11  -2    7.32    0.84
  -3  11  -3    4.93    1.13
  -3  11  -3    2.99    0.73
  -3  11  -4   -0.35    0.82
  -3  11  -4    0.75    0.60
  -3  11  -5    2.66    0.69
  -3  11  -6    0.26    0.50
  -3  10   8    1.69    0.73
   3 -10  -8    0.67    0.55
  -3  10   8    0.17    0.45
   3 -10  -7    2.31    0.69
  -3  10   7    3.31    0.86
   3 -10  -6   16.27    1.42
  -3  10   6   21.23    1.76
   3 -10  -5    1.17    0.75
  -3  10   5    2.39    0.98
  -3  10   4   25.28    2.12
  -3  10   3   20.19    1.92
  -3  10   2    0.76    0.96
  -3  10   1    0.46    1.09
  -3  10   0   33.37    2.59
  -3  10  -1    5.68    1.30
  -3  10  -2    0.47    1.04
  -3  10  -2    0.98    0.76
  -3  10  -3    4.46    1.22
  -3  10  -3    3.93    0.89
  -3  10  -4    0.21    0.67
  -3  10  -4   -0.88    0.99
  -3  10  -5    4.80    0.87
  -3  10  -6   28.50    1.89
  -3  10  -7    0.23    0.56
   3 -10   8    1.59    0.49
   3  -9 -10   -0.43    0.51
  -3   9  10   -0.47    0.61
   3  -9  -9    6.06    0.87
  -3   9   9    5.65    0.98
   3  -9  -8    0.93    0.71
  -3   9   8    0.36    0.78
   3  -9  -7   12.63    1.29
  -3   9   7   13.69    1.56
   3  -9  -6    6.11    1.05
  -3   9   6    5.26    1.15
   3  -9  -5   -0.45    0.81
  -3   9   5    0.89    0.98
  -3   9   4   38.23    2.75
  -3   9   3  264.03   12.22
  -3   9   2  673.92   29.33
  -3   9   1  615.05   26.89
  -3   9   0   -0.16    1.12
  -3   9  -1   88.74    4.94
  -3   9  -2    2.18    0.88
  -3   9  -2    1.78    1.11
  -3   9  -3    1.47    1.12
  -3   9  -3    2.82    0.88
  -3   9  -4    0.64    1.00
  -3   9  -4    0.97    1.03
  -3   9  -4    0.47    0.75
  -3   9  -5    1.19    1.02
  -3   9  -5    0.75    0.99
  -3   9  -5    0.34    0.72
  -3   9  -5    1.57    1.13
  -3   9  -6    2.87    1.11
  -3   9  -6    3.98    1.12
  -3   9  -6    3.52    0.85
  -3   9  -7    3.04    0.94
  -3   9  -7    3.20    1.05
  -3   9  -7    1.99    0.70
  -3   9  -8    3.77    0.93
  -3   9  -9    2.24    0.76
  -3   8  11    1.85    0.75
   3  -8 -11    2.60    0.65
   3  -8 -10   -0.61    0.69
  -3   8   9    0.84    0.71
   3  -8  -9   -0.92    0.78
  -3   8   8    6.50    1.13
   3  -8  -8    7.58    1.14
  -3   8   7   -0.12    0.83
   3  -8  -7    0.46    0.78
  -3   8   6    7.90    1.06
  -3   8   6    6.98    1.16
   3  -8  -6    7.72    1.16
  -3   8   5    6.12    0.92
  -3   8   5    2.81    1.12
  -3   8   5    3.58    0.99
  -3   8   4    1.56    0.68
  -3   8   4    3.05    1.07
  -3   8   3   99.02    5.17
  -3   8   3   95.50    4.82
  -3   8   2   20.94    1.91
  -3   8   1  136.40    6.80
  -3   8   0    4.55    1.10
   3  -8   0    3.83    1.33
  -3   8  -1    4.88    0.93
  -3   8  -1    7.28    1.27
  -3   8  -1    9.05    1.25
  -3   8  -2   13.66    1.41
  -3   8  -2   16.99    1.81
  -3   8  -2   18.23    1.64
  -3   8  -3   46.57    2.96
  -3   8  -3   36.38    2.47
  -3   8  -3   46.89    2.76
  -3   8  -3   34.01    2.60
  -3   8  -4    0.12    0.69
  -3   8  -4    0.16    1.03
  -3   8  -4   -0.27    0.96
  -3   8  -4    1.02    0.95
  -3   8  -5    1.29    1.05
  -3   8  -5    2.92    0.92
  -3   8  -5    2.28    1.12
  -3   8  -5    2.43    1.08
  -3   8  -6   31.47    2.27
  -3   8  -6   36.16    2.53
  -3   8  -6   38.73    2.53
  -3   8  -7    0.38    0.95
  -3   8  -7    0.84    0.92
  -3   8  -8    5.17    1.13
  -3   8  -9   10.31    1.30
  -3   8 -10    1.38    0.72
  -3   7  12    3.08    0.66
   3  -7 -12    4.11    0.74
   3  -7 -11   17.15    1.43
  -3   7  11   13.71    1.29
  -3   7  10    2.44    0.89
   3  -7 -10    2.15    0.88
  -3   7   9   18.27    1.66
   3  -7  -9   16.13    1.59
   3  -7  -8   23.15    1.88
  -3   7   8   20.80    1.84
  -3   7   7   13.16    1.42
   3  -7  -7   11.24    1.37
  -3   7   6   83.43    4.42
  -3   7   5    7.19    0.94
  -3   7   5    6.38    1.13
  -3   7   4   10.72    1.08
   3  -7  -4   12.38    2.25
  -3   7   4    8.50    1.20
  -3   7   3  118.91    7.01
  -3   7   3  120.53    5.75
  -3   7   3  129.32    6.09
   3  -7  -3  121.35    7.77
  -3   7   3  115.08    5.84
   3  -7  -2  231.95   12.93
  -3   7   2  224.84   12.18
  -3   7   2  252.92   10.94
  -3   7   2  249.61   11.23
  -3   7   1    0.96    0.87
   3  -7  -1    0.77    1.17
  -3   7   0    3.31    0.92
   3  -7   0    1.76    1.02
  -3   7   0    4.37    1.03
   3  -7   0    3.59    1.55
  -3   7  -1   39.52    3.41
   3  -7   1   39.73    3.56
  -3   7  -1   46.44    2.73
  -3   7  -1   48.55    2.90
   3  -7   1   50.42    4.27
   3  -7   1   39.38    4.07
   3  -7   2   -0.62    1.04
  -3   7  -2   -0.86    0.84
  -3   7  -2    1.18    0.97
   3  -7   2    0.39    1.15
   3  -7   2    0.45    1.25
   3  -7   3   10.80    1.88
  -3   7  -3   14.12    1.60
  -3   7  -3   14.39    1.31
   3  -7   3   11.22    2.46
   3  -7   3   10.16    2.13
  -3   7  -3   14.36    1.46
  -3   7  -4   11.04    1.34
  -3   7  -4   10.37    1.28
  -3   7  -4    9.65    1.45
  -3   7  -4    9.01    1.16
  -3   7  -5   32.09    2.32
  -3   7  -5   33.63    2.33
  -3   7  -5   28.19    2.44
  -3   7  -5   35.57    2.25
  -3   7  -6   10.53    1.37
  -3   7  -6    8.59    1.32
  -3   7  -6    8.70    1.10
  -3   7  -7    0.79    1.00
  -3   7  -7    1.26    1.02
  -3   7  -8    1.53    1.01
  -3   7  -9    1.40    0.96
  -3   7 -10   22.50    1.74
  -3   7 -11    0.15    0.67
   3  -6 -13    2.62    0.62
  -3   6  12   -0.42    0.68
   3  -6 -12    0.45    0.67
   3  -6 -11    0.44    0.83
  -3   6  11    0.31    0.78
  -3   6  10    0.94    0.83
   3  -6 -10    2.67    0.96
  -3   6   9    0.49    0.85
   3  -6  -9    0.25    0.83
   3  -6  -8   73.21    4.08
  -3   6   8   75.16    4.07
  -3   6   7   -0.23    0.79
   3  -6  -7   -0.35    0.78
  -3   6   6    0.11    0.79
   3  -6  -6    0.39    1.05
   3  -6  -6    0.39    1.18
  -3   6   5   14.80    1.38
   3  -6  -5   18.14    2.44
   3  -6  -5   13.43    2.23
  -3   6   4   14.90    1.20
   3  -6  -4   14.01    2.22
  -3   6   4   12.75    1.28
   3  -6  -3   28.64    3.08
  -3   6   3   34.69    2.77
   3  -6  -2    0.97    1.07
  -3   6   2   -0.23    0.78
   3  -6  -1    4.75    1.37
   3  -6   0    0.24    0.84
   3  -6   0    1.27    1.09
   3  -6   0    0.67    1.19
   3  -6   1    3.95    1.15
   3  -6   1    1.59    1.04
   3  -6   1    4.27    1.53
  -3   6  -1    2.74    0.93
   3  -6   2   63.50    4.79
   3  -6   2   65.38    5.16
  -3   6  -2   63.80    4.23
  -3   6  -3   15.04    1.52
  -3   6  -3   12.80    1.24
   3  -6   3   15.00    2.59
  -3   6  -3   14.29    1.36
  -3   6  -4   -0.09    0.64
  -3   6  -4    0.26    0.91
   3  -6   4   -0.48    1.28
  -3   6  -4   -0.42    0.84
  -3   6  -4    0.62    0.76
  -3   6  -5   38.64    2.75
  -3   6  -5   40.85    2.50
  -3   6  -5   37.69    2.56
  -3   6  -5   48.42    2.70
  -3   6  -5   43.29    3.49
   3  -6   5   36.05    4.23
  -3   6  -6   34.45    2.31
  -3   6  -6   29.32    2.26
  -3   6  -7    5.71    1.23
  -3   6  -7    7.02    1.26
  -3   6  -8   39.36    2.68
  -3   6  -9    2.23    0.98
  -3   6 -10    1.00    0.88
  -3   6 -11   -0.27    0.75
   3  -5 -13    6.14    0.93
   3  -5 -12    0.21    0.77
  -3   5  12    0.30    0.76
   3  -5 -11    6.78    1.23
  -3   5  11   10.07    1.23
  -3   5  10    4.24    0.98
   3  -5 -10    1.54    0.93
  -3   5   9    1.92    0.86
   3  -5  -9    1.13    0.88
   3  -5  -8   31.65    2.30
  -3   5   8   36.65    2.34
  -3   5   7    2.81    0.87
   3  -5  -7    2.21    1.24
   3  -5  -7    3.47    1.50
  -3   5   6    0.09    0.65
   3  -5  -6   -1.02    1.20
   3  -5  -6   -0.70    1.16
   3  -5  -5   31.68    3.20
   3  -5  -5   38.47    3.40
   3  -5  -4    7.85    1.57
   3  -5  -3  205.92   10.58
  -3   5   3  202.96    9.90
   3  -5  -2   81.48    5.11
  -3   5   2   75.95    4.56
   3  -5  -1  105.71    5.83
  -3   5   1   84.06    5.11
   3  -5   0    1.01    0.94
  -3   5   0    1.49    0.75
   3  -5   1   77.66    5.12
  -3   5  -1   69.00    4.28
   3  -5   2    0.53    0.83
   3  -5   2    1.64    1.22
  -3   5  -2   -0.18    0.67
   3  -5   3    0.45    0.80
   3  -5   3    2.60    1.50
   3  -5   4    0.75    0.70
  -3   5  -4    0.69    0.65
   3  -5   4   -0.42    1.40
  -3   5  -5    7.70    1.20
  -3   5  -5   11.43    1.19
   3  -5   5    6.41    1.38
  -3   5  -5    8.17    1.19
  -3   5  -5    9.68    1.54
   3  -5   5    9.46    2.29
   3  -5   6   -0.31    0.75
  -3   5  -6    0.29    0.75
  -3   5  -6    0.87    0.85
  -3   5  -6    0.33    0.97
  -3   5  -7  117.75    6.10
  -3   5  -7  132.15    6.22
  -3   5  -8  249.64   11.42
  -3   5  -9   56.03    3.38
  -3   5 -10  122.37    6.08
  -3   5 -11    1.63    0.89
  -3   5 -12    0.77    0.68
   3  -4 -14    0.34    0.54
  -3   4  13   -0.35    0.71
   3  -4 -13    0.39    0.71
  -3   4  12    0.97    0.79
   3  -4 -12   -0.84    0.88
  -3   4  11    3.57    0.96
   3  -4 -11    3.13    1.01
  -3   4  10   16.57    1.55
   3  -4 -10   11.34    1.51
   3  -4  -9   71.71    4.04
  -3   4   9   75.83    4.00
   3  -4  -8   41.46    3.81
  -3   4   8   42.24    2.58
   3  -4  -7  318.91   16.34
  -3   4   7  333.46   14.62
   3  -4  -7  346.21   16.62
   3  -4  -6  715.19   32.15
   3  -4  -6  710.78   32.06
   3  -4  -5    1.62    1.20
   3  -4  -5   -0.53    0.96
   3  -4  -4   97.65    5.78
  -3   4   3  209.39    9.99
   3  -4  -3  216.93   10.54
  -3   4   2   97.79    5.25
   3  -4  -2  101.75    5.66
  -3   4   1   24.12    1.96
   3  -4  -1   21.74    2.11
  -3   4   0  630.96   27.58
   3  -4   0  635.15   27.96
   3  -4   1    3.06    0.85
  -3   4  -1    3.48    0.87
   3  -4   1    1.62    0.97
   3  -4   1    4.43    1.23
   3  -4   2  136.00    6.90
  -3   4  -2  133.18    6.72
  -3   4  -2  135.96    6.78
   3  -4   2  130.14    7.59
  -3   4  -3  245.42   11.82
   3  -4   3  252.12   12.85
   3  -4   3  253.41   11.91
  -3   4  -4    9.16    1.37
   3  -4   4    8.13    2.08
   3  -4   4    9.22    1.41
  -3   4  -5   96.88    5.69
   3  -4   5   95.21    6.74
   3  -4   5   93.78    5.71
   3  -4   6    3.99    1.17
  -3   4  -6    3.42    1.01
  -3   4  -6    5.42    1.27
  -3   4  -6    4.46    0.91
  -3   4  -7   66.55    3.65
  -3   4  -7   66.44    3.71
   3  -4   7   63.55    4.76
  -3   4  -8   18.08    1.67
  -3   4  -9   28.69    2.18
  -3   4 -10   40.26    2.68
  -3   4 -11   13.69    1.43
  -3   4 -12   -0.86    0.77
   3  -3 -14    0.81    0.65
  -3   3  13    4.43    0.89
   3  -3 -13    4.48    1.02
  -3   3  12    2.50    0.94
   3  -3 -12    1.66    1.00
   3  -3 -11    0.80    0.92
  -3   3  11    1.68    0.90
   3  -3 -10   37.82    2.76
  -3   3  10   48.34    2.81
  -3   3   9   84.54    4.15
   3  -3  -9   69.84    4.09
  -3   3   8    1.61    0.72
  -3   3   8    2.53    1.21
  -3   3   7   49.88    3.66
  -3   3   6   39.22    2.95
   3  -3  -6   38.48    3.27
   3  -3  -5  111.62    6.47
  -3   3   5  118.77    6.13
   3  -3  -4   26.45    2.34
  -3   3   4   24.09    1.97
  -3   3   3  322.76   14.86
   3  -3  -3  350.37   15.38
  -3   3   2  148.59    7.27
  -3   3   2  154.09    7.29
   3  -3  -2  153.61    7.59
  -3   3   1  521.38   22.19
   3  -3  -1  506.10   22.42
  -3   3   1  498.66   22.10
   3  -3   0    3.37    0.72
  -3   3   0    1.95    0.74
   3  -3   0    0.75    0.75
   3  -3   1  169.57    8.10
  -3   3  -1  176.25    8.09
  -3   3  -1  170.57    8.00
   3  -3   1  162.37    8.59
   3  -3   2   10.96    1.29
  -3   3  -2   15.21    1.37
  -3   3  -2   14.31    1.42
   3  -3   2   12.04    1.86
  -3   3  -3   51.23    3.29
   3  -3   3   50.07    3.94
   3  -3   3   53.87    3.34
  -3   3  -4    1.52    0.71
   3  -3   4    0.66    1.30
   3  -3   4    1.96    0.80
  -3   3  -5   39.81    3.09
   3  -3   5   38.39    3.89
   3  -3   5   38.93    3.08
   3  -3   6    4.25    1.16
  -3   3  -6    6.24    1.07
  -3   3  -6    5.32    1.18
   3  -3   6    4.68    1.77
  -3   3  -6    5.76    0.91
   3  -3   7   54.30    4.07
   3  -3   7   44.99    4.61
  -3   3  -7   46.61    3.80
  -3   3  -7   50.98    3.03
  -3   3  -7   49.99    2.92
  -3   3  -8   22.74    1.94
  -3   3  -8   20.54    1.81
  -3   3  -9  169.22    8.07
  -3   3 -10    0.13    0.93
  -3   3 -11    6.11    1.17
  -3   3 -12   -0.73    0.78
  -3   3 -13    4.28    0.75
   3  -2 -14    8.54    1.11
  -3   2  13   11.65    1.23
   3  -2 -13    6.88    1.26
  -3   2  12   92.49    4.51
   3  -2 -12   74.91    4.49
  -3   2  11    4.31    1.05
   3  -2 -11    5.23    1.19
  -3   2  11    7.02    1.15
  -3   2  10   13.54    1.43
  -3   2   9   27.96    1.99
  -3   2   9   27.04    2.88
  -3   2   8   -0.36    0.68
  -3   2   8    0.55    0.83
  -3   2   7   13.69    1.74
  -3   2   6   17.72    1.86
   3  -2  -6   17.79    2.10
  -3   2   5   43.07    2.88
   3  -2  -5   40.40    3.08
   3  -2  -4  236.94   11.14
  -3   2   4  233.95   10.88
  -3   2   3  201.73    9.24
  -3   2   2  171.24    7.92
  -3   2   2  169.89    7.98
  -3   2   1 1629.92   68.57
  -3   2   1 1610.05   68.60
   3  -2  -1 1637.08   68.66
   3  -2   0   97.27    4.54
  -3   2   0   89.35    4.45
  -3   2   0   88.20    4.57
   3  -2   1  178.21    8.41
  -3   2  -1  169.16    7.87
  -3   2  -1  164.52    7.85
   3  -2   2  282.38   13.30
  -3   2  -2  280.12   12.71
   3  -2   3   17.52    2.25
  -3   2  -3   20.16    1.75
  -3   2  -4   12.59    1.51
   3  -2   4   13.87    2.07
  -3   2  -5   78.81    4.75
  -3   2  -6    1.20    0.82
   3  -2   6    0.39    1.31
  -3   2  -6    0.93    0.89
  -3   2  -7    4.62    1.17
   3  -2   7    3.59    1.59
  -3   2  -7    3.63    1.08
  -3   2  -7    2.83    0.90
  -3   2  -8   22.51    1.89
  -3   2  -8   21.33    1.83
  -3   2  -9   14.18    1.57
  -3   2 -10    8.70    1.33
  -3   2 -11   16.17    1.63
  -3   2 -12    0.38    0.80
  -3   2 -13    2.05    0.66
   3  -1 -15    5.35    0.79
   3  -1 -14    3.47    0.87
  -3   1  13   15.56    1.41
   3  -1 -13   11.23    1.51
  -3   1  12   88.84    4.58
  -3   1  12   85.61    4.60
  -3   1  11   57.55    3.29
  -3   1  11   53.23    3.24
  -3   1  10  106.93    5.35
   3  -1  -9   14.27    2.24
  -3   1   9   17.71    1.54
  -3   1   9   16.34    2.21
  -3   1   8    7.95    1.50
  -3   1   8    6.91    1.01
   3  -1  -8    8.03    1.57
  -3   1   7   31.54    2.68
   3  -1  -7   33.12    2.81
  -3   1   6   39.65    2.98
  -3   1   6   45.58    3.04
  -3   1   5    1.26    0.74
  -3   1   5    2.64    0.86
  -3   1   5    1.65    0.73
  -3   1   4   69.80    4.06
   3  -1  -4   74.23    4.18
  -3   1   4   76.77    4.08
  -3   1   4   75.75    3.98
  -3   1   3   20.72    1.74
   3  -1  -3   23.44    1.84
  -3   1   3   27.75    1.85
  -3   1   3   25.64    1.79
  -3   1   3   23.69    1.75
  -3   1   2   72.39    3.98
  -3   1   2   76.50    4.00
  -3   1   2   79.47    3.99
  -3   1   2   80.05    4.05
  -3   1   1  390.96   17.05
  -3   1   1  386.65   16.83
  -3   1   1  393.88   17.12
   3  -1   0   92.64    4.63
  -3   1   0   83.70    4.31
  -3   1   0   89.64    4.51
  -3   1  -1    0.20    0.53
   3  -1   1    0.28    0.82
  -3   1  -1   -0.21    0.58
  -3   1  -2    0.36    0.54
   3  -1   2   -0.36    1.02
   3  -1   3  385.17   18.65
  -3   1  -3  422.14   18.14
  -3   1  -4  148.37    7.46
  -3   1  -5    0.40    0.74
   3  -1   5    0.62    1.10
  -3   1  -6    1.84    0.84
   3  -1   6    1.46    1.26
  -3   1  -7   37.91    2.46
  -3   1  -7   37.43    2.36
  -3   1  -8  170.81    8.01
  -3   1  -8  167.48    7.97
  -3   1  -9    0.74    0.94
  -3   1 -10   -0.88    0.99
  -3   1 -11    2.09    1.01
  -3   1 -12    2.18    0.85
  -3   1 -13    2.93    0.72
   3   0 -15   -1.22    0.65
   3   0 -14    1.77    0.83
  -3   0  14    4.04    0.79
  -3   0  13    4.57    0.94
  -3   0  13    4.24    0.93
  -3   0  12   -0.36    0.86
  -3   0  12    0.24    0.82
  -3   0  11    3.35    0.96
  -3   0  11    3.90    0.94
  -3   0  10    2.25    0.84
  -3   0  10    1.57    0.86
  -3   0   9    0.30    0.90
   3   0  -9   -0.34    1.00
  -3   0   8   -0.26    0.80
   3   0  -8    3.74    1.32
  -3   0   7   17.70    1.91
  -3   0   7   14.11    1.71
   3   0  -7   16.05    1.94
  -3   0   6  236.28   11.11
  -3   0   6  229.63   11.06
   3   0  -6  231.46   11.15
  -3   0   5    1.64    0.77
  -3   0   5    0.94    0.71
  -3   0   4   51.79    3.02
  -3   0   4   49.70    3.06
  -3   0   3  243.79   11.06
  -3   0   3  243.10   10.99
  -3   0   3  241.42   11.02
  -3   0   3  247.73   10.95
  -3   0   3  242.28   10.99
  -3   0   2    9.88    1.07
  -3   0   2    9.71    1.05
  -3   0   2    9.09    1.06
  -3   0   2    9.92    1.08
  -3   0   2    9.33    1.05
  -3   0   1  411.43   18.04
  -3   0   1  418.77   18.24
  -3   0   1  409.52   18.15
  -3   0   1  423.87   18.15
  -3   0   1  411.27   18.05
  -3   0   1  428.53   18.13
  -3   0   0   32.96    2.34
  -3   0   0   31.30    2.08
  -3   0   0   30.99    2.02
  -3   0   0   28.53    1.98
  -3   0   0   33.95    1.98
  -3   0  -1   37.89    2.76
  -3   0  -1   34.57    2.31
  -3   0  -1   41.60    2.34
  -3   0  -1   37.76    2.36
  -3   0  -2   38.11    2.50
  -3   0  -2   42.02    3.10
  -3   0  -3  922.80   39.54
  -3   0  -3  918.61   40.34
  -3   0  -4  124.40    6.56
  -3   0  -4  133.36    7.50
  -3   0  -5   41.68    3.04
  -3   0  -5   45.34    3.95
  -3   0  -6  101.74    6.98
  -3   0  -7   15.15    1.47
  -3   0  -7   12.87    1.32
  -3   0  -8   12.44    1.51
  -3   0  -8   11.25    1.38
  -3   0  -9    0.74    1.00
  -3   0 -10    1.38    0.93
  -3   0 -11    0.34    0.85
  -3   0 -12    0.65    0.79
  -3   0 -13    0.25    0.58
   3   1 -15   11.92    1.07
  -3  -1  14   -0.17    0.65
  -3  -1  14    0.72    0.70
  -3  -1  13   -0.63    0.80
  -3  -1  13   -0.56    0.76
  -3  -1  12   75.31    4.05
  -3  -1  12   74.24    4.08
  -3  -1  11   26.53    2.00
  -3  -1  11   25.01    1.98
  -3  -1  10   -0.11    0.75
   3   1  -9   38.93    3.51
  -3  -1   9   29.05    2.94
   3   1  -8    7.37    1.61
  -3  -1   8    7.69    1.42
   3   1  -7   71.98    4.77
  -3  -1   7   75.08    4.60
  -3  -1   7   78.21    4.71
   3   1  -6    1.58    0.83
  -3  -1   6    1.16    0.80
  -3  -1   6    0.87    0.75
  -3  -1   5   13.11    1.50
  -3  -1   5   12.54    1.41
  -3  -1   4  293.54   12.77
  -3  -1   4  279.30   12.96
  -3  -1   4  279.83   12.79
  -3  -1   3  285.05   12.33
  -3  -1   3  267.42   12.29
  -3  -1   3  271.20   12.39
  -3  -1   2    4.41    0.73
  -3  -1   2    3.73    0.81
  -3  -1   2    5.64    0.88
  -3  -1   2    4.03    0.73
  -3  -1   1  704.76   29.09
  -3  -1   1  673.19   29.04
  -3  -1   1  647.18   29.15
  -3  -1   1  681.12   29.18
  -3  -1   1  704.71   29.20
  -3  -1   1  668.99   29.00
  -3  -1   0  586.62   25.08
  -3  -1   0  579.16   24.86
  -3  -1   0  589.90   25.03
  -3  -1   0  565.21   25.02
  -3  -1   0  580.26   25.37
   3   1   1  146.72    7.83
  -3  -1  -1  172.20    7.63
  -3  -1  -1  164.50    7.48
  -3  -1  -1  154.92    7.44
  -3  -1  -1  150.75    7.99
  -3  -1  -2  383.77   17.35
  -3  -1  -2  368.36   16.64
  -3  -1  -3  459.71   20.79
  -3  -1  -3  441.58   19.90
  -3  -1  -4  138.68    7.79
   3   1   4  122.13    7.50
  -3  -1  -4  130.78    6.76
  -3  -1  -5  130.80    7.81
   3   1   5  118.21    7.62
  -3  -1  -6    2.99    1.63
   3   1   6    6.76    1.79
  -3  -1  -6    5.32    0.87
  -3  -1  -7   16.00    2.88
  -3  -1  -7   14.63    1.52
  -3  -1  -7   13.27    1.36
   3   1   7    9.30    2.31
  -3  -1  -8   10.41    1.30
  -3  -1  -8   12.17    1.52
  -3  -1  -9    0.37    0.86
  -3  -1  -9    1.01    1.09
  -3  -1 -10   -0.49    0.93
  -3  -1 -11    0.11    0.88
  -3  -1 -12    0.44    0.73
  -3  -2  14    0.65    0.66
  -3  -2  14   -0.61    0.68
  -3  -2  13    1.25    0.60
  -3  -2  13    1.03    0.76
  -3  -2  13    0.76    0.76
  -3  -2  12   11.85    1.17
  -3  -2  12   13.37    1.41
  -3  -2  12   14.50    1.46
  -3  -2  11   20.51    1.79
  -3  -2  10    5.82    1.06
  -3  -2   9   90.61    4.36
  -3  -2   9   83.55    4.14
  -3  -2   8    1.65    0.61
   3   2  -8    1.84    1.06
   3   2  -7   25.79    2.60
  -3  -2   7   29.26    2.62
   3   2  -6  234.02   11.61
  -3  -2   6  242.38   11.58
  -3  -2   5   22.19    2.07
  -3  -2   4  118.69    5.96
  -3  -2   4  109.56    5.73
  -3  -2   3  141.07    6.75
  -3  -2   3  132.41    6.64
  -3  -2   3  135.34    6.69
  -3  -2   2 1023.52   43.34
  -3  -2   2 1008.29   43.39
  -3  -2   2 1019.54   43.44
   3   2  -1  278.70   12.90
  -3  -2   1  289.06   12.92
  -3  -2   1  288.70   12.88
   3   2   0   38.42    2.64
  -3  -2   0   37.76    2.55
  -3  -2   0   45.85    3.14
  -3  -2   0   38.40    2.51
  -3  -2   0   36.95    2.44
  -3  -2  -1  171.91    8.29
   3   2   1  173.38    8.69
  -3  -2  -1  170.26    8.16
  -3  -2  -1  174.06    8.14
   3   2   2  215.01   10.52
  -3  -2  -2  202.44    9.84
   3   2   3   50.70    3.90
  -3  -2  -3   48.62    3.23
  -3  -2  -3   49.99    4.04
  -3  -2  -4   -0.58    0.68
   3   2   4    0.33    1.14
  -3  -2  -4    1.41    1.25
   3   2   5    3.90    1.53
  -3  -2  -5    5.70    1.93
  -3  -2  -6    3.55    0.85
   3   2   6    6.34    1.84
  -3  -2  -6    4.75    1.00
  -3  -2  -6    2.32    1.68
  -3  -2  -7   66.13    5.88
  -3  -2  -7   68.87    3.67
   3   2   7   58.87    5.58
  -3  -2  -8    8.30    1.25
  -3  -2  -8    8.44    1.39
  -3  -2  -9   29.02    2.21
  -3  -2  -9   26.60    2.17
  -3  -2 -10   10.52    1.37
  -3  -2 -11   15.99    1.51
  -3  -2 -12    2.69    0.76
  -3  -3  14    4.95    0.67
  -3  -3  14    4.82    0.81
  -3  -3  14    3.18    0.77
  -3  -3  13    5.24    0.79
  -3  -3  13    5.75    0.97
  -3  -3  13    4.93    1.00
  -3  -3  12    5.02    0.88
  -3  -3  12    4.43    1.03
  -3  -3  11   69.19    3.63
  -3  -3  11   75.54    3.77
  -3  -3  11   67.04    3.86
  -3  -3  10    0.10    0.67
  -3  -3  10    0.60    0.81
   3   3  -9    1.50    1.13
  -3  -3   9    0.27    0.59
  -3  -3   9    0.98    0.76
   3   3  -8   37.88    3.50
  -3  -3   8   33.99    2.12
  -3  -3   8   36.32    3.26
  -3  -3   8   40.08    2.33
  -3  -3   7    0.79    0.90
   3   3  -7   -0.28    0.91
  -3  -3   6  137.66    7.43
  -3  -3   5  235.15   11.37
  -3  -3   4  320.24   14.88
  -3  -3   4  334.20   15.07
  -3  -3   3  407.78   18.27
  -3  -3   3  397.28   18.30
  -3  -3   3  424.42   18.38
  -3  -3   2  105.97    5.52
  -3  -3   2  108.70    5.62
  -3  -3   2   99.32    5.60
   3   3  -2  116.64    5.81
  -3  -3   1   97.59    5.45
  -3  -3   1  106.33    5.50
   3   3  -1  108.55    5.64
  -3  -3   0  116.14    6.64
  -3  -3   0  110.72    5.90
  -3  -3   0  118.58    6.00
   3   3   0  115.44    6.18
  -3  -3  -1    1.73    1.19
  -3  -3  -1    2.38    0.72
  -3  -3  -1    2.02    0.82
   3   3   1    3.68    1.13
  -3  -3  -2  156.71    7.90
   3   3   3   38.94    3.44
  -3  -3  -3   30.84    2.59
   3   3   4    6.80    1.70
  -3  -3  -4    6.87    1.87
  -3  -3  -5    2.29    1.58
  -3  -3  -5    2.30    0.65
   3   3   5    3.47    1.57
  -3  -3  -5    1.21    0.84
  -3  -3  -6    0.41    0.76
   3   3   6    0.99    1.38
  -3  -3  -6    2.55    1.65
  -3  -3  -6    0.12    0.89
  -3  -3  -7   20.14    1.71
  -3  -3  -8   33.11    2.35
  -3  -3  -9   26.12    2.08
  -3  -3  -9   29.72    2.22
  -3  -3 -10    2.93    0.96
  -3  -3 -11    1.03    0.79
  -3  -3 -12    0.13    0.58
  -3  -4  14    0.51    0.46
  -3  -4  14    0.54    0.56
  -3  -4  14    0.73    0.59
  -3  -4  13    1.71    0.61
  -3  -4  13    1.84    0.80
  -3  -4  13    0.98    0.74
  -3  -4  12    0.48    0.63
  -3  -4  12    0.36    0.57
  -3  -4  12    0.81    0.80
  -3  -4  11    1.73    0.73
  -3  -4  11    1.27    0.70
  -3  -4  11    1.11    0.87
  -3  -4  10    0.79    0.67
  -3  -4  10    1.84    0.85
  -3  -4   9   25.32    1.83
  -3  -4   9   30.93    2.10
  -3  -4   8   13.76    1.34
  -3  -4   8   11.24    1.90
   3   4  -8   15.24    2.25
  -3  -4   7    6.41    0.97
  -3  -4   7    9.94    1.65
  -3  -4   6  112.43    6.53
  -3  -4   5   41.41    3.20
  -3  -4   4    2.15    0.92
  -3  -4   4    0.84    0.80
  -3  -4   3  310.13   14.11
  -3  -4   3  295.39   14.08
  -3  -4   3  301.74   14.09
  -3  -4   2   70.51    4.04
  -3  -4   2   64.84    4.07
   3   4  -2   65.68    4.27
  -3  -4   1    0.92    0.67
   3   4  -1    2.62    1.09
  -3  -4   0  103.03    6.36
  -3  -4   0   98.07    5.45
  -3  -4   0   98.96    5.52
   3   4   0   96.99    5.76
  -3  -4  -1   61.59    4.78
  -3  -4  -1   61.29    3.91
  -3  -4  -1   61.34    3.87
   3   4   1   64.53    4.32
   3   4   2    3.33    1.22
   3   4   2    3.82    1.29
  -3  -4  -2    3.96    1.54
   3   4   3    4.65    1.36
  -3  -4  -4    9.33    1.03
  -3  -4  -4    9.73    1.22
  -3  -4  -5   11.36    1.15
  -3  -4  -5   14.93    2.83
  -3  -4  -5   11.37    1.47
  -3  -4  -6    8.99    1.33
  -3  -4  -6    6.05    1.08
  -3  -4  -7   -1.14    1.05
  -3  -4  -7    1.18    0.84
  -3  -4  -8   37.79    2.55
  -3  -4  -9    3.28    1.15
  -3  -4  -9    3.48    1.03
  -3  -4 -10    4.59    1.01
  -3  -4 -11    0.72    0.67
  -3  -5  14    2.69    0.61
  -3  -5  14    3.60    0.52
  -3  -5  13    0.59    0.50
  -3  -5  13    2.46    0.75
  -3  -5  13    1.39    0.68
  -3  -5  13    0.60    0.51
  -3  -5  12    9.50    1.02
  -3  -5  12    8.07    1.12
  -3  -5  12    9.20    1.01
  -3  -5  11   50.84    2.83
  -3  -5  11   46.25    2.97
  -3  -5  11   50.96    2.75
  -3  -5  10    2.17    0.76
  -3  -5  10    2.12    0.93
  -3  -5  10    2.65    0.77
  -3  -5   9   12.39    1.24
  -3  -5   9   13.46    1.23
  -3  -5   9   15.32    1.49
  -3  -5   8    3.44    0.94
  -3  -5   7    0.97    0.91
  -3  -5   7    1.28    0.78
  -3  -5   6  104.29    4.95
  -3  -5   6  105.60    6.45
  -3  -5   6  104.11    5.13
  -3  -5   5   -0.27    0.59
  -3  -5   5   -0.09    0.67
  -3  -5   5    0.81    0.84
  -3  -5   4    4.95    1.14
  -3  -5   4    3.66    1.04
  -3  -5   3   22.34    2.21
  -3  -5   3   23.10    2.23
  -3  -5   2   29.59    2.62
   3   5  -2   32.18    2.96
  -3  -5   1    3.38    1.00
   3   5  -1    5.99    1.39
  -3  -5   0    5.84    1.65
  -3  -5   0    4.29    1.03
   3   5   0    3.13    1.19
  -3  -5  -1   60.85    5.14
   3   5   1   62.39    4.49
  -3  -5  -1   55.00    4.03
  -3  -5  -1   63.37    4.08
  -3  -5  -2   11.70    2.46
  -3  -5  -2    8.72    1.16
   3   5   2   10.91    1.95
  -3  -5  -2    9.74    1.02
  -3  -5  -3   10.83    1.35
   3   5   3   13.30    2.17
   3   5   3   12.51    2.10
  -3  -5  -3   10.97    1.16
  -3  -5  -4   26.43    2.06
   3   5   4   24.16    2.95
   3   5   4   28.08    3.15
  -3  -5  -4   22.81    1.68
  -3  -5  -5   75.34    4.32
  -3  -5  -5   76.86    3.95
  -3  -5  -6   18.70    1.53
  -3  -5  -6   17.14    1.80
  -3  -5  -6   18.48    1.64
  -3  -5  -7    4.71    1.24
  -3  -5  -7    3.22    1.01
  -3  -5  -8    3.25    0.97
  -3  -5  -9    0.42    0.83
  -3  -5  -9    0.22    1.02
  -3  -5 -10    5.44    0.96
  -3  -5 -11    3.49    0.69
  -3  -6  13    0.57    0.44
  -3  -6  13    0.28    0.44
  -3  -6  13    0.51    0.59
  -3  -6  12    1.43    0.55
  -3  -6  12    2.08    0.63
  -3  -6  12    2.57    0.82
  -3  -6  11   11.78    1.07
  -3  -6  11   11.80    1.14
  -3  -6  11   11.99    1.32
  -3  -6  10    0.09    0.64
  -3  -6  10    0.73    0.85
  -3  -6   9    0.76    0.66
  -3  -6   9    1.38    0.89
  -3  -6   8    2.34    0.91
  -3  -6   8    2.03    0.68
  -3  -6   8    3.72    0.85
  -3  -6   7   49.13    2.71
  -3  -6   7   46.50    2.91
  -3  -6   6    4.45    0.83
  -3  -6   6    3.37    0.88
  -3  -6   5   29.55    1.89
  -3  -6   5   33.01    3.02
  -3  -6   5   29.49    2.06
  -3  -6   4   74.66    3.64
  -3  -6   4   63.83    4.75
  -3  -6   4   74.20    3.57
  -3  -6   4   60.67    4.67
  -3  -6   4   72.79    3.81
  -3  -6   3   79.73    5.03
  -3  -6   3   78.94    3.77
  -3  -6   3   73.88    3.77
  -3  -6   2  329.96   15.69
  -3  -6   2  331.23   14.19
  -3  -6   2  321.76   14.16
  -3  -6   1    3.36    0.71
  -3  -6   1    2.99    1.01
   3   6  -1    2.33    1.24
  -3  -6   0   84.33    5.52
  -3  -6   0   93.66    4.35
   3   6   0   83.10    5.95
  -3  -6  -1   99.88    4.88
  -3  -6  -1   99.20    6.07
  -3  -6  -1  110.58    4.82
  -3  -6  -1   98.07    7.43
  -3  -6  -1   88.21    5.11
   3   6   1  113.59    6.91
  -3  -6  -2    3.26    1.83
  -3  -6  -2    6.60    1.25
   3   6   2    4.21    1.37
  -3  -6  -2    7.88    0.97
  -3  -6  -3    7.74    1.25
  -3  -6  -3    8.74    1.11
  -3  -6  -4   23.53    1.74
  -3  -6  -4   19.54    1.97
  -3  -6  -5   45.80    2.58
  -3  -6  -5   34.15    2.73
  -3  -6  -6   -0.10    0.76
  -3  -6  -6   -0.12    0.85
  -3  -6  -6   -0.15    1.06
  -3  -6  -7    2.39    0.93
  -3  -6  -7    2.56    1.13
  -3  -6  -8    5.94    1.05
  -3  -6  -9    0.09    0.70
  -3  -6  -9    0.75    0.89
  -3  -6 -10    9.24    0.98
  -3  -7  12    0.45    0.41
  -3  -7  12    0.78    0.47
  -3  -7  12   -0.31    0.62
  -3  -7  11    3.94    0.71
  -3  -7  11    1.76    0.75
  -3  -7  10   -0.17    0.58
  -3  -7  10    1.35    0.83
  -3  -7   9    0.12    0.86
  -3  -7   9    0.80    0.60
  -3  -7   9    0.98    0.69
  -3  -7   8   -0.44    0.68
  -3  -7   8   -1.38    0.87
  -3  -7   7   74.17    3.73
  -3  -7   7   66.87    3.91
  -3  -7   6   33.12    2.07
  -3  -7   6   29.74    2.23
  -3  -7   5   14.36    1.30
  -3  -7   5   11.05    1.33
  -3  -7   4    1.52    0.69
  -3  -7   4    1.39    0.71
  -3  -7   4    1.57    0.57
  -3  -7   4    2.22    0.85
  -3  -7   3    4.89    0.81
  -3  -7   3    3.52    0.68
  -3  -7   3    3.60    0.77
  -3  -7   3    3.75    0.94
  -3  -7   2   18.60    2.33
  -3  -7   2   22.05    1.54
  -3  -7   2   20.98    1.49
   3   7  -1   -0.78    1.23
  -3  -7   1    0.32    0.81
  -3  -7   1    0.88    0.68
  -3  -7   0    7.35    0.90
  -3  -7   0   10.06    1.05
  -3  -7  -1    0.19    0.67
  -3  -7  -1    0.31    0.51
  -3  -7  -2   18.45    1.56
  -3  -7  -3    9.58    1.19
  -3  -7  -4  133.76    6.40
  -3  -7  -5    1.52    0.88
  -3  -7  -6    1.61    0.83
  -3  -7  -6    0.44    0.86
  -3  -7  -7    0.58    0.69
  -3  -7  -7   -0.60    0.79
  -3  -7  -8    0.60    0.74
  -3  -7  -9   10.69    1.10
  -3  -7  -9    9.67    0.99
  -3  -8  11    1.85    0.66
  -3  -8  11    1.35    0.45
  -3  -8  11    1.69    0.50
  -3  -8  10    4.56    0.69
  -3  -8  10    5.89    0.97
  -3  -8   9   22.77    1.62
  -3  -8   9   27.69    1.94
  -3  -8   8  235.27   10.40
  -3  -8   8  230.04   10.66
  -3  -8   7   77.62    3.93
  -3  -8   7   75.30    4.14
  -3  -8   6   20.57    1.59
  -3  -8   6   19.80    1.79
  -3  -8   5   45.35    2.70
  -3  -8   5   50.11    2.97
  -3  -8   4    2.23    0.74
  -3  -8   4    2.00    0.76
  -3  -8   4    1.13    0.56
  -3  -8   4    2.64    0.94
  -3  -8   3   13.53    1.28
  -3  -8   3   11.93    1.37
  -3  -8   3   12.21    1.14
  -3  -8   3   11.92    1.20
  -3  -8   2   53.27    2.89
  -3  -8   2   53.58    2.94
  -3  -8   1   13.54    1.19
  -3  -8   1   13.25    1.28
  -3  -8   0   10.58    1.03
  -3  -8   0    8.46    1.05
  -3  -8  -1    0.41    0.52
  -3  -8  -1    0.20    0.81
  -3  -8  -2    2.56    0.86
  -3  -8  -3    1.85    0.83
  -3  -8  -3    0.76    0.64
  -3  -8  -4   37.96    2.39
  -3  -8  -5   -0.37    0.76
  -3  -8  -6    5.67    0.98
  -3  -8  -6    5.73    0.90
  -3  -8  -7    3.71    0.80
  -3  -8  -7    1.54    0.63
   3   8   8    2.62    0.55
  -3  -8  -8    3.03    0.65
  -3  -9  10    7.56    0.72
  -3  -9  10    6.24    0.64
  -3  -9  10    6.93    0.87
  -3  -9   9    3.12    0.76
  -3  -9   9    2.29    0.62
  -3  -9   8   17.65    1.55
  -3  -9   8   18.54    1.37
  -3  -9   7   12.91    1.40
  -3  -9   7   16.12    1.29
  -3  -9   6   -1.16    0.92
  -3  -9   6   -0.08    0.69
  -3  -9   5    8.43    1.20
  -3  -9   5    7.82    1.05
  -3  -9   4    0.25    0.81
  -3  -9   4    0.08    0.70
  -3  -9   4   -0.56    0.56
  -3  -9   4    0.17    0.58
  -3  -9   4    0.09    0.63
  -3  -9   3    8.26    1.20
  -3  -9   3    8.06    1.06
  -3  -9   3    9.75    1.05
  -3  -9   3    9.11    0.98
  -3  -9   2    9.48    1.24
  -3  -9   2    8.50    0.99
  -3  -9   2   10.37    1.16
  -3  -9   1   48.48    2.61
  -3  -9   1   43.47    2.62
  -3  -9   0   -0.59    0.54
  -3  -9   0    0.64    0.63
  -3  -9   0   -0.09    0.68
  -3  -9  -1   18.56    1.37
  -3  -9  -1   12.83    1.18
  -3  -9  -2    2.29    0.87
  -3  -9  -2    3.43    0.76
  -3  -9  -3    2.58    0.79
  -3  -9  -3    2.12    0.68
  -3  -9  -4   18.60    1.48
   3   9   5    5.11    0.76
  -3  -9  -5    4.06    0.79
   3   9   6    0.39    0.46
  -3  -9  -6    0.62    0.55
   3   9   7    6.65    0.68
  -3 -10   9    5.04    0.60
  -3 -10   8   -0.51    0.60
  -3 -10   8    0.63    0.53
  -3 -10   7    0.84    0.69
  -3 -10   7    1.76    0.61
  -3 -10   6   -0.37    0.69
  -3 -10   6   -0.33    0.59
  -3 -10   5    0.20    0.72
  -3 -10   5   -0.21    0.59
  -3 -10   4    0.78    0.64
  -3 -10   4    0.07    0.51
  -3 -10   4    0.48    0.52
  -3 -10   4   -0.10    0.72
  -3 -10   3    0.80    0.58
  -3 -10   3    0.08    0.56
  -3 -10   3    0.08    0.65
  -3 -10   3    0.21    0.70
  -3 -10   2   -0.07    0.57
  -3 -10   2    1.08    0.68
  -3 -10   2    1.06    0.56
  -3 -10   2    0.41    0.53
  -3 -10   2    0.97    0.76
  -3 -10   1   25.40    1.62
  -3 -10   1   23.00    1.63
  -3 -10   1   25.64    1.67
  -3 -10   1   27.89    1.90
  -3 -10   0   13.34    1.11
  -3 -10   0    9.69    1.07
  -3 -10   0   12.11    1.07
  -3 -10   0   12.28    1.15
  -3 -10  -1    3.35    0.63
  -3 -10  -1    3.08    0.66
  -3 -10  -1    3.42    0.72
  -3 -10  -2   -0.20    0.54
  -3 -10  -2    0.30    0.61
  -3 -10  -3    0.52    0.49
  -3 -10  -3    0.56    0.61
  -3 -10  -4   18.13    1.28
  -3 -10  -5   -0.26    0.48
  -3 -11   6    9.97    0.94
  -3 -11   6   10.70    0.82
  -3 -11   5    7.58    0.89
  -3 -11   4   14.12    0.99
  -3 -11   4   12.57    0.92
  -3 -11   4   12.58    0.98
  -3 -11   4   11.69    1.12
  -3 -11   3    0.33    0.50
  -3 -11   3    0.27    0.42
  -3 -11   3    1.40    0.51
  -3 -11   3    1.57    0.64
  -3 -11   2    0.59    0.49
  -3 -11   2    0.23    0.55
  -3 -11   2   -0.11    0.42
  -3 -11   2    0.60    0.48
  -3 -11   2   -0.32    0.61
  -3 -11   1    0.39    0.49
  -3 -11   1    0.49    0.42
  -3 -11   1    1.13    0.48
  -3 -11   1   -0.06    0.51
  -3 -11   1    0.16    0.62
  -3 -11   0    0.22    0.46
  -3 -11   0    0.05    0.48
  -3 -11   0    0.26    0.40
  -3 -11   0    0.39    0.44
  -3 -11   0    0.97    0.63
  -3 -11  -1   12.77    1.07
  -3 -11  -1   10.52    0.89
  -3 -11  -2    2.19    0.59
  -3 -11  -2    2.89    0.49
  -4  12   3  140.93    6.29
  -4  12   3  143.94    6.59
  -4  12   2  119.37    5.57
  -4  12   2  126.37    5.59
  -4  12   2  129.34    5.59
  -4  12   2  121.78    5.89
  -4  12   1   37.25    2.01
  -4  12   1   41.55    2.06
  -4  12   1   38.40    2.03
  -4  12   1   38.50    2.35
  -4  12   0    7.28    0.73
  -4  12   0    9.65    0.79
  -4  12   0    9.41    0.80
  -4  12   0    7.28    1.01
  -4  12  -1    0.41    0.39
  -4  12  -1    1.05    0.42
  -4  12  -1    1.59    0.73
  -4  12  -2   -0.33    0.63
  -4  11   7    0.13    0.39
  -4  11   6    2.64    0.55
  -4  11   6    3.22    0.80
  -4  11   5    1.25    0.51
  -4  11   5    2.20    0.83
  -4  11   4    1.11    0.51
  -4  11   4    0.77    0.54
  -4  11   4    0.33    0.81
  -4  11   3    2.76    0.62
  -4  11   3    3.69    0.99
  -4  11   2    0.21    0.52
  -4  11   2    0.25    0.92
  -4  11   1   10.51    1.00
  -4  11   1   13.90    1.50
  -4  11   0    5.01    0.73
  -4  11   0    3.62    1.07
  -4  11  -1    2.05    0.58
  -4  11  -1    1.66    0.94
  -4  11  -2    0.37    0.90
  -4  11  -3    0.40    0.58
  -4  11  -3   -0.11    0.83
  -4  11  -4   -0.30    0.54
  -4  11  -5   14.08    1.12
  -4  10   8   19.64    1.31
  -4  10   8   22.85    1.62
  -4  10   7   17.49    1.30
  -4  10   7   19.98    1.62
  -4  10   6   72.16    3.96
  -4  10   5   23.88    1.99
  -4  10   4   18.52    1.80
  -4  10   3   67.29    3.45
  -4  10   3   67.46    3.93
  -4  10   2    0.83    0.64
  -4  10   2    0.15    0.93
  -4  10   1   60.88    3.20
  -4  10   1   59.81    3.70
  -4  10   0   19.05    1.43
  -4  10   0   17.80    1.92
  -4  10  -1    6.68    0.90
  -4  10  -1    8.43    1.38
  -4  10  -2    0.60    0.56
  -4  10  -2   -0.10    0.69
  -4  10  -2    0.75    1.00
  -4  10  -3    0.93    0.74
  -4  10  -3   -0.43    1.00
  -4  10  -4   12.45    1.27
  -4  10  -4   12.33    1.50
  -4  10  -5   -0.09    0.62
  -4  10  -6   12.18    1.11
  -4  10  -7    6.09    0.74
  -4   9  10    0.79    0.63
  -4   9   9   -0.06    0.48
  -4   9   9   -0.50    0.73
  -4   9   8   20.02    1.42
  -4   9   8   18.89    1.72
  -4   9   7    0.65    0.86
  -4   9   6    5.17    1.22
  -4   9   5   -0.15    0.94
  -4   9   4   10.05    1.46
  -4   9   3   63.03    3.71
  -4   9   3   58.01    3.15
  -4   9   2   83.44    4.64
  -4   9   2   81.24    4.11
  -4   9   1   -0.16    1.00
  -4   9   1   -0.09    0.58
  -4   9   0   14.46    1.74
  -4   9   0   17.43    1.39
  -4   9  -1    2.57    1.11
  -4   9  -1    1.19    0.63
  -4   9  -2   -0.32    0.98
  -4   9  -2    0.12    0.75
  -4   9  -3   -0.26    0.96
  -4   9  -3    0.58    0.76
  -4   9  -3    0.80    1.01
  -4   9  -4   20.11    2.07
  -4   9  -4   22.92    1.82
  -4   9  -5    9.39    1.33
  -4   9  -5    7.77    1.10
  -4   9  -6    2.65    1.02
  -4   9  -6    1.07    0.74
  -4   9  -7    0.19    0.76
  -4   9  -7    0.25    0.62
  -4   8  11   11.85    1.15
  -4   8  11    8.52    0.82
  -4   8  10    0.86    0.79
  -4   8  10   -0.27    0.67
  -4   8   9    2.63    1.01
  -4   8   9    1.04    0.80
  -4   8   8   25.83    2.08
  -4   8   8   22.87    1.85
  -4   8   7    2.74    1.06
  -4   8   7    1.45    0.89
  -4   8   6    5.29    1.17
  -4   8   6    3.67    0.99
  -4   8   5    6.18    1.26
  -4   8   4   89.67    4.89
  -4   8   3  167.85    7.89
  -4   8   3  156.46    7.33
  -4   8   2  165.06    8.03
  -4   8   1  112.22    5.81
  -4   8   0    1.92    1.01
  -4   8  -1   76.48    4.23
  -4   8  -1   65.04    3.78
  -4   8  -1   68.60    3.64
  -4   8  -2    4.30    1.09
  -4   8  -2    3.77    0.92
  -4   8  -2    4.34    1.25
  -4   8  -3    1.42    0.95
  -4   8  -3    1.58    1.02
  -4   8  -3    0.82    0.79
  -4   8  -4    6.94    1.27
  -4   8  -4    6.63    1.29
  -4   8  -4    7.56    1.12
  -4   8  -5   13.63    1.55
  -4   8  -5   14.42    1.40
  -4   8  -5   10.84    1.58
  -4   8  -6   10.37    1.37
  -4   8  -6   10.06    1.16
  -4   8  -7   57.02    3.28
  -4   8  -7   55.34    3.26
  -4   8  -8  119.32    5.38
  -4   8  -8   98.95    5.26
  -4   8  -9   15.47    1.33
  -4   7  12    0.14    0.53
  -4   7  11    3.80    0.69
  -4   7  11    3.26    0.82
  -4   7  10   16.11    1.49
  -4   7   9    0.12    0.84
  -4   7   8  168.50    8.00
  -4   7   7   74.82    4.09
  -4   7   6  103.41    5.28
  -4   7   5    6.93    1.09
  -4   7   4   37.07    2.55
  -4   7   3   47.34    2.86
  -4   7   3   39.83    3.50
   4  -7  -3   39.50    4.11
  -4   7   2   -0.13    0.88
  -4   7   2   -0.29    0.81
   4  -7  -2    0.42    1.31
  -4   7   1    0.25    0.85
  -4   7   1   -0.29    0.85
   4  -7  -1    0.41    1.21
   4  -7  -1   -0.90    1.45
  -4   7   0    5.68    1.14
  -4   7   0    6.13    1.40
   4  -7   0    6.01    1.96
  -4   7  -1   28.63    2.85
  -4   7  -1   30.83    2.21
  -4   7  -1   36.26    2.41
  -4   7  -1   29.23    2.03
   4  -7   2    0.67    1.12
  -4   7  -2    0.32    0.68
  -4   7  -2    0.14    0.87
   4  -7   2   -0.51    1.44
  -4   7  -2   -0.12    0.87
  -4   7  -3   52.63    3.08
  -4   7  -3   50.85    2.96
  -4   7  -3   46.45    3.16
  -4   7  -4    0.76    0.92
  -4   7  -4   -0.15    0.96
  -4   7  -4   -0.23    0.71
  -4   7  -5    5.85    1.18
  -4   7  -5    8.41    1.13
  -4   7  -5    5.74    1.25
  -4   7  -6    0.92    0.98
  -4   7  -6    1.43    0.74
  -4   7  -7   16.62    1.62
  -4   7  -7   14.72    1.63
  -4   7  -8   52.78    3.19
  -4   7  -8   56.57    3.22
  -4   7  -9    1.96    0.84
  -4   7 -10    3.56    0.78
  -4   6  13    2.79    0.63
  -4   6  12    9.24    1.10
  -4   6  11    1.07    0.63
  -4   6  11    1.82    0.82
  -4   6  10    1.66    0.88
  -4   6   9   37.46    2.53
  -4   6   8   -0.24    0.87
  -4   6   7   17.37    1.61
   4  -6  -6   14.11    2.49
  -4   6   6   14.76    1.45
   4  -6  -5    5.85    1.67
  -4   6   5    3.45    0.88
   4  -6  -5    2.80    1.30
   4  -6  -4   32.71    3.39
  -4   6   3   19.17    1.60
   4  -6  -3   14.87    2.30
  -4   6   3   18.80    1.27
  -4   6   3   17.24    2.03
   4  -6  -2    7.72    1.79
  -4   6   2   10.39    1.58
   4  -6  -1  179.47    9.80
  -4   6   1  170.39    9.11
   4  -6   0    3.78    1.33
   4  -6   0    9.50    2.14
  -4   6   0    7.49    1.42
  -4   6  -1   70.37    3.68
  -4   6  -1   64.60    3.56
   4  -6   1   70.26    5.59
  -4   6  -1   72.34    3.44
  -4   6  -1   75.08    4.69
  -4   6  -2   25.55    1.78
   4  -6   2   28.76    3.49
  -4   6  -2   24.69    1.88
  -4   6  -3  104.98    5.07
  -4   6  -3   95.05    5.10
  -4   6  -4   31.73    2.01
   4  -6   4   37.27    4.27
  -4   6  -5   18.47    1.68
  -4   6  -5   15.87    1.45
  -4   6  -6   64.18    3.72
  -4   6  -7    5.74    1.22
  -4   6  -8  109.76    5.92
  -4   6  -8  130.27    6.03
  -4   6  -9   23.21    1.88
  -4   6  -9   23.09    1.84
  -4   6 -10    3.65    0.89
  -4   6 -11    1.84    0.68
  -4   5  13   30.29    1.91
  -4   5  12   22.78    1.77
  -4   5  11    0.12    0.82
  -4   5  10   28.01    2.13
  -4   5   9   18.19    1.67
  -4   5   8    3.58    0.96
   4  -5  -7    0.40    0.91
  -4   5   7    0.75    0.72
   4  -5  -6   22.27    2.79
   4  -5  -6   23.27    2.83
  -4   5   6   18.40    1.58
   4  -5  -5   24.02    2.71
   4  -5  -5   17.04    2.44
   4  -5  -4   54.71    4.29
  -4   5   3  414.79   18.95
   4  -5  -3  416.72   19.70
  -4   5   2   11.46    1.51
   4  -5  -2    8.66    1.70
  -4   5   1  169.92    8.74
   4  -5  -1  176.38    9.33
  -4   5   0   64.11    4.17
   4  -5   0   69.11    4.93
  -4   5  -1    6.11    1.20
   4  -5   1    6.77    1.89
   4  -5   2   -0.39    1.27
   4  -5   3    0.26    0.75
  -4   5  -3    0.35    0.61
   4  -5   3   -0.87    1.17
   4  -5   4   37.95    3.27
  -4   5  -4   31.47    2.96
   4  -5   4   27.70    3.69
  -4   5  -4   37.16    2.26
  -4   5  -4   42.67    2.50
   4  -5   5    8.79    1.62
  -4   5  -5    7.99    1.57
   4  -5   5    7.42    2.21
  -4   5  -5    9.34    1.18
  -4   5  -5    7.80    1.28
  -4   5  -6   85.21    4.56
  -4   5  -7  114.04    5.83
  -4   5  -8   61.42    3.53
  -4   5  -9    0.12    0.87
  -4   5 -10   32.12    2.18
  -4   5 -11   -0.40    0.66
  -4   4  14    0.64    0.55
  -4   4  13    1.00    0.72
  -4   4  12   17.83    1.60
  -4   4  11   -0.49    0.87
  -4   4  10   27.10    2.07
  -4   4   9   30.30    2.17
  -4   4   8    5.24    1.02
   4  -4  -8    5.57    1.56
  -4   4   7    4.02    0.88
   4  -4  -7    6.12    1.63
   4  -4  -7    5.48    1.60
   4  -4  -6   16.24    2.24
   4  -4  -6   18.60    2.40
   4  -4  -5    7.64    1.58
   4  -4  -5    9.97    1.73
   4  -4  -4   33.56    3.00
   4  -4  -3   58.79    4.15
  -4   4   3   59.49    3.69
   4  -4  -2    1.64    1.04
  -4   4   2    1.24    0.77
  -4   4   1    0.53    0.69
   4  -4   0  421.67   19.26
  -4   4   0  401.06   18.41
   4  -4   1  257.99   12.89
  -4   4  -1  252.17   11.97
   4  -4   2   83.58    5.04
   4  -4   2   94.19    5.99
   4  -4   3   13.21    1.67
  -4   4  -3   12.81    1.64
   4  -4   3   12.96    2.27
   4  -4   4   30.12    2.83
  -4   4  -4   30.59    2.77
  -4   4  -4   35.60    2.09
  -4   4  -4   34.66    2.24
   4  -4   5   12.47    1.87
  -4   4  -5   15.23    1.40
  -4   4  -5   18.45    2.11
   4  -4   5   14.89    2.74
  -4   4  -5   16.39    1.57
  -4   4  -6   16.41    1.66
  -4   4  -7  290.28   13.14
  -4   4  -8   12.54    1.47
  -4   4  -8   13.86    1.61
  -4   4  -9    0.71    0.96
  -4   4  -9   -0.86    1.08
  -4   4 -10    2.47    0.94
  -4   4 -11   -0.09    0.72
  -4   4 -11    0.36    0.52
  -4   3  14   13.40    1.16
  -4   3  13   -1.10    0.81
  -4   3  12    0.82    0.84
  -4   3  11    1.85    0.90
  -4   3  10   48.25    2.94
  -4   3  10   47.75    2.72
  -4   3   9   28.04    2.04
  -4   3   8    3.76    0.87
  -4   3   8    6.53    1.35
  -4   3   7   55.63    3.05
  -4   3   7   58.34    4.07
  -4   3   6   16.92    1.88
   4  -3  -6   11.15    1.88
   4  -3  -5   90.91    5.57
   4  -3  -4   51.16    3.61
  -4   3   4   56.48    3.49
  -4   3   4   47.07    3.28
  -4   3   3   22.07    1.87
   4  -3  -3   19.65    2.10
  -4   3   3   24.38    2.01
  -4   3   2  208.07    9.99
  -4   3   2  213.48   10.04
   4  -3  -2  212.02   10.25
  -4   3   1  551.15   24.19
  -4   3   0   87.89    4.85
   4  -3   0   93.28    5.45
  -4   3  -1  290.08   13.53
   4  -3   1  305.62   14.33
  -4   3  -2   10.00    1.34
   4  -3   2    8.72    1.66
   4  -3   2    9.36    1.28
   4  -3   3  990.36   43.40
  -4   3  -3 1014.99   42.35
   4  -3   3  931.81   42.23
  -4   3  -4    6.73    1.29
   4  -3   4    5.01    1.76
   4  -3   4    6.59    1.33
   4  -3   5    0.54    0.88
  -4   3  -5    2.47    0.78
  -4   3  -5    1.61    0.90
  -4   3  -5    1.33    0.81
   4  -3   6   80.66    5.56
   4  -3   6   75.07    6.36
  -4   3  -6   94.40    5.72
  -4   3  -6   87.91    4.54
  -4   3  -7    0.12    1.04
  -4   3  -8    3.89    1.16
  -4   3  -9   20.27    1.99
  -4   3  -9   23.55    1.89
  -4   3 -10   29.21    2.10
  -4   3 -11    4.20    0.92
  -4   3 -12    0.53    0.47
  -4   3 -12    0.41    0.59
  -4   2  14    0.74    0.68
  -4   2  13   23.89    1.80
  -4   2  12    2.16    0.93
  -4   2  11    0.49    0.86
  -4   2  10   13.48    1.46
  -4   2   9   47.07    3.96
  -4   2   9   46.86    2.84
  -4   2   9   48.75    2.67
  -4   2   8    9.39    1.12
  -4   2   8   10.15    1.74
  -4   2   7  333.48   15.82
   4  -2  -6   39.06    3.25
  -4   2   6   38.11    2.96
   4  -2  -5    1.51    0.99
  -4   2   4   69.63    4.17
  -4   2   4   74.26    4.21
  -4   2   3   75.20    4.28
  -4   2   3   76.09    4.33
  -4   2   2  119.69    6.26
  -4   2   2  128.08    6.42
  -4   2   1  780.93   33.84
   4  -2   0    1.14    0.93
  -4   2   0    2.42    0.81
  -4   2  -1    7.19    1.02
   4  -2   1    7.55    1.44
  -4   2  -1    7.31    1.15
   4  -2   2  255.88   12.82
  -4   2  -2  265.79   12.19
  -4   2  -3  327.59   15.18
  -4   2  -4  166.78    8.61
  -4   2  -5    1.28    0.75
  -4   2  -5    0.58    0.86
  -4   2  -5    0.74    0.72
  -4   2  -6   11.28    1.75
  -4   2  -6   10.67    1.23
  -4   2  -6   10.95    1.35
  -4   2  -7   75.52    4.14
  -4   2  -8   -1.03    1.10
  -4   2  -9    8.53    1.31
  -4   2  -9   10.02    1.49
  -4   2 -10    2.26    0.97
  -4   2 -11   -0.86    0.82
  -4   2 -12    2.26    0.72
  -4   1  14   25.94    1.78
  -4   1  13   37.33    2.42
  -4   1  12    5.21    1.08
  -4   1  11   10.37    1.35
  -4   1  10    2.69    0.90
  -4   1   9    0.58    0.58
  -4   1   9    0.32    0.79
  -4   1   9   -0.32    0.90
  -4   1   8    8.48    0.89
  -4   1   8    9.28    1.59
  -4   1   8    9.61    1.07
  -4   1   7  220.69   11.26
  -4   1   7  232.21   11.32
  -4   1   6    0.22    0.69
  -4   1   6   -0.21    0.81
  -4   1   5   50.99    3.30
  -4   1   5   48.15    3.22
  -4   1   5   43.51    3.05
  -4   1   4  236.39   11.42
  -4   1   4  255.27   11.38
  -4   1   4  235.66   11.27
  -4   1   3  102.05    5.39
  -4   1   3  101.47    5.41
  -4   1   3  105.62    5.41
  -4   1   3  101.55    5.35
  -4   1   2 1188.78   51.72
  -4   1   2 1242.36   51.79
  -4   1   2 1216.71   51.87
  -4   1   1    3.46    0.87
  -4   1   0   50.39    3.04
  -4   1   0   54.13    3.26
  -4   1  -1    7.07    1.09
  -4   1  -1    8.20    1.16
  -4   1  -2  159.56    7.88
  -4   1  -3   27.38    2.32
  -4   1  -4   58.29    3.88
  -4   1  -5    5.53    1.27
  -4   1  -5    6.33    1.13
  -4   1  -5    8.20    1.05
  -4   1  -6   11.35    1.73
  -4   1  -6   13.05    1.34
  -4   1  -6   11.58    1.38
  -4   1  -7   23.46    1.97
  -4   1  -8   21.85    2.03
  -4   1  -9   26.97    2.12
  -4   1  -9   30.77    2.33
  -4   1 -10   24.09    1.95
  -4   1 -10   24.88    2.07
  -4   1 -11    0.29    0.76
  -4   1 -12   -0.42    0.62
  -4   0  15   -0.41    0.54
  -4   0  14   80.63    4.08
  -4   0  13   52.00    3.02
  -4   0  12   53.74    3.21
  -4   0  11    4.94    1.09
  -4   0  10   76.87    4.13
  -4   0   9    5.26    1.41
  -4   0   8   56.40    2.79
  -4   0   8   49.01    2.72
  -4   0   8   47.07    3.79
  -4   0   8   54.45    4.01
  -4   0   7   32.50    2.95
  -4   0   7   40.84    3.09
  -4   0   6    2.00    0.83
  -4   0   6    1.99    1.00
  -4   0   6    2.28    0.86
  -4   0   5    0.17    0.69
  -4   0   5   -0.38    0.75
  -4   0   5   -0.17    0.68
  -4   0   4   17.68    1.77
  -4   0   4   21.86    1.90
  -4   0   4   19.62    1.79
  -4   0   3  732.75   31.32
  -4   0   3  725.49   31.40
  -4   0   3  699.09   31.27
  -4   0   3  735.25   31.26
  -4   0   3  724.73   31.28
  -4   0   2  266.48   11.79
  -4   0   2  250.32   11.95
  -4   0   2  257.52   11.83
  -4   0   2  259.28   11.80
  -4   0   2  254.53   11.80
  -4   0   1   82.54    4.65
  -4   0   1   85.20    4.62
  -4   0   1   85.16    4.50
  -4   0   1   88.17    4.54
  -4   0   0   19.38    1.69
  -4   0   0   19.82    1.80
  -4   0   0   22.77    1.81
  -4   0  -1  170.44    8.54
  -4   0  -1  157.24    7.93
  -4   0  -1  155.89    7.85
  -4   0  -1  170.68    7.99
  -4   0  -2    3.76    0.92
  -4   0  -2    3.18    1.35
  -4   0  -3    0.19    0.65
  -4   0  -3    1.88    1.38
  -4   0  -4   33.67    2.75
  -4   0  -4   34.79    3.56
  -4   0  -5   -0.85    1.50
  -4   0  -5    0.59    0.79
  -4   0  -5    0.50    0.76
  -4   0  -5    0.38    0.83
  -4   0  -6   44.49    2.75
   4   0   6   37.96    4.23
  -4   0  -6   44.20    3.54
  -4   0  -6   44.84    2.75
  -4   0  -7   55.26    3.32
  -4   0  -8    2.60    1.19
  -4   0  -9   53.45    3.27
  -4   0  -9   51.70    3.14
  -4   0 -10   21.74    1.94
  -4   0 -10   22.56    1.84
  -4   0 -11    3.18    0.89
  -4   0 -12    4.69    0.77
  -4  -1  15   15.15    1.14
  -4  -1  14    9.24    1.07
  -4  -1  13    1.72    0.82
  -4  -1  12    5.19    1.07
  -4  -1  11   11.76    1.41
  -4  -1  10  110.92    5.29
  -4  -1   9   -0.08    0.55
  -4  -1   9    0.34    0.57
  -4  -1   8   72.88    3.62
  -4  -1   8   68.92    4.95
  -4  -1   8   75.09    3.71
  -4  -1   8   75.71    3.71
  -4  -1   7    6.12    1.20
  -4  -1   7    5.78    1.33
  -4  -1   6   16.17    1.75
  -4  -1   6   16.84    1.91
  -4  -1   5   57.34    3.75
  -4  -1   4  194.06    9.47
  -4  -1   4  214.00    9.67
  -4  -1   4  197.73    9.73
  -4  -1   3    2.38    0.77
  -4  -1   3    3.49    0.82
  -4  -1   3    2.41    0.80
  -4  -1   3    3.00    0.79
  -4  -1   2   32.02    2.29
  -4  -1   2   31.16    2.24
  -4  -1   2   33.63    2.39
  -4  -1   2   32.37    2.35
  -4  -1   2   35.16    2.31
  -4  -1   1   65.81    3.76
  -4  -1   1   59.60    3.54
  -4  -1   1   66.89    3.77
  -4  -1   1   61.47    3.66
  -4  -1   0  202.97    9.87
  -4  -1   0  214.56    9.88
  -4  -1  -1   59.97    3.73
  -4  -1  -1   63.19    3.67
  -4  -1  -1   59.00    4.18
  -4  -1  -2    0.28    1.26
  -4  -1  -2   -0.19    0.75
  -4  -1  -3  255.62   13.02
   4   1   3  246.98   12.84
  -4  -1  -3  252.48   12.08
  -4  -1  -4   53.10    4.65
   4   1   4   50.48    4.41
  -4  -1  -4   60.01    3.93
  -4  -1  -5    2.23    1.58
  -4  -1  -5    4.01    0.94
  -4  -1  -5    3.36    1.03
   4   1   5    0.85    1.30
  -4  -1  -6    1.01    1.59
  -4  -1  -6    0.24    0.83
   4   1   6    1.47    1.48
  -4  -1  -6    0.34    0.99
  -4  -1  -7   28.08    2.13
  -4  -1  -7   22.71    2.02
  -4  -1  -8    0.66    1.14
  -4  -1  -9   10.42    1.47
  -4  -1  -9    9.85    1.32
  -4  -1 -10   11.05    1.45
  -4  -1 -10   11.73    1.34
  -4  -1 -11    0.61    0.75
  -4  -1 -12    0.42    0.57
  -4  -2  14    9.09    1.03
  -4  -2  13    9.72    0.99
  -4  -2  13   10.33    1.24
  -4  -2  12   41.23    2.44
  -4  -2  12   45.31    2.76
  -4  -2  11    0.26    0.63
  -4  -2  11    0.58    0.64
  -4  -2  10    3.72    0.81
  -4  -2  10    4.23    0.84
  -4  -2   9    2.14    0.68
  -4  -2   9    1.44    0.67
  -4  -2   8   41.14    3.60
  -4  -2   8   38.14    2.25
  -4  -2   8   43.49    2.36
  -4  -2   7  302.90   13.94
  -4  -2   7  272.29   12.18
  -4  -2   7  283.28   12.26
  -4  -2   6    0.99    0.83
  -4  -2   5   37.01    2.89
  -4  -2   4  250.77   11.74
  -4  -2   4  249.24   11.71
  -4  -2   4  245.05   11.79
  -4  -2   3   38.06    2.73
  -4  -2   3   39.76    2.76
  -4  -2   3   37.59    2.68
  -4  -2   2  107.16    5.72
  -4  -2   2  108.74    5.78
  -4  -2   1   41.14    2.86
  -4  -2   1   43.90    2.98
  -4  -2   0   58.31    3.63
  -4  -2   0   63.30    3.72
  -4  -2   0   56.47    3.72
  -4  -2  -1   75.99    4.98
  -4  -2  -1   77.84    4.21
  -4  -2  -1   68.57    4.09
  -4  -2  -2  267.78   13.15
  -4  -2  -2  296.19   14.17
  -4  -2  -3   15.79    1.84
   4   2   3   13.32    2.21
  -4  -2  -3   15.58    2.53
  -4  -2  -4    3.82    1.72
  -4  -2  -4    4.31    0.92
  -4  -2  -4    5.57    0.80
  -4  -2  -4    2.99    1.04
   4   2   4    1.59    1.17
  -4  -2  -5    1.45    1.56
  -4  -2  -5    0.35    0.85
   4   2   5    0.46    1.33
  -4  -2  -5    0.49    0.63
  -4  -2  -6   51.80    3.17
  -4  -2  -7   13.47    1.64
  -4  -2  -7   12.89    1.57
  -4  -2  -8   35.05    2.59
  -4  -2  -9    2.39    1.17
  -4  -2  -9    0.91    0.86
  -4  -2 -10    0.97    0.99
  -4  -2 -10    0.20    0.79
  -4  -2 -11   -0.24    0.67
  -4  -3  14   10.42    0.89
  -4  -3  14   12.26    1.12
  -4  -3  13    3.60    0.71
  -4  -3  13    2.18    0.81
  -4  -3  12   13.61    1.23
  -4  -3  12   14.12    1.27
  -4  -3  11    3.55    0.80
  -4  -3  11    4.83    0.86
  -4  -3  10    0.26    0.67
  -4  -3  10   -0.10    0.63
  -4  -3   9    5.89    0.88
  -4  -3   9    5.82    0.92
  -4  -3   8   96.11    4.55
  -4  -3   8   89.38    4.56
  -4  -3   8  100.03    6.29
  -4  -3   7    3.58    0.69
  -4  -3   7    3.02    1.16
  -4  -3   7    4.55    0.73
  -4  -3   7    5.34    0.80
  -4  -3   6   18.11    2.11
  -4  -3   5  732.72   32.48
  -4  -3   4  261.61   12.49
  -4  -3   4  260.11   12.40
  -4  -3   3  877.15   37.95
  -4  -3   3  865.07   38.02
  -4  -3   3  880.36   37.99
  -4  -3   2  203.06    9.75
  -4  -3   2  190.93    9.61
  -4  -3   1   45.89    3.25
  -4  -3   1   48.03    3.23
  -4  -3   0    1.95    0.91
   4   3   1  178.42    9.56
  -4  -3  -1  192.71    9.29
  -4  -3  -2    1.11    1.44
  -4  -3  -2    1.19    0.77
  -4  -3  -3   57.16    4.91
  -4  -3  -3   55.39    3.96
  -4  -3  -3   53.00    3.11
  -4  -3  -3   55.51    2.89
  -4  -3  -4   47.26    2.90
  -4  -3  -4   52.55    4.83
  -4  -3  -4   45.80    2.62
  -4  -3  -5    0.53    1.59
  -4  -3  -5    0.64    0.94
  -4  -3  -5   -0.36    0.67
  -4  -3  -6    5.10    1.23
  -4  -3  -6    6.62    0.97
  -4  -3  -7   25.90    2.16
  -4  -3  -8    3.02    1.22
  -4  -3  -9   19.36    1.71
  -4  -3  -9   24.56    1.97
  -4  -3 -10    7.23    1.04
  -4  -3 -10    5.99    1.20
  -4  -3 -11    0.40    0.59
  -4  -4  14    2.07    0.48
  -4  -4  14    1.40    0.60
  -4  -4  13   -0.09    0.69
  -4  -4  13   -0.32    0.52
  -4  -4  12    0.23    0.59
  -4  -4  12   -0.70    0.62
  -4  -4  11   41.25    2.38
  -4  -4  11   38.65    2.40
  -4  -4  10   18.84    1.47
  -4  -4  10   18.67    1.51
  -4  -4   9    0.09    0.68
  -4  -4   9   -0.29    0.68
  -4  -4   8   34.40    2.05
  -4  -4   8   31.89    2.05
  -4  -4   7  139.30    6.51
  -4  -4   7  139.07    6.56
  -4  -4   6  119.31    7.05
  -4  -4   5  295.63   14.35
  -4  -4   4   68.64    4.54
  -4  -4   4   75.76    4.66
  -4  -4   4   69.94    4.51
  -4  -4   3   43.32    3.27
  -4  -4   3   45.28    3.37
  -4  -4   2    6.68    1.26
  -4  -4   2    9.06    1.48
  -4  -4   1   90.55    5.23
  -4  -4   1   79.30    5.00
  -4  -4   0    0.92    0.88
  -4  -4   0    1.78    0.77
   4   4   0    1.09    1.10
  -4  -4  -1    0.22    0.62
   4   4   1    0.59    0.99
  -4  -4  -2    1.48    0.65
  -4  -4  -2    1.68    0.58
  -4  -4  -2    1.95    0.83
   4   4   2    1.63    1.06
  -4  -4  -3    1.91    1.64
  -4  -4  -3    0.12    0.88
   4   4   3    1.08    1.09
  -4  -4  -3    0.59    0.63
  -4  -4  -4   71.00    6.28
  -4  -4  -4   81.66    4.30
  -4  -4  -4   76.15    3.95
   4   4   4   73.08    5.64
  -4  -4  -5   42.30    2.54
  -4  -4  -5   41.37    2.85
  -4  -4  -6   19.15    1.61
  -4  -4  -6   21.05    1.97
  -4  -4  -7   -0.44    1.01
  -4  -4  -8   23.69    2.00
  -4  -4  -8   18.99    1.84
  -4  -4  -9    5.44    1.19
  -4  -4 -10    2.87    0.88
  -4  -5  13    1.27    0.65
  -4  -5  13    1.76    0.54
  -4  -5  12   -0.29    0.69
  -4  -5  12    0.48    0.55
  -4  -5  12    0.76    0.56
  -4  -5  11   10.32    1.12
  -4  -5  11   11.19    1.11
  -4  -5  10  106.83    5.33
  -4  -5  10  112.69    5.28
  -4  -5   9  128.08    6.31
  -4  -5   9  138.15    6.26
  -4  -5   8  280.62   12.44
  -4  -5   7  156.84    7.23
  -4  -5   6   -0.46    0.61
  -4  -5   6    1.30    0.98
  -4  -5   5   57.15    2.95
  -4  -5   5   50.55    4.07
  -4  -5   4    2.45    1.12
  -4  -5   4    5.63    0.79
  -4  -5   4    4.08    1.16
  -4  -5   4    4.84    0.68
  -4  -5   4    4.70    1.12
  -4  -5   4    5.70    0.74
  -4  -5   4    5.83    0.79
  -4  -5   3    8.16    0.92
  -4  -5   3    7.11    1.53
  -4  -5   3    8.26    0.85
  -4  -5   3    9.58    0.91
  -4  -5   3    8.60    1.47
  -4  -5   3    9.32    0.92
  -4  -5   2   59.76    2.95
  -4  -5   2   56.19    2.90
  -4  -5   2   62.79    3.00
  -4  -5   2   45.79    3.92
  -4  -5   2   56.53    2.93
  -4  -5   2   48.37    3.90
  -4  -5   1   16.58    1.26
  -4  -5   1   20.09    1.34
  -4  -5   1   17.55    2.03
  -4  -5   1   17.42    1.23
  -4  -5   1   20.18    1.34
  -4  -5   1   17.27    1.38
   4   5   0   75.32    5.40
  -4  -5   0   75.62    3.99
  -4  -5   0   76.95    3.89
  -4  -5   0   76.92    5.07
  -4  -5   0   66.73    4.99
  -4  -5   0   85.09    3.92
  -4  -5   0   79.80    3.92
   4   5   1   62.75    4.67
  -4  -5  -1   53.43    2.98
  -4  -5  -1   60.03    3.05
  -4  -5  -1   53.68    2.91
  -4  -5  -2    1.68    0.79
  -4  -5  -2    3.49    0.70
  -4  -5  -2    2.61    1.03
   4   5   2    0.75    1.10
  -4  -5  -3    6.39    2.18
  -4  -5  -3    9.76    1.37
  -4  -5  -3    8.75    1.08
  -4  -5  -4   15.08    1.67
  -4  -5  -4   17.91    1.51
  -4  -5  -5   90.32    4.44
  -4  -5  -5   79.49    4.70
  -4  -5  -6   49.21    2.82
  -4  -5  -6   47.68    3.19
  -4  -5  -7   10.90    1.52
  -4  -5  -8   10.05    1.42
  -4  -5  -8   14.28    1.54
  -4  -5  -9   -0.65    0.91
  -4  -5 -10    1.39    0.71
  -4  -6  13    3.89    0.70
  -4  -6  13    3.88    0.52
  -4  -6  12    7.01    0.93
  -4  -6  12    7.17    0.77
  -4  -6  12    7.60    0.74
  -4  -6  12    7.56    0.83
  -4  -6  11   -0.31    0.77
  -4  -6  11   -0.08    0.59
  -4  -6  11    0.27    0.55
  -4  -6  10   -0.57    0.85
  -4  -6  10    0.36    0.67
  -4  -6   9   11.55    1.15
  -4  -6   7   11.38    1.19
  -4  -6   6    1.82    0.76
  -4  -6   5   -0.59    0.68
  -4  -6   4    8.86    0.92
  -4  -6   4    6.82    1.60
  -4  -6   4    7.89    0.93
  -4  -6   4    7.43    0.92
  -4  -6   4    9.61    1.01
  -4  -6   3    5.70    1.29
  -4  -6   3    7.19    0.93
  -4  -6   3    4.09    1.35
  -4  -6   3    7.40    0.83
  -4  -6   3    7.34    0.89
  -4  -6   3    6.03    0.83
  -4  -6   2   49.55    2.59
  -4  -6   2   46.93    2.51
  -4  -6   2   43.88    2.52
  -4  -6   2   41.78    3.62
  -4  -6   2   45.87    2.51
  -4  -6   1    3.35    1.03
  -4  -6   1    3.50    1.22
  -4  -6   1    4.47    0.73
  -4  -6   1    4.08    0.77
  -4  -6   1    4.30    0.75
   4   6  -1    3.31    1.27
  -4  -6   1    3.95    0.74
  -4  -6   0   -0.33    0.51
  -4  -6   0    0.94    1.17
  -4  -6   0    0.90    0.52
  -4  -6   0    2.12    0.92
  -4  -6   0    0.68    0.62
   4   6   0   -0.38    1.15
  -4  -6  -1    0.74    0.60
  -4  -6  -1    0.55    0.75
  -4  -6  -2   50.92    3.24
  -4  -6  -2   52.41    2.86
  -4  -6  -2   52.68    2.96
  -4  -6  -3    2.94    0.90
  -4  -6  -3    3.19    1.13
  -4  -6  -4   24.62    2.23
  -4  -6  -4   29.17    2.02
  -4  -6  -5    1.64    1.14
  -4  -6  -5    2.13    0.90
  -4  -6  -6   20.39    1.98
  -4  -6  -6   22.96    1.69
  -4  -6  -7    9.82    1.10
  -4  -6  -8   15.13    1.45
  -4  -6  -9    2.67    0.81
  -4  -7  12    1.21    0.42
  -4  -7  12    2.14    0.49
  -4  -7  11   -0.16    0.46
  -4  -7  11   -0.20    0.49
  -4  -7  11    0.60    0.67
  -4  -7  10    0.31    0.57
  -4  -7  10   -0.30    0.76
  -4  -7   9    0.22    0.78
  -4  -7   8   15.62    1.36
  -4  -7   7    4.50    0.89
  -4  -7   6    1.75    0.77
  -4  -7   5   33.96    2.16
  -4  -7   4    1.61    0.60
  -4  -7   4    1.49    0.63
  -4  -7   4    1.49    0.73
  -4  -7   4    1.69    0.73
  -4  -7   3   10.73    1.03
  -4  -7   3   11.49    1.17
  -4  -7   3    9.46    1.05
  -4  -7   3    9.62    1.09
  -4  -7   2   74.16    3.73
  -4  -7   2   77.81    3.83
  -4  -7   2   69.49    3.72
  -4  -7   2   73.44    3.74
  -4  -7   1   32.70    2.09
  -4  -7   1   37.67    2.23
  -4  -7   1   36.10    2.17
  -4  -7   0   11.77    1.09
  -4  -7   0   10.68    1.02
  -4  -7   0    8.28    1.05
  -4  -7   0    7.43    1.04
  -4  -7  -1   13.26    1.26
  -4  -7  -2    2.63    0.78
  -4  -7  -2    4.27    0.91
  -4  -7  -3   12.04    1.29
  -4  -7  -4   41.96    2.56
  -4  -7  -5   42.91    2.55
  -4  -7  -6   44.71    2.54
  -4  -7  -7   37.78    2.16
  -4  -7  -8   31.25    1.96
  -4  -8  11    0.28    0.37
  -4  -8  10   14.06    1.03
  -4  -8  10   14.69    1.25
  -4  -8   9   66.72    3.30
  -4  -8   9   67.36    3.24
  -4  -8   9   61.45    3.46
  -4  -8   8    6.15    0.89
  -4  -8   8    5.07    0.77
  -4  -8   8    6.15    1.02
  -4  -8   7  135.54    6.31
  -4  -8   7  141.22    6.46
  -4  -8   6   23.15    1.70
  -4  -8   5    2.40    0.77
  -4  -8   5    2.27    0.77
  -4  -8   4    3.45    0.69
  -4  -8   4    2.62    0.83
  -4  -8   4    3.56    0.73
  -4  -8   4    3.87    0.85
  -4  -8   3   46.93    2.51
  -4  -8   3   38.62    2.36
  -4  -8   3   43.69    2.45
  -4  -8   3   37.39    2.37
  -4  -8   2  106.86    5.47
  -4  -8   2  111.03    5.49
  -4  -8   2  121.31    5.58
  -4  -8   2  111.59    5.49
  -4  -8   1   28.17    1.99
  -4  -8   1   31.20    1.97
  -4  -8   1   30.81    2.03
  -4  -8   0    5.76    1.00
  -4  -8   0    7.35    0.93
  -4  -8   0    9.74    1.07
  -4  -8   0   10.41    1.12
  -4  -8  -1    0.18    0.65
  -4  -8  -2    2.44    0.87
  -4  -8  -2    2.55    0.72
  -4  -8  -3    6.87    1.03
  -4  -8  -4    1.70    0.78
  -4  -8  -5   11.11    1.12
  -4  -8  -6    0.73    0.60
  -4  -8  -7    7.05    0.72
   4   8   7    5.25    0.66
  -4  -9  10    0.56    0.33
  -4  -9   9    2.54    0.56
  -4  -9   9    2.94    0.49
  -4  -9   9    2.29    0.65
  -4  -9   8   -0.08    0.64
  -4  -9   8    0.82    0.57
  -4  -9   7   -0.19    0.80
  -4  -9   7    0.86    0.65
  -4  -9   6    0.86    0.67
  -4  -9   5    0.07    0.61
  -4  -9   5    1.29    0.72
  -4  -9   4    8.15    0.90
  -4  -9   4    8.15    0.95
  -4  -9   4    9.97    1.05
  -4  -9   4    8.34    0.99
  -4  -9   3    0.82    0.74
  -4  -9   3   -0.32    0.57
  -4  -9   3    0.69    0.61
  -4  -9   3    0.16    0.64
  -4  -9   2    2.18    0.72
  -4  -9   2    4.15    0.74
  -4  -9   2    3.80    0.76
  -4  -9   2    2.83    0.80
  -4  -9   1    0.75    0.66
  -4  -9   1    0.89    0.62
  -4  -9   1    1.48    0.69
  -4  -9   1    1.15    0.75
  -4  -9   0    0.83    0.69
  -4  -9   0    0.78    0.69
  -4  -9   0    0.31    0.55
  -4  -9   0    1.08    0.59
  -4  -9  -1   52.06    2.84
  -4  -9  -2   72.75    3.82
  -4  -9  -2   79.35    3.78
  -4  -9  -3   30.89    1.93
  -4  -9  -4   42.98    2.37
  -4  -9  -5    0.87    0.53
  -4  -9  -5    0.51    0.46
  -4 -10   8    2.03    0.48
  -4 -10   7    8.54    0.82
  -4 -10   6    1.62    0.57
  -4 -10   5    0.95    0.55
  -4 -10   5    0.92    0.57
  -4 -10   4   16.69    1.19
  -4 -10   4   18.52    1.26
  -4 -10   4   18.78    1.28
  -4 -10   4   16.15    1.23
  -4 -10   3   22.67    1.48
  -4 -10   3   21.95    1.45
  -4 -10   3   19.90    1.38
  -4 -10   2   10.29    0.97
  -4 -10   2   10.55    0.95
  -4 -10   2   12.34    1.06
  -4 -10   1    0.06    0.49
  -4 -10   1    0.85    0.58
  -4 -10   1    0.14    0.50
  -4 -10   1   -0.33    0.57
  -4 -10   0    2.00    0.56
  -4 -10   0    2.23    0.63
  -4 -10   0    1.02    0.48
  -4 -10   0    1.90    0.60
  -4 -10  -1    3.41    0.64
  -4 -10  -2    2.18    0.52
  -4 -10  -3    5.67    0.70
  -4 -11   3    0.82    0.42
  -4 -11   3    1.24    0.47
  -4 -11   2    2.58    0.49
  -4 -11   2    2.60    0.53
  -4 -11   1    0.26    0.37
  -4 -11   1    0.51    0.42
  -4 -11   1    0.22    0.38
  -4 -11   0    2.23    0.45
  -5  12   2    4.95    0.55
  -5  12   1    0.60    0.60
  -5  12   1    0.54    0.41
  -5  12   1    0.74    0.38
  -5  12   0    2.63    0.47
  -5  12   0    3.93    0.51
  -5  11   6    3.71    0.55
  -5  11   6    5.12    0.83
  -5  11   5    5.45    0.66
  -5  11   5    4.91    0.89
  -5  11   5    5.82    0.65
  -5  11   4    0.30    0.72
  -5  11   4   -0.35    0.46
  -5  11   3    2.98    0.95
  -5  11   3    3.07    0.64
  -5  11   3    3.37    0.61
  -5  11   3    2.99    0.56
  -5  11   2    1.44    0.85
  -5  11   2    1.34    0.56
  -5  11   2    1.57    0.57
  -5  11   2    2.21    0.55
  -5  11   1   -1.24    0.85
  -5  11   1    0.43    0.50
  -5  11   1    0.51    0.53
  -5  11   1    0.40    0.49
  -5  11   0   16.26    1.16
  -5  11   0   16.29    1.17
  -5  11   0   13.88    1.44
  -5  11  -1    1.44    0.52
  -5  11  -1    1.27    0.50
  -5  11  -1    1.53    0.88
  -5  11  -2    4.29    0.96
  -5  11  -3    1.02    0.54
  -5  11  -3    0.46    0.62
  -5  11  -4    7.81    0.80
  -5  11  -4    8.18    0.87
  -5  10   8   15.09    1.07
  -5  10   8   14.92    1.27
  -5  10   7   25.60    1.58
  -5  10   7   25.51    1.84
  -5  10   6    7.04    0.84
  -5  10   6    7.63    1.12
  -5  10   5    0.73    0.56
  -5  10   5    1.79    0.92
  -5  10   5    1.35    0.59
  -5  10   4    1.02    0.90
  -5  10   4    1.77    0.63
  -5  10   3    1.47    0.98
  -5  10   3    0.88    0.64
  -5  10   3    0.99    0.56
  -5  10   3    0.31    0.52
  -5  10   2   -0.08    0.54
  -5  10   2   -0.16    0.56
  -5  10   2   -0.41    0.91
  -5  10   1    0.40    0.59
  -5  10   1    0.14    0.92
  -5  10   0   -0.47    0.57
  -5  10   0   -0.08    0.56
  -5  10   0   -0.14    0.95
  -5  10  -1    0.44    0.55
  -5  10  -1    0.70    0.54
  -5  10  -1    1.66    0.95
  -5  10  -2    5.82    0.94
  -5  10  -2    5.47    1.22
  -5  10  -3   18.65    1.78
  -5  10  -3   20.27    1.56
  -5  10  -4    2.35    0.70
  -5  10  -4    2.44    0.80
  -5  10  -5    0.54    0.60
  -5  10  -6    4.60    0.67
  -5   9  10    6.42    0.70
  -5   9   9   -0.17    0.44
  -5   9   9    0.09    0.72
  -5   9   8    0.99    0.58
  -5   9   8   -0.11    0.79
  -5   9   7   -0.32    0.64
  -5   9   7    1.33    0.89
  -5   9   6    1.45    0.68
  -5   9   6    1.31    0.92
  -5   9   5    1.31    0.69
  -5   9   5    1.49    0.65
  -5   9   5    1.24    0.90
  -5   9   4   10.13    1.40
  -5   9   4   10.63    1.11
  -5   9   3    0.34    0.65
  -5   9   3    1.90    1.01
  -5   9   2    3.04    0.77
  -5   9   2    2.69    1.07
  -5   9   1   40.55    2.45
  -5   9   1   47.51    3.03
  -5   9   0    4.73    0.81
  -5   9   0    3.20    1.11
  -5   9  -1   16.16    1.35
  -5   9  -1   20.33    1.64
  -5   9  -1   15.23    1.72
  -5   9  -2    0.23    0.72
  -5   9  -2    1.50    1.05
  -5   9  -3   -0.33    0.82
  -5   9  -3    0.25    0.95
  -5   9  -4   52.34    3.08
  -5   9  -4   58.06    3.29
  -5   9  -5   27.26    1.92
  -5   9  -5   28.40    2.00
  -5   9  -5   28.80    2.08
  -5   9  -6   24.79    1.74
  -5   9  -6   28.70    1.94
  -5   9  -7    3.45    0.83
  -5   8  11    2.57    0.72
  -5   8  11    1.80    0.49
  -5   8  10    4.61    0.93
  -5   8  10    3.95    0.72
  -5   8   9    0.58    0.80
  -5   8   9   -0.39    0.74
  -5   8   9    0.51    0.53
  -5   8   8    0.64    0.83
  -5   8   8   -0.21    0.76
  -5   8   8   -0.17    0.59
  -5   8   7    0.81    0.89
  -5   8   7    0.11    0.75
  -5   8   7    0.18    0.67
  -5   8   6   -0.46    0.68
  -5   8   6    0.56    0.90
  -5   8   5    3.56    1.02
  -5   8   5    2.50    0.72
  -5   8   4   14.33    1.63
  -5   8   3    2.89    1.02
  -5   8   3    3.36    0.77
  -5   8   2  150.61    6.96
  -5   8   1    1.81    0.71
  -5   8   0   12.59    1.18
  -5   8  -1    0.23    0.70
  -5   8  -1    0.13    0.93
  -5   8  -1   -0.17    0.58
  -5   8  -2    3.59    0.99
  -5   8  -2    3.40    0.91
  -5   8  -3    7.39    1.26
  -5   8  -3    9.11    1.17
  -5   8  -4   18.94    1.74
  -5   8  -4   15.78    1.52
  -5   8  -5    0.50    0.99
  -5   8  -5    0.35    0.85
  -5   8  -5    1.75    0.81
  -5   8  -6    5.54    1.17
  -5   8  -6    4.31    0.87
  -5   8  -7    3.74    0.95
  -5   8  -8    1.57    0.77
  -5   7  12    7.09    0.89
  -5   7  12    7.60    0.72
  -5   7  12    5.28    0.77
  -5   7  11   -0.35    0.53
  -5   7  11    0.78    0.71
  -5   7  10   29.26    2.03
  -5   7   9    5.86    1.04
  -5   7   9    7.28    0.91
  -5   7   8   10.94    1.35
  -5   7   8   11.82    1.16
  -5   7   7    0.94    0.78
  -5   7   7    2.20    0.71
  -5   7   6   -0.42    0.89
  -5   7   5   37.98    2.23
  -5   7   3   56.61    2.98
  -5   7   2   47.83    2.64
  -5   7   1   76.09    3.81
  -5   7   0   15.62    1.27
  -5   7  -1    2.91    0.84
  -5   7  -1    2.90    0.69
  -5   7  -2    8.97    1.31
  -5   7  -2   12.35    1.27
  -5   7  -3   47.85    3.12
  -5   7  -3   52.74    3.03
  -5   7  -4    0.78    1.03
  -5   7  -4    1.29    0.84
  -5   7  -5    3.15    1.08
  -5   7  -5    4.22    1.05
  -5   7  -5    4.89    0.95
  -5   7  -6   27.94    2.25
  -5   7  -6   30.07    2.06
  -5   7  -6   30.53    2.16
  -5   7  -7   51.27    3.10
  -5   7  -8    4.32    0.96
  -5   7  -9    9.00    1.04
  -5   6  12    3.95    0.82
  -5   6  12    5.91    0.76
  -5   6  11   28.20    2.04
  -5   6  11   31.27    1.91
  -5   6  10    1.15    0.83
  -5   6   9    9.85    1.33
  -5   6   8    0.12    0.81
  -5   6   8    0.09    0.64
  -5   6   7   39.31    2.58
  -5   6   7   43.30    2.44
  -5   6   6   26.71    1.79
   5  -6  -5   -0.42    1.35
  -5   6   5   -0.08    0.51
   5  -6  -4  126.67    8.10
  -5   6   3  190.66    9.44
  -5   6   3  173.53    7.83
   5  -6  -3  172.00   10.05
  -5   6   3  171.70    7.84
  -5   6   2   14.41    1.15
  -5   6   2   13.33    1.93
   5  -6  -1   93.91    6.64
  -5   6   1   87.98    4.22
  -5   6   1   80.79    5.44
  -5   6   0   24.42    1.79
   5  -6   0   25.49    3.38
  -5   6   0   28.45    2.71
  -5   6   0   27.13    1.70
  -5   6  -1    7.81    1.01
   5  -6   1    8.81    2.33
  -5   6  -1    8.02    0.87
  -5   6  -1    9.39    1.60
  -5   6  -2  196.36    8.65
   5  -6   2  207.34   11.74
  -5   6  -2  172.29    8.59
  -5   6  -3   41.07    2.74
  -5   6  -3   45.54    2.68
  -5   6  -4   12.76    1.55
  -5   6  -4   13.63    1.37
  -5   6  -5   41.20    2.51
  -5   6  -5   36.76    2.30
  -5   6  -6    4.74    1.26
  -5   6  -6    6.85    1.19
  -5   6  -7    1.39    1.04
  -5   6  -8    0.91    0.89
  -5   6  -9    4.80    0.99
  -5   6 -10    0.38    0.34
  -5   5  13    2.06    0.70
  -5   5  12    0.30    0.76
  -5   5  12    1.14    0.60
  -5   5  11    3.19    0.92
  -5   5  11    4.55    0.83
  -5   5  10   87.48    4.79
  -5   5  10   98.10    4.71
  -5   5   9    2.90    0.95
  -5   5   8   18.39    1.36
  -5   5   8   14.30    1.45
  -5   5   7    2.40    0.71
   5  -5  -6    3.20    1.50
   5  -5  -6    5.92    1.70
  -5   5   6    5.07    0.77
   5  -5  -5   88.00    5.94
  -5   5   5   80.90    3.92
   5  -5  -5   86.62    5.94
  -5   5   5   78.26    3.96
  -5   5   4   28.94    1.73
  -5   5   4   29.30    1.75
  -5   5   4   25.89    1.65
   5  -5  -4   27.52    3.01
  -5   5   3    5.52    0.70
  -5   5   3    4.97    0.73
  -5   5   3    4.86    0.70
  -5   5   3    6.18    0.76
  -5   5   3    5.69    0.71
  -5   5   3    4.84    1.13
  -5   5   2  340.70   16.15
  -5   5   2  343.61   14.82
  -5   5   2  343.76   14.84
  -5   5   1   25.75    2.45
  -5   5   1   24.87    1.56
   5  -5  -1   28.35    3.20
  -5   5   0    7.81    0.80
  -5   5   0    9.16    0.84
  -5   5   0    8.61    1.46
  -5   5   0    8.22    0.94
  -5   5   0    8.95    0.91
  -5   5  -1    3.17    1.05
  -5   5  -1    1.43    0.68
   5  -5   1    2.13    1.51
  -5   5  -1    1.35    0.61
  -5   5  -2  244.75   10.82
   5  -5   2  230.22   13.34
  -5   5  -2  239.71   10.66
  -5   5  -3  142.75    6.62
   5  -5   3  139.64    9.18
  -5   5  -3  135.23    6.42
  -5   5  -4   10.64    1.21
  -5   5  -4    9.63    1.29
  -5   5  -4   10.62    1.13
  -5   5  -4   12.75    1.50
  -5   5  -5   10.08    1.28
  -5   5  -5    9.29    1.11
  -5   5  -5    9.80    1.45
  -5   5  -6    5.17    1.12
  -5   5  -6    3.92    1.25
  -5   5  -6    3.26    0.86
  -5   5  -7   -0.44    0.66
  -5   5  -8    4.73    0.84
  -5   5  -9    3.91    0.99
  -5   5  -9    4.13    0.76
  -5   5 -10    1.38    0.75
  -5   4  14   -0.44    0.54
  -5   4  13    6.48    0.97
  -5   4  12   20.57    1.68
  -5   4  11    2.96    0.78
  -5   4  11    2.16    0.89
  -5   4  10   -0.40    0.74
  -5   4  10    0.37    0.85
  -5   4   9    0.82    0.80
  -5   4   8    2.39    0.83
   5  -4  -7   50.65    4.43
  -5   4   7   53.53    2.79
   5  -4  -7   46.85    4.33
   5  -4  -6   11.37    1.99
  -5   4   6   11.69    1.03
   5  -4  -6   12.19    2.07
  -5   4   5  149.84    6.67
  -5   4   5  147.98    6.71
   5  -4  -5  136.70    8.35
   5  -4  -4    0.60    0.84
  -5   4   4    0.76    0.77
  -5   4   3  179.73    9.14
  -5   4   3  168.55    8.78
  -5   4   2  541.49   24.95
  -5   4   2  559.08   24.68
   5  -4  -1   47.50    4.04
  -5   4   1   49.83    3.53
  -5   4   1   56.04    3.87
   5  -4   0   33.59    3.34
  -5   4   0   36.18    3.03
  -5   4   0   35.41    2.80
   5  -4   1   73.22    5.41
  -5   4  -1   75.07    4.88
  -5   4  -2    1.14    0.60
   5  -4   2    0.81    1.31
  -5   4  -2    1.49    0.68
  -5   4  -3   16.22    1.55
  -5   4  -3   14.33    1.25
  -5   4  -3   18.47    1.49
  -5   4  -3   15.91    1.36
   5  -4   3   15.73    2.63
  -5   4  -4  122.01    6.09
  -5   4  -4  128.56    6.35
  -5   4  -4  133.13    6.24
  -5   4  -4  152.54    6.45
   5  -4   4  126.62    8.69
  -5   4  -4  128.86    7.49
   5  -4   4  116.75    7.39
  -5   4  -5   38.84    2.72
  -5   4  -5   45.94    2.72
  -5   4  -6   59.85    3.74
  -5   4  -6   70.01    3.72
  -5   4  -7   44.99    2.96
  -5   4  -8   11.70    1.56
  -5   4  -9   12.43    1.16
  -5   4  -9   12.15    1.52
  -5   4 -10    0.38    0.56
  -5   4 -11    0.87    0.35
  -5   4 -11    2.09    0.50
  -5   3  14    1.67    0.64
  -5   3  13   14.90    1.39
  -5   3  12   11.49    1.36
  -5   3  11   48.82    2.76
  -5   3  11   46.32    2.94
  -5   3  10    4.55    0.86
  -5   3  10    6.68    1.17
  -5   3   9   17.08    1.40
  -5   3   9   16.23    1.55
  -5   3   8    0.82    0.74
  -5   3   7    6.91    0.81
  -5   3   7    7.48    1.54
  -5   3   6   22.80    1.47
  -5   3   6   21.73    2.33
   5  -3  -5  187.40   10.05
  -5   3   5  195.47    9.78
  -5   3   4   51.59    3.57
  -5   3   4   45.51    3.38
  -5   3   3   50.14    3.53
  -5   3   3   46.84    3.40
  -5   3   2  667.69   29.63
  -5   3   1    6.02    1.27
  -5   3   0    0.47    0.73
  -5   3  -1  320.39   15.16
  -5   3  -2   -0.64    0.67
  -5   3  -3   35.42    2.41
  -5   3  -3   41.01    2.36
  -5   3  -3   45.12    2.50
  -5   3  -3   41.95    3.25
   5  -3   4    4.98    1.20
  -5   3  -4    4.50    1.04
  -5   3  -4    3.94    0.91
  -5   3  -4    3.11    1.13
   5  -3   5   13.94    1.98
  -5   3  -5   12.29    1.48
  -5   3  -5   12.30    1.96
  -5   3  -5   12.30    1.34
  -5   3  -6   20.88    1.95
  -5   3  -6   22.97    1.85
  -5   3  -7   12.23    1.44
  -5   3  -7   11.45    1.59
  -5   3  -8    5.85    1.35
  -5   3  -9    1.42    1.06
  -5   3 -10    0.29    0.92
  -5   3 -11   -0.20    0.31
  -5   3 -11    0.52    0.47
  -5   2  14    1.19    0.66
  -5   2  13   19.92    1.65
  -5   2  12    6.85    1.13
  -5   2  11    1.07    0.68
  -5   2  11   -0.25    0.82
  -5   2  10    6.34    0.98
  -5   2  10    5.89    1.08
  -5   2   9    9.17    0.99
  -5   2   9    5.29    1.02
  -5   2   8   55.68    2.98
  -5   2   7   16.99    1.30
  -5   2   6    1.74    0.92
  -5   2   5   13.21    1.71
  -5   2   4  156.01    8.14
  -5   2   4  162.08    8.23
  -5   2   3   86.74    4.97
  -5   2   3   81.92    4.97
  -5   2   2    3.40    1.01
  -5   2   1    5.54    1.14
  -5   2   0   41.48    3.12
  -5   2  -1    3.69    0.95
  -5   2  -1    5.15    1.13
  -5   2  -2    0.43    0.64
  -5   2  -3   75.16    4.82
  -5   2  -4   21.10    1.62
  -5   2  -4   17.84    1.62
  -5   2  -4   22.79    2.35
  -5   2  -5   57.05    3.20
  -5   2  -5   53.53    3.20
  -5   2  -5   53.65    4.19
  -5   2  -6    6.55    1.30
  -5   2  -6    4.87    1.09
  -5   2  -7   -0.26    1.09
  -5   2  -7    0.51    0.88
  -5   2  -8    4.60    1.29
  -5   2  -9    3.04    1.19
  -5   2 -10    7.90    1.25
  -5   2 -11   -0.70    0.52
  -5   1  14   12.07    1.17
  -5   1  13   12.29    1.32
  -5   1  12    1.91    0.86
  -5   1  11    0.62    0.81
  -5   1  10   52.55    2.90
  -5   1  10   47.77    3.00
  -5   1   9    1.01    0.62
  -5   1   9    0.76    0.76
  -5   1   8   43.65    2.43
  -5   1   8   39.30    3.60
  -5   1   8   41.37    2.46
  -5   1   7   43.89    2.39
  -5   1   7   41.07    2.41
  -5   1   7   41.72    3.52
  -5   1   6   19.46    2.06
  -5   1   6   21.75    2.31
  -5   1   5   13.05    1.62
  -5   1   5   15.99    1.79
  -5   1   5   14.23    1.81
  -5   1   4   53.41    3.65
  -5   1   4   54.82    3.61
  -5   1   4   59.13    3.68
  -5   1   4   53.00    3.66
  -5   1   3    0.19    0.66
  -5   1   3    0.41    0.71
  -5   1   3    0.37    0.71
  -5   1   2   11.92    1.58
  -5   1   1   12.10    1.57
  -5   1   0   63.32    4.07
  -5   1   0   66.04    3.92
  -5   1  -1    9.01    1.31
  -5   1  -2    2.82    0.97
  -5   1  -3   12.33    1.73
  -5   1  -4   11.30    1.33
  -5   1  -4   13.87    1.88
  -5   1  -4   12.15    1.27
  -5   1  -5   10.76    1.36
  -5   1  -5    6.52    1.47
  -5   1  -5   10.26    1.24
  -5   1  -6    0.86    1.05
  -5   1  -6   -0.50    0.84
  -5   1  -7   25.67    2.18
  -5   1  -7   22.84    1.99
  -5   1  -8   -0.26    1.17
  -5   1  -9    0.25    1.08
  -5   1 -10    5.02    1.16
  -5   1 -11    0.88    0.76
  -5   0  14    2.00    0.72
  -5   0  13   92.98    4.74
  -5   0  12    2.86    0.94
  -5   0  11    0.25    0.88
  -5   0  10    4.42    1.03
  -5   0  10    3.28    0.81
  -5   0   9   20.24    1.69
  -5   0   9   19.20    1.58
  -5   0   9   21.26    1.56
  -5   0   8   69.19    3.59
  -5   0   8   71.73    5.09
  -5   0   7   35.35    3.14
  -5   0   7   31.84    2.86
  -5   0   7   30.39    1.93
  -5   0   7   34.31    1.88
  -5   0   6  151.79    8.04
  -5   0   6  158.46    8.12
  -5   0   6  146.32    8.21
  -5   0   5   30.17    2.53
  -5   0   5   31.48    2.60
  -5   0   5   31.33    2.66
  -5   0   4  178.93    8.57
  -5   0   4  158.98    8.30
  -5   0   4  172.08    8.49
  -5   0   4  157.34    8.53
  -5   0   3  311.61   14.61
  -5   0   3  324.11   14.63
  -5   0   3  320.50   14.66
  -5   0   3  309.14   14.81
  -5   0   2   65.18    3.94
  -5   0   2   64.40    4.14
  -5   0   1   19.81    1.84
  -5   0   1   20.25    2.05
  -5   0   0  293.18   13.34
  -5   0   0  273.47   13.39
  -5   0  -1   25.75    2.28
  -5   0  -2   11.57    1.63
  -5   0  -2    6.79    1.69
  -5   0  -3    2.29    0.90
  -5   0  -3    1.17    1.42
  -5   0  -4    9.49    1.16
  -5   0  -4    8.52    1.53
  -5   0  -4    7.93    1.16
  -5   0  -5    0.83    0.86
  -5   0  -5    0.31    0.84
   5   0   5    1.44    1.60
  -5   0  -5   -0.11    0.91
  -5   0  -6   14.01    1.54
  -5   0  -6   15.35    1.65
  -5   0  -7    8.39    1.35
  -5   0  -7    7.37    1.41
  -5   0  -8   20.29    1.97
  -5   0  -9    4.37    1.22
  -5   0 -10    2.11    1.01
  -5   0 -11    1.85    0.77
  -5  -1  14    0.81    0.64
  -5  -1  13    0.10    0.77
  -5  -1  12   -0.12    0.83
  -5  -1  11    0.25    0.80
  -5  -1  11    0.08    0.63
  -5  -1  11    0.34    0.67
  -5  -1  10   23.62    1.66
  -5  -1   9   46.56    2.59
  -5  -1   9   43.93    2.57
  -5  -1   9   43.06    2.48
  -5  -1   8   -0.34    0.91
  -5  -1   8    0.76    0.59
  -5  -1   8    0.43    0.65
  -5  -1   8   -0.30    0.58
  -5  -1   7  185.41    8.40
  -5  -1   7  197.40   10.21
  -5  -1   7  188.63    8.48
  -5  -1   7  191.65    8.50
  -5  -1   7  183.57    9.85
  -5  -1   6    4.10    1.14
  -5  -1   6    4.46    1.09
  -5  -1   5   35.67    2.94
  -5  -1   5   37.41    2.96
  -5  -1   4   26.90    2.42
  -5  -1   4   33.81    2.59
  -5  -1   4   26.55    2.40
  -5  -1   3    1.01    0.82
  -5  -1   3    0.95    0.74
  -5  -1   2   17.08    1.83
  -5  -1   2   18.53    1.81
  -5  -1   1   72.13    4.40
  -5  -1   1   71.64    4.37
  -5  -1   0   25.28    2.35
  -5  -1   0   32.42    2.58
  -5  -1  -1  134.48    7.24
  -5  -1  -2    1.79    1.39
  -5  -1  -2    1.23    0.93
  -5  -1  -3  161.57    7.47
  -5  -1  -3  173.17    9.93
  -5  -1  -3  168.98    7.41
  -5  -1  -3  157.81    7.64
  -5  -1  -3  171.22    8.88
  -5  -1  -4   29.90    3.66
  -5  -1  -4   26.13    1.98
  -5  -1  -4   27.40    1.81
  -5  -1  -4   25.80    1.99
  -5  -1  -4   30.35    2.84
  -5  -1  -5   10.77    1.12
  -5  -1  -5    7.97    1.33
  -5  -1  -5    8.26    1.24
  -5  -1  -6   16.68    1.75
  -5  -1  -6   16.22    1.72
  -5  -1  -7   46.09    2.92
  -5  -1  -7   37.03    2.77
  -5  -1  -8   24.23    2.10
  -5  -1  -8   23.13    2.05
  -5  -1  -9    9.42    1.39
  -5  -1 -10    1.81    0.93
  -5  -1 -11   13.70    1.20
  -5  -2  14   12.73    1.18
  -5  -2  13    0.40    0.74
  -5  -2  13    0.07    0.54
  -5  -2  12    6.43    1.09
  -5  -2  12    6.82    0.90
  -5  -2  12    5.05    0.90
  -5  -2  11   19.00    1.47
  -5  -2  10  223.92   10.12
  -5  -2  10  228.50   10.23
  -5  -2   9  289.03   12.62
  -5  -2   9  275.83   12.59
  -5  -2   9  287.91   12.53
  -5  -2   8  182.49    8.40
  -5  -2   8  189.05    8.51
  -5  -2   8  184.89   10.31
  -5  -2   8  194.12    8.53
  -5  -2   8  173.11   10.00
  -5  -2   7  196.37   10.08
  -5  -2   7  187.75    8.38
  -5  -2   7  185.46    8.30
  -5  -2   7  181.43   10.10
  -5  -2   7  188.04    8.47
  -5  -2   7  187.14    8.45
  -5  -2   6  135.51    6.12
  -5  -2   6  141.14    7.71
  -5  -2   6  134.74    6.06
  -5  -2   6  132.37    6.19
  -5  -2   6  131.10    6.15
  -5  -2   5  147.60    7.87
  -5  -2   5  138.98    7.69
  -5  -2   4    3.84    1.02
  -5  -2   4    2.43    0.90
  -5  -2   4    2.71    0.96
  -5  -2   3   68.98    4.19
  -5  -2   3   64.27    4.11
  -5  -2   2    3.28    1.00
  -5  -2   2    4.33    1.10
  -5  -2   1   90.57    5.41
  -5  -2   1   97.61    5.49
  -5  -2   0    4.79    1.14
  -5  -2  -1  125.02    7.03
  -5  -2  -2   34.54    2.08
  -5  -2  -2   36.20    2.03
  -5  -2  -2   34.49    2.25
  -5  -2  -2   33.09    2.98
  -5  -2  -3    3.54    0.76
  -5  -2  -3    4.88    1.90
  -5  -2  -3    3.11    0.72
  -5  -2  -3    2.31    0.95
  -5  -2  -3    4.36    1.18
  -5  -2  -4   47.98    2.68
  -5  -2  -4   50.36    4.89
  -5  -2  -4   48.25    2.59
  -5  -2  -4   43.05    2.85
  -5  -2  -4   44.65    3.75
  -5  -2  -5   -0.40    0.96
  -5  -2  -5    0.48    0.77
  -5  -2  -6    5.68    1.27
  -5  -2  -6    5.21    0.97
  -5  -2  -6    5.94    1.33
  -5  -2  -7    3.71    1.25
  -5  -2  -7    9.26    1.45
  -5  -2  -8    0.67    0.98
  -5  -2  -8    0.51    1.14
  -5  -2  -9   -0.78    1.03
  -5  -2 -10    3.72    1.00
  -5  -3  14    0.21    0.56
  -5  -3  13    0.50    0.55
  -5  -3  13    0.92    0.75
  -5  -3  13    1.01    0.55
  -5  -3  12    1.10    0.76
  -5  -3  12    2.21    0.69
  -5  -3  11    0.08    0.69
  -5  -3  11    0.97    0.68
  -5  -3  10    5.51    0.91
  -5  -3  10    5.99    0.95
  -5  -3   9   63.22    3.39
  -5  -3   9   67.29    3.50
  -5  -3   8   65.63    3.37
  -5  -3   8   64.40    3.28
  -5  -3   8   64.37    3.42
  -5  -3   7   59.39    4.81
  -5  -3   7   70.79    3.50
  -5  -3   7   68.55    3.42
  -5  -3   7   69.47    3.54
  -5  -3   6   70.18    4.86
  -5  -3   6   65.77    3.30
  -5  -3   6   65.80    3.27
  -5  -3   6   65.80    3.34
  -5  -3   5   43.45    2.31
  -5  -3   5   40.06    3.45
  -5  -3   5   45.25    2.34
  -5  -3   4   57.43    4.10
  -5  -3   4   57.83    4.07
  -5  -3   3   89.90    5.31
  -5  -3   3   79.43    5.18
  -5  -3   2   28.89    2.69
  -5  -3   2   35.42    2.91
  -5  -3   1  141.11    7.70
  -5  -3   1  144.57    7.80
  -5  -3   0  191.35    9.69
  -5  -3   0  185.18    9.63
  -5  -3  -1   43.65    2.38
  -5  -3  -1   44.87    2.50
  -5  -3  -1   42.37    2.34
  -5  -3  -1   43.88    2.44
  -5  -3  -2    1.66    0.80
  -5  -3  -2    2.98    0.71
  -5  -3  -3    3.90    1.90
  -5  -3  -3    3.31    0.76
  -5  -3  -3    3.05    0.98
  -5  -3  -4   75.97    4.15
  -5  -3  -4   72.85    3.75
  -5  -3  -4   73.60    3.87
  -5  -3  -5    0.60    0.79
  -5  -3  -5    0.85    1.00
  -5  -3  -6   30.18    2.40
  -5  -3  -6   30.25    2.11
  -5  -3  -6   33.82    2.41
  -5  -3  -7   13.49    1.64
  -5  -3  -7   16.40    1.73
  -5  -3  -8    2.05    0.99
  -5  -3  -8    4.28    1.20
  -5  -3  -9    0.20    0.91
  -5  -3 -10    1.85    0.81
  -5  -4  14    0.35    0.53
  -5  -4  13    5.36    0.88
  -5  -4  13    5.06    0.78
  -5  -4  13    6.34    0.75
  -5  -4  12    9.06    0.96
  -5  -4  11    1.02    0.65
  -5  -4  11    0.97    0.64
  -5  -4  10    6.29    0.82
  -5  -4  10    6.81    0.96
  -5  -4  10    6.43    0.93
  -5  -4   9   13.91    1.19
  -5  -4   9   14.76    1.31
  -5  -4   9   12.45    1.22
  -5  -4   8    1.59    0.63
  -5  -4   8    1.21    0.67
  -5  -4   8    1.42    0.68
  -5  -4   7   21.82    1.53
  -5  -4   7   24.80    1.59
  -5  -4   7   21.14    1.59
  -5  -4   6   14.22    1.17
  -5  -4   6   18.89    2.34
  -5  -4   5    0.22    0.59
  -5  -4   5    0.65    0.53
  -5  -4   5    0.30    0.73
  -5  -4   4   23.26    1.42
  -5  -4   4   20.59    2.35
  -5  -4   4   21.29    1.42
  -5  -4   4   20.07    1.42
  -5  -4   4   19.70    1.34
  -5  -4   4   22.22    1.47
  -5  -4   3   89.89    5.74
  -5  -4   3   86.18    5.68
  -5  -4   3   90.66    4.35
  -5  -4   3  100.02    4.44
  -5  -4   3   88.07    4.36
  -5  -4   3   90.24    4.38
  -5  -4   2    2.05    0.60
  -5  -4   2    1.85    0.64
  -5  -4   2    2.54    0.58
  -5  -4   2    1.97    0.91
  -5  -4   2    0.56    0.91
  -5  -4   2    2.56    0.58
  -5  -4   2    1.88    0.65
  -5  -4   1   23.92    1.66
  -5  -4   1   22.35    1.50
  -5  -4   1   22.69    2.43
  -5  -4   1   27.38    2.66
  -5  -4   1   23.10    1.49
  -5  -4   1   22.45    1.52
  -5  -4   1   27.34    1.58
  -5  -4   1   20.18    1.50
  -5  -4   0   68.80    3.54
  -5  -4   0   64.95    3.37
  -5  -4   0   68.06    3.41
  -5  -4   0   68.96    4.67
  -5  -4   0   61.03    4.54
  -5  -4   0   67.51    3.34
  -5  -4   0   72.43    3.42
  -5  -4   0   65.62    3.36
  -5  -4  -1   14.24    1.22
  -5  -4  -1   16.03    1.23
  -5  -4  -1   15.47    1.36
  -5  -4  -1   14.06    1.29
  -5  -4  -2    9.73    0.97
  -5  -4  -2    8.70    1.31
  -5  -4  -2    8.62    1.07
  -5  -4  -3   -0.67    0.97
  -5  -4  -3    0.87    0.74
  -5  -4  -4    1.70    1.07
  -5  -4  -4    2.63    0.88
  -5  -4  -5   16.33    1.82
  -5  -4  -5   19.69    1.63
  -5  -4  -6   44.28    3.08
  -5  -4  -6   51.61    2.88
  -5  -4  -7   42.14    3.00
  -5  -4  -7   51.93    2.78
  -5  -4  -7   48.13    3.04
  -5  -4  -8   19.25    1.79
  -5  -4  -8   26.21    1.95
  -5  -4  -9    1.02    0.86
  -5  -5  13   19.39    1.38
  -5  -5  13   17.48    1.28
  -5  -5  12    2.28    0.61
  -5  -5  11   12.11    1.00
  -5  -5  11   11.23    1.09
  -5  -5  11    9.96    1.04
  -5  -5  10   54.58    2.96
  -5  -5  10   60.43    3.14
  -5  -5  10   57.86    3.04
  -5  -5   9   23.04    1.67
  -5  -5   9   27.63    1.82
  -5  -5   9   29.15    1.81
  -5  -5   8   25.72    1.80
  -5  -5   8   27.95    1.78
  -5  -5   7  310.67   13.58
  -5  -5   6    3.79    0.72
  -5  -5   6    3.56    0.79
  -5  -5   5    2.45    0.60
  -5  -5   5    2.13    0.74
  -5  -5   4   27.38    2.97
  -5  -5   4   27.38    2.95
  -5  -5   4   31.91    1.94
  -5  -5   4   35.82    2.03
  -5  -5   4   34.15    2.02
  -5  -5   4   31.18    1.99
  -5  -5   3    5.70    1.47
  -5  -5   3    6.35    0.81
  -5  -5   3    6.50    0.86
  -5  -5   3    6.57    0.90
  -5  -5   3    5.98    0.86
  -5  -5   2    3.21    0.88
  -5  -5   2    3.52    0.74
  -5  -5   2    4.76    1.41
  -5  -5   2    4.70    0.73
  -5  -5   2    4.89    0.76
  -5  -5   2    3.55    0.79
  -5  -5   2    3.42    0.75
  -5  -5   1    6.09    0.87
  -5  -5   1    6.39    1.03
  -5  -5   1    5.70    1.54
  -5  -5   1    6.58    0.80
  -5  -5   1    7.40    0.88
  -5  -5   1    6.22    0.86
  -5  -5   1    6.44    0.88
  -5  -5   0   21.01    1.56
  -5  -5   0   21.29    1.71
  -5  -5   0   21.78    1.56
  -5  -5   0   21.08    2.50
  -5  -5   0   24.21    1.54
  -5  -5   0   23.49    2.64
  -5  -5   0   23.01    1.57
  -5  -5   0   22.67    1.55
  -5  -5  -1   29.53    1.83
  -5  -5  -1   24.65    1.82
  -5  -5  -2    4.50    0.80
  -5  -5  -2    5.30    1.15
  -5  -5  -2    4.21    0.92
  -5  -5  -3   59.60    3.74
  -5  -5  -3   67.86    3.53
  -5  -5  -4   20.26    1.99
  -5  -5  -4   22.02    1.73
  -5  -5  -5   -0.09    0.66
  -5  -5  -5    0.73    1.05
  -5  -5  -5   -0.10    0.79
  -5  -5  -6    1.81    1.08
  -5  -5  -6    0.38    0.77
  -5  -5  -7    6.41    1.21
  -5  -5  -7    6.77    1.24
  -5  -5  -7    8.84    1.02
  -5  -5  -8    0.10    0.76
  -5  -5  -8    1.61    0.89
  -5  -5  -9    3.70    0.79
  -5  -6  12    0.74    0.41
  -5  -6  11    0.14    0.49
  -5  -6  11   -0.06    0.47
  -5  -6  10    0.24    0.57
  -5  -6  10   -0.07    0.53
  -5  -6   9   31.61    1.92
  -5  -6   8    0.08    0.56
  -5  -6   7    9.26    1.02
  -5  -6   7   11.07    1.12
  -5  -6   6   56.33    2.93
  -5  -6   6   54.46    3.04
  -5  -6   5    1.38    0.69
  -5  -6   5    1.25    0.77
  -5  -6   4    8.02    0.92
  -5  -6   4    9.13    0.99
  -5  -6   4   10.55    1.09
  -5  -6   4    8.10    1.02
  -5  -6   3   42.04    2.50
  -5  -6   3   41.99    2.32
  -5  -6   3   39.33    2.34
  -5  -6   3   36.69    2.30
  -5  -6   3   38.96    2.34
  -5  -6   2    0.30    0.83
  -5  -6   2    0.59    0.66
  -5  -6   2    1.00    0.58
  -5  -6   2    0.63    0.56
  -5  -6   2    0.68    0.73
  -5  -6   2    0.08    0.65
  -5  -6   1   -0.20    0.82
  -5  -6   1   -0.09    0.61
  -5  -6   1    0.08    0.54
  -5  -6   1    0.09    0.58
  -5  -6   1   -0.08    0.71
  -5  -6   1    0.58    0.64
  -5  -6   0   25.56    1.77
  -5  -6   0   25.18    1.84
  -5  -6   0   27.84    1.73
  -5  -6   0   26.13    1.73
  -5  -6   0   25.59    1.74
  -5  -6   0   23.37    1.70
  -5  -6  -1  166.04    7.63
  -5  -6  -2   49.68    3.33
  -5  -6  -2   59.78    3.18
  -5  -6  -2   56.04    3.01
  -5  -6  -3  293.77   14.28
  -5  -6  -3  335.01   14.07
  -5  -6  -4    3.86    1.20
  -5  -6  -4    4.91    1.01
  -5  -6  -5   11.97    1.53
  -5  -6  -5   14.13    1.31
  -5  -6  -5   11.04    1.11
  -5  -6  -6   -0.49    0.70
  -5  -6  -6    1.59    0.97
  -5  -6  -7    1.50    0.88
  -5  -6  -7    1.07    0.60
  -5  -6  -8    2.79    0.78
  -5  -7  11    2.39    0.50
  -5  -7  10    1.70    0.54
  -5  -7   9    0.33    0.52
  -5  -7   8    9.39    0.98
  -5  -7   8    9.91    1.06
  -5  -7   7    2.07    0.65
  -5  -7   7    0.69    0.72
  -5  -7   6    9.40    1.11
  -5  -7   5   17.47    1.40
  -5  -7   5   18.37    1.51
  -5  -7   4   20.41    1.54
  -5  -7   4   20.18    1.61
  -5  -7   4   22.17    1.66
  -5  -7   3   38.32    2.25
  -5  -7   3   33.18    2.14
  -5  -7   3   38.60    2.28
  -5  -7   3   37.44    2.27
  -5  -7   2    9.65    1.06
  -5  -7   2   10.68    1.09
  -5  -7   2   11.01    1.12
  -5  -7   2    7.79    1.07
  -5  -7   2   11.21    1.14
  -5  -7   1   29.45    2.02
  -5  -7   1   36.13    2.11
  -5  -7   1   34.78    2.05
  -5  -7   1   30.58    2.06
  -5  -7   1   32.91    2.04
  -5  -7   0   27.02    1.76
  -5  -7   0   30.08    1.87
  -5  -7   0   28.05    1.82
  -5  -7   0   24.35    1.83
  -5  -7  -1    2.74    0.76
  -5  -7  -2    1.07    0.72
  -5  -7  -2    0.75    0.64
  -5  -7  -3   17.10    1.47
  -5  -7  -4   14.60    1.33
  -5  -7  -5    9.16    1.03
  -5  -7  -5    9.70    0.95
  -5  -7  -6   10.33    0.98
  -5  -7  -7    8.10    0.94
  -5  -7  -7    8.87    0.80
  -5  -8  10    0.09    0.38
  -5  -8   9    0.72    0.46
  -5  -8   8    1.86    0.55
  -5  -8   8    1.43    0.62
  -5  -8   7   -0.15    0.67
  -5  -8   6    2.41    0.76
  -5  -8   5    0.38    0.64
  -5  -8   5    0.07    0.51
  -5  -8   5   -0.52    0.68
  -5  -8   4   -0.33    0.68
  -5  -8   4    0.25    0.58
  -5  -8   4    0.63    0.52
  -5  -8   4    0.52    0.68
  -5  -8   3    1.10    0.72
  -5  -8   3    0.66    0.56
  -5  -8   3   -0.09    0.56
  -5  -8   3    0.85    0.68
  -5  -8   2    1.25    0.70
  -5  -8   2    1.02    0.75
  -5  -8   2    2.06    0.71
  -5  -8   2    1.17    0.58
  -5  -8   2    0.73    0.63
  -5  -8   1    2.48    0.72
  -5  -8   1    1.83    0.80
  -5  -8   1    1.48    0.58
  -5  -8   1    1.06    0.62
  -5  -8   0    4.92    0.87
  -5  -8   0    5.97    0.92
  -5  -8   0    6.22    0.83
  -5  -8  -1   50.18    2.74
  -5  -8  -2  242.59   11.01
  -5  -8  -2  253.15   10.95
  -5  -8  -3    2.73    0.79
  -5  -8  -4    1.80    0.67
  -5  -8  -4    1.36    0.56
  -5  -8  -5   -0.06    0.52
  -5  -8  -5    0.78    0.47
  -5  -9   8   21.68    1.36
  -5  -9   7    4.19    0.72
  -5  -9   6   17.55    1.30
  -5  -9   5   21.62    1.42
  -5  -9   5   20.13    1.45
  -5  -9   4   28.34    1.75
  -5  -9   4   28.77    1.79
  -5  -9   4   28.99    1.79
  -5  -9   3   -0.36    0.64
  -5  -9   3   -0.35    0.50
  -5  -9   3    0.23    0.53
  -5  -9   3    0.49    0.61
  -5  -9   2    1.76    0.60
  -5  -9   2    0.36    0.65
  -5  -9   2    1.61    0.59
  -5  -9   2    1.28    0.56
  -5  -9   1    2.52    0.66
  -5  -9   1    1.20    0.63
  -5  -9   1    2.82    0.62
  -5  -9   0   20.11    1.44
  -5  -9   0   22.19    1.43
  -5  -9  -1   51.62    2.68
  -5  -9  -2   87.77    4.13
  -5  -9  -2   86.06    4.08
  -5  -9  -3   73.44    3.54
  -5  -9  -3   73.23    3.51
  -5  -9  -4    1.61    0.50
  -5  -9  -4    2.13    0.46
  -5 -10   6    0.05    0.43
  -5 -10   5    3.65    0.59
  -5 -10   4    2.87    0.57
  -5 -10   4    2.22    0.49
  -5 -10   3    0.66    0.44
  -5 -10   2    2.16    0.51
  -5 -10   2    2.73    0.54
  -5 -10   1   -0.15    0.44
  -5 -10   1   -0.21    0.41
  -5 -10   0   10.45    0.85
  -5 -10  -1   14.46    0.98
  -6  11   5    9.39    0.77
  -6  11   4    6.65    0.69
  -6  11   3   12.51    0.96
  -6  11   3   13.29    0.98
  -6  11   2   -0.56    0.44
  -6  11   2    1.00    0.48
  -6  11   1    1.23    0.48
  -6  11   0    1.66    0.48
  -6  11  -1    2.49    0.48
  -6  11  -1    3.67    0.53
  -6  11  -2    2.42    0.66
  -6  10   7    0.98    0.50
  -6  10   6    1.51    0.55
  -6  10   6    1.35    0.50
  -6  10   5    6.93    0.79
  -6  10   5    6.42    0.78
  -6  10   4    0.35    0.55
  -6  10   3   12.22    1.10
  -6  10   3   13.07    1.08
  -6  10   3   12.20    1.07
  -6  10   2    3.06    0.68
  -6  10   2    5.61    0.78
  -6  10   2    4.63    0.73
  -6  10   1    4.68    0.73
  -6  10   1    4.10    0.72
  -6  10   1    5.38    0.77
  -6  10   0    0.07    0.56
  -6  10   0   -0.65    0.53
  -6  10  -1    8.01    0.85
  -6  10  -1    7.16    0.81
  -6  10  -2   28.26    1.84
  -6  10  -3    2.20    0.67
  -6  10  -3    2.27    0.79
  -6  10  -4    0.56    0.54
  -6  10  -4    0.15    0.60
  -6  10  -5   13.57    1.04
  -6   9   9    0.83    0.45
  -6   9   9    0.55    0.45
  -6   9   8   -0.13    0.48
  -6   9   8    0.51    0.52
  -6   9   7   17.20    1.30
  -6   9   6    4.38    0.76
  -6   9   6    4.31    0.72
  -6   9   5    3.78    0.72
  -6   9   5    4.70    0.80
  -6   9   4   20.40    1.50
  -6   9   4   18.25    1.41
  -6   9   4   21.00    1.45
  -6   9   3    1.17    0.66
  -6   9   3    0.49    0.57
  -6   9   3    1.35    0.65
  -6   9   2    2.07    0.68
  -6   9   2    1.08    0.61
  -6   9   2    1.56    0.63
  -6   9   1    5.25    0.80
  -6   9   1    4.68    0.80
  -6   9   1    7.03    0.91
  -6   9   0    6.82    0.90
  -6   9   0    7.02    0.91
  -6   9  -1   55.61    3.16
  -6   9  -1   56.92    3.00
  -6   9  -1   56.90    2.98
  -6   9  -2   33.85    2.21
  -6   9  -3    6.69    1.13
  -6   9  -3    9.59    1.22
  -6   9  -3    7.11    1.03
  -6   9  -4    2.91    0.97
  -6   9  -4    3.70    0.92
  -6   9  -4    3.68    0.82
  -6   9  -5    3.48    0.90
  -6   9  -5    2.27    0.77
  -6   9  -5    2.40    0.67
  -6   9  -6    2.10    0.76
  -6   8  10    6.56    0.77
  -6   8   9    8.47    0.87
  -6   8   9    7.90    0.92
  -6   8   8    9.32    1.00
  -6   8   7    9.89    1.08
  -6   8   6    9.95    1.07
  -6   8   6    9.32    1.02
  -6   8   5    1.79    0.67
  -6   8   5    1.53    0.65
  -6   8   4   36.12    2.12
  -6   8   4   32.54    2.06
  -6   8   4   32.59    2.04
  -6   8   4   32.30    2.02
  -6   8   3   43.23    2.55
  -6   8   3   45.13    2.56
  -6   8   3   45.69    2.56
  -6   8   2   41.85    2.48
  -6   8   2   42.60    2.50
  -6   8   2   45.35    2.51
  -6   8   1    6.46    0.85
  -6   8   1    4.11    0.83
  -6   8   1    4.82    0.82
  -6   8   0    0.86    0.61
  -6   8   0    0.63    0.61
  -6   8  -1  108.32    5.39
  -6   8  -1  106.32    5.16
  -6   8  -1  107.69    5.13
  -6   8  -2   -0.12    0.71
  -6   8  -3   30.44    2.26
  -6   8  -3   35.51    2.37
  -6   8  -3   30.76    2.17
  -6   8  -4    4.32    1.12
  -6   8  -4    6.97    1.15
  -6   8  -4    6.75    1.02
  -6   8  -5    5.42    1.09
  -6   8  -5    6.28    1.06
  -6   8  -5    6.26    0.94
  -6   8  -6    9.58    1.21
  -6   8  -6   10.74    1.17
  -6   8  -6   10.68    1.07
  -6   8  -7   -0.47    0.70
  -6   7  11   -0.26    0.52
  -6   7  11    0.45    0.61
  -6   7  10    0.85    0.60
  -6   7  10    1.80    0.72
  -6   7   9    2.07    0.68
  -6   7   9    0.87    0.61
  -6   7   8    1.39    0.67
  -6   7   7   26.88    1.83
  -6   7   6   99.96    4.77
  -6   7   6   95.74    4.81
  -6   7   5  107.09    5.05
  -6   7   5  101.61    5.06
  -6   7   4  418.64   18.24
  -6   7   4  421.58   18.21
  -6   7   4  416.43   18.18
  -6   7   4  426.05   18.23
  -6   7   3   25.96    1.78
  -6   7   3   27.23    1.75
  -6   7   3   25.79    1.77
  -6   7   3   28.56    1.84
  -6   7   2   19.03    1.47
  -6   7   2   20.88    1.52
  -6   7   2   20.74    1.52
  -6   7   1   53.09    2.96
  -6   7   1   57.67    3.04
  -6   7   1   57.35    3.03
  -6   7   0   14.43    1.39
  -6   7   0   14.00    1.23
  -6   7   0   13.29    1.20
  -6   7  -1    8.97    1.18
  -6   7  -1    7.63    0.94
  -6   7  -1    7.35    0.92
  -6   7  -2    1.66    0.84
  -6   7  -3    1.02    0.94
  -6   7  -3    0.38    0.88
  -6   7  -3    2.38    0.90
  -6   7  -4    0.50    0.95
  -6   7  -4    0.62    0.85
  -6   7  -4   -0.11    0.74
  -6   7  -5    0.12    0.96
  -6   7  -5    0.95    0.84
  -6   7  -5    1.91    0.81
  -6   7  -6   -0.97    0.81
  -6   7  -6   -0.45    0.89
  -6   7  -7    9.70    1.23
  -6   7  -8    0.31    0.66
  -6   6  12   10.46    0.89
  -6   6  12    6.25    0.90
  -6   6  11    2.17    0.64
  -6   6  11    1.65    0.76
  -6   6  10   14.62    1.24
  -6   6  10    9.67    1.22
  -6   6   9    3.31    0.75
  -6   6   9    3.22    0.81
  -6   6   8    3.96    0.79
  -6   6   7    7.52    0.98
  -6   6   6   -0.09    0.60
  -6   6   6   -0.08    0.59
  -6   6   5  262.48   11.95
  -6   6   5  277.46   11.94
  -6   6   4    0.68    0.64
  -6   6   4    0.31    0.57
  -6   6   4    0.56    0.53
  -6   6   4    1.16    0.71
  -6   6   4    1.14    0.60
  -6   6   3   57.17    3.00
  -6   6   3   55.88    2.97
  -6   6   3   58.46    3.05
  -6   6   3   54.28    2.98
  -6   6   2    1.67    0.65
  -6   6   2    2.06    0.64
  -6   6   2    0.41    0.65
  -6   6   2    1.82    0.62
  -6   6   1   44.48    2.49
  -6   6   1   41.89    2.46
  -6   6   1   45.67    2.53
  -6   6   0   46.11    2.67
  -6   6   0   42.18    2.47
  -6   6   0   43.06    2.46
  -6   6   0   45.74    2.55
  -6   6  -1   17.84    1.57
  -6   6  -1   17.65    1.45
  -6   6  -2    2.66    0.82
  -6   6  -2    2.53    0.79
  -6   6  -3    0.25    0.92
  -6   6  -3    2.12    0.82
  -6   6  -3    1.75    0.94
  -6   6  -3    2.21    0.76
  -6   6  -4    3.09    1.05
  -6   6  -4    3.14    0.87
  -6   6  -4    1.77    0.94
  -6   6  -4    2.11    0.76
  -6   6  -5    0.77    1.01
  -6   6  -5    0.27    0.68
  -6   6  -5    0.77    0.72
  -6   6  -5    0.62    0.85
  -6   6  -6    9.25    0.94
  -6   6  -6   10.85    1.13
  -6   6  -6    8.93    1.33
  -6   6  -6   12.81    1.37
  -6   6  -7    7.63    1.19
  -6   6  -7    9.08    1.16
  -6   6  -7    6.75    0.80
  -6   6  -8    0.09    0.78
  -6   6  -8    1.37    0.47
  -6   6  -9    3.45    0.78
  -6   6  -9    3.40    0.47
  -6   5  13    3.80    0.72
  -6   5  12   13.68    1.12
  -6   5  12   11.05    1.19
  -6   5  11    3.66    0.79
  -6   5  11    3.54    0.92
  -6   5  10   16.83    1.42
  -6   5  10   16.54    1.56
  -6   5   9    0.59    0.68
  -6   5   8   16.64    1.36
  -6   5   7    2.50    0.71
  -6   5   6   63.48    3.37
  -6   5   6   66.12    3.33
  -6   5   5  190.75    8.56
  -6   5   5  187.30    8.49
  -6   5   4   76.99    3.95
  -6   5   4   79.53    3.97
  -6   5   4   82.39    3.96
  -6   5   4   81.74    3.94
  -6   5   4   80.74    3.92
  -6   5   4   75.54    5.41
  -6   5   3   44.32    2.48
  -6   5   3   44.83    2.46
  -6   5   3   45.40    2.46
  -6   5   3   45.07    2.46
  -6   5   3   42.48    3.75
  -6   5   2  132.67    6.12
  -6   5   2  131.41    6.08
  -6   5   2  128.47    7.81
  -6   5   2  133.48    6.11
  -6   5   2  130.18    6.08
  -6   5   1   62.65    3.30
  -6   5   1   58.67    4.72
  -6   5   1   65.02    3.31
  -6   5   1   66.45    3.29
  -6   5   0   39.21    2.25
  -6   5   0   37.33    2.21
  -6   5   0   32.83    3.40
  -6   5   0   40.13    2.42
  -6   5   0   44.33    2.36
  -6   5  -1   40.03    2.55
  -6   5  -1   45.85    2.50
  -6   5  -2   38.69    2.42
  -6   5  -2   37.44    2.36
  -6   5  -2   31.62    2.13
  -6   5  -3    4.94    0.74
  -6   5  -3    4.77    0.98
  -6   5  -3    4.82    0.91
  -6   5  -3    4.85    1.08
  -6   5  -4   22.53    1.80
  -6   5  -4   25.57    1.96
  -6   5  -4   20.68    1.65
  -6   5  -5    7.64    1.03
  -6   5  -5    7.75    1.23
  -6   5  -6    5.79    0.94
  -6   5  -6    5.70    1.14
  -6   5  -7    0.83    0.71
  -6   5  -7    0.92    0.85
  -6   5  -8   13.26    1.06
  -6   5  -8   14.43    1.18
  -6   5  -8   12.71    1.41
  -6   5  -9   14.39    1.05
  -6   5  -9   13.37    0.97
  -6   5  -9   11.09    1.20
  -6   4  13    0.08    0.62
  -6   4  12   14.18    1.21
  -6   4  12   13.78    1.38
  -6   4  11    0.75    0.68
  -6   4  11    0.11    0.78
  -6   4  10   29.41    1.92
  -6   4  10   24.16    1.96
  -6   4   9    1.89    0.77
  -6   4   8    7.05    0.91
  -6   4   8    6.83    0.97
  -6   4   7    3.42    0.74
  -6   4   6    6.96    0.82
  -6   4   6    8.35    0.96
  -6   4   5   31.13    1.97
  -6   4   5   34.82    2.02
  -6   4   5   34.64    1.97
  -6   4   5   28.49    2.92
  -6   4   4   24.28    1.62
  -6   4   4   26.07    1.58
  -6   4   4   23.36    2.57
  -6   4   4   26.19    1.57
  -6   4   4   25.23    1.64
  -6   4   4   25.08    1.60
  -6   4   4   25.16    1.53
  -6   4   4   22.43    2.51
  -6   4   3    2.68    0.61
  -6   4   3    4.15    0.65
  -6   4   3    2.64    0.60
  -6   4   3    2.17    0.98
  -6   4   3    3.63    0.71
  -6   4   3    1.99    0.59
  -6   4   2    1.54    0.54
  -6   4   2    0.31    0.88
  -6   4   2    1.35    0.63
  -6   4   2    1.27    0.55
  -6   4   1   32.52    1.94
  -6   4   1   32.07    2.00
  -6   4   1   32.23    1.85
  -6   4   1   32.41    1.89
  -6   4   1   29.72    3.00
  -6   4   0   37.47    2.17
  -6   4   0   35.49    2.09
  -6   4   0   36.76    3.41
  -6   4   0   36.96    2.27
  -6   4   0   39.09    2.08
  -6   4  -1   46.12    2.46
  -6   4  -1   44.18    2.58
  -6   4  -1   52.82    2.85
  -6   4  -1   44.72    2.68
  -6   4  -2   18.16    1.46
  -6   4  -2   17.88    1.29
  -6   4  -2   19.53    1.62
  -6   4  -2   18.78    1.56
  -6   4  -3    5.94    1.09
  -6   4  -3    4.31    0.87
  -6   4  -3    5.39    0.98
  -6   4  -4   43.60    2.65
  -6   4  -4   43.34    2.92
  -6   4  -4   47.71    2.80
  -6   4  -4   53.54    2.98
  -6   4  -5   99.37    5.13
  -6   4  -5  109.07    5.47
  -6   4  -5  109.15    5.42
  -6   4  -6   64.84    3.78
  -6   4  -6   64.33    3.47
  -6   4  -6   65.39    3.72
  -6   4  -7    1.49    1.12
  -6   4  -7    0.27    0.67
  -6   4  -7    0.49    0.89
  -6   4  -8   14.18    1.24
  -6   4  -8   13.73    1.58
  -6   4  -9   -0.13    0.55
  -6   4  -9    0.33    0.41
  -6   4 -10    0.60    0.44
  -6   4 -10    0.82    0.35
  -6   4 -10    0.92    0.62
  -6   3  14    8.58    0.89
  -6   3  13    8.25    1.04
  -6   3  12    1.80    0.71
  -6   3  12    0.21    0.76
  -6   3  11    0.19    0.66
  -6   3  11    0.69    0.78
  -6   3  10   15.85    1.39
  -6   3   9   29.59    2.00
  -6   3   8    6.82    0.98
  -6   3   7   54.25    3.01
  -6   3   7   55.98    4.33
  -6   3   7   57.58    2.99
  -6   3   6   40.91    2.26
  -6   3   6   42.73    2.25
  -6   3   6   43.92    2.37
  -6   3   6   37.40    2.30
  -6   3   6   38.68    3.49
  -6   3   5  229.85   10.20
  -6   3   5  233.19   10.14
  -6   3   5  233.76   10.24
  -6   3   5  230.65   10.18
  -6   3   5  217.14   11.63
  -6   3   4   28.75    1.77
  -6   3   4   31.06    1.71
  -6   3   4   27.96    1.71
  -6   3   4   30.49    2.86
  -6   3   4   31.18    1.82
  -6   3   4   29.48    1.72
  -6   3   4   29.59    1.75
  -6   3   4   27.39    2.75
  -6   3   3   48.76    2.44
  -6   3   3   46.92    2.48
  -6   3   3   40.98    3.54
  -6   3   3   49.29    2.48
  -6   3   3   45.05    2.45
  -6   3   3   44.95    2.48
  -6   3   2   10.72    0.93
  -6   3   2   10.17    1.69
  -6   3   2   10.45    0.89
  -6   3   1  118.33    5.41
  -6   3   1  116.91    5.35
  -6   3   1  116.71    6.92
  -6   3   1  115.54    5.42
  -6   3   0   17.27    1.17
  -6   3   0   16.01    1.20
  -6   3   0   18.16    2.18
  -6   3   0   17.51    1.18
  -6   3   0   15.12    1.23
  -6   3  -1    0.06    0.41
  -6   3  -1   -0.29    0.68
  -6   3  -1   -0.30    0.60
  -6   3  -1    0.18    0.60
  -6   3  -2   18.78    1.29
  -6   3  -2   16.94    1.39
  -6   3  -2   19.53    1.54
  -6   3  -2   20.53    1.61
  -6   3  -3   32.64    2.13
  -6   3  -3   40.83    2.43
  -6   3  -4  138.10    6.95
  -6   3  -4  139.55    6.75
  -6   3  -4  159.72    7.09
  -6   3  -5   33.66    2.52
  -6   3  -5   36.37    2.28
  -6   3  -5   40.85    2.59
  -6   3  -6   10.40    1.41
  -6   3  -6   10.49    1.50
  -6   3  -6    9.24    1.14
  -6   3  -7    0.13    0.92
  -6   3  -7    1.19    0.76
  -6   3  -7   -0.64    1.19
  -6   3  -8    0.08    0.67
  -6   3  -8    3.49    1.16
  -6   3  -9    2.71    0.54
  -6   3  -9    3.91    1.11
  -6   3  -9    4.24    0.74
  -6   3 -10    1.68    0.38
  -6   3 -10    0.71    0.51
  -6   2  14    9.05    0.95
  -6   2  13    1.39    0.74
  -6   2  12    3.38    0.79
  -6   2  12    2.95    0.97
  -6   2  11    7.29    1.04
  -6   2  11    8.92    1.22
  -6   2  10   17.88    1.51
  -6   2   9   32.37    2.10
  -6   2   8  162.63    7.61
  -6   2   8  166.51    7.66
  -6   2   7    2.77    0.68
  -6   2   7    2.86    0.71
  -6   2   7    2.26    0.71
  -6   2   7    0.94    1.05
  -6   2   6   -0.29    0.87
  -6   2   6    0.45    0.52
  -6   2   6    0.59    0.46
  -6   2   6    0.88    0.50
  -6   2   6    0.40    0.59
  -6   2   6    0.54    0.54
  -6   2   5   30.11    1.76
  -6   2   5   32.47    1.92
  -6   2   5   25.91    2.68
  -6   2   5   29.34    1.68
  -6   2   5   28.20    1.78
  -6   2   5   29.77    1.72
  -6   2   5   28.96    1.68
  -6   2   4    1.93    0.93
  -6   2   4    4.90    1.22
  -6   2   3  152.41    8.36
  -6   2   2  170.10    9.12
  -6   2   1  128.27    7.31
  -6   2   0   43.58    3.50
  -6   2  -1   22.28    1.48
  -6   2  -1   23.34    1.47
  -6   2  -1   26.03    1.57
  -6   2  -1   24.49    1.56
  -6   2  -2  141.61    6.34
  -6   2  -2  132.49    6.08
  -6   2  -2  125.69    5.96
  -6   2  -2  123.78    7.29
  -6   2  -3   90.34    4.41
  -6   2  -3   84.03    4.03
  -6   2  -3   79.28    4.09
  -6   2  -3   77.80    5.40
  -6   2  -4   53.71    3.11
  -6   2  -4   48.36    3.04
  -6   2  -5   44.50    2.80
  -6   2  -5   41.83    2.80
  -6   2  -6   48.58    2.96
  -6   2  -6   40.84    2.89
  -6   2  -7    0.51    1.10
  -6   2  -7    1.83    0.99
  -6   2  -8   22.32    1.91
  -6   2  -8   24.78    2.08
  -6   2  -8   25.58    1.58
  -6   2  -9    6.76    1.20
  -6   2  -9    9.23    0.95
  -6   2 -10   10.09    0.89
  -6   2 -10   11.81    1.20
  -6   1  14    5.82    0.84
  -6   1  13    3.71    0.87
  -6   1  12    5.75    1.05
  -6   1  12    5.38    0.85
  -6   1  11  114.70    5.83
  -6   1  11  120.22    5.72
  -6   1  10  257.09   11.54
  -6   1   9  415.78   18.67
  -6   1   9  438.34   18.63
  -6   1   8   58.25    3.34
  -6   1   8   65.68    3.36
  -6   1   7   88.75    4.32
  -6   1   7   84.40    4.22
  -6   1   7   75.97    5.48
  -6   1   6    2.22    0.93
  -6   1   6    2.56    0.61
  -6   1   6    3.15    0.59
  -6   1   6    2.66    0.65
  -6   1   6    1.66    0.61
  -6   1   6    2.23    0.65
  -6   1   5    6.52    0.75
  -6   1   5    4.78    0.65
  -6   1   5    6.00    0.68
  -6   1   5    6.62    0.81
  -6   1   5    5.83    0.68
  -6   1   5    5.33    0.67
  -6   1   5    5.93    1.26
  -6   1   5    5.57    0.79
  -6   1   4   27.73    2.61
  -6   1   4   28.78    2.74
  -6   1   3   49.51    3.76
  -6   1   2  103.32    6.20
  -6   1   1    9.76    1.65
  -6   1   0   14.67    1.92
  -6   1  -1  206.22    9.17
  -6   1  -1  208.32    9.21
  -6   1  -1  208.51   10.58
  -6   1  -1  212.00    9.23
  -6   1  -2   39.93    2.13
  -6   1  -2   37.67    2.40
  -6   1  -2   37.52    3.20
  -6   1  -3    0.40    0.45
  -6   1  -3    1.85    0.93
  -6   1  -3    1.66    0.88
  -6   1  -4    0.61    0.91
  -6   1  -4    0.07    0.47
  -6   1  -5   65.59    3.64
  -6   1  -5   60.67    3.18
  -6   1  -5   61.82    3.64
  -6   1  -6    1.09    0.97
  -6   1  -6    3.48    1.21
  -6   1  -7    1.48    0.98
  -6   1  -7    3.09    1.25
  -6   1  -8    3.29    1.06
  -6   1  -8    4.18    1.24
  -6   1  -9    4.05    1.11
  -6   1  -9    4.27    0.72
  -6   1 -10    0.98    0.80
  -6   1 -10    0.74    0.45
  -6   0  14    0.94    0.64
  -6   0  13    4.34    0.91
  -6   0  12    1.32    0.81
  -6   0  11    0.50    0.69
  -6   0  11    1.77    0.76
  -6   0  11    0.47    0.88
  -6   0  10    6.97    1.04
  -6   0  10    6.65    1.02
  -6   0   9  380.30   16.46
  -6   0   9  369.74   16.52
  -6   0   8    3.12    0.82
  -6   0   8    3.29    0.84
  -6   0   7    5.59    0.89
  -6   0   7    6.18    1.48
  -6   0   7    4.38    0.83
  -6   0   7    5.42    1.35
  -6   0   7    4.38    1.22
  -6   0   6    2.81    1.07
  -6   0   6    2.67    1.02
  -6   0   6    2.47    0.61
  -6   0   6    1.64    0.53
  -6   0   6    0.93    0.83
  -6   0   6    2.59    0.61
  -6   0   6    1.84    0.62
  -6   0   6    1.98    0.66
  -6   0   5    1.83    0.91
  -6   0   5    2.47    0.95
  -6   0   5    3.72    0.58
  -6   0   5    3.48    0.64
  -6   0   5    3.34    0.59
  -6   0   5    4.07    0.61
  -6   0   5    3.66    0.60
  -6   0   5    3.30    0.59
  -6   0   5    4.18    0.72
  -6   0   5    4.22    0.69
  -6   0   5    2.76    1.08
  -6   0   5    3.32    0.68
  -6   0   4    2.69    1.00
  -6   0   4    3.05    1.03
  -6   0   3  239.15   12.08
  -6   0   2   11.57    1.80
  -6   0   1   10.71    1.74
  -6   0   0   17.03    1.99
  -6   0  -1   -0.28    0.55
  -6   0  -1    0.06    0.40
  -6   0  -1    0.73    0.44
  -6   0  -1   -0.25    0.56
  -6   0  -1   -0.54    0.92
  -6   0  -2   30.52    2.08
  -6   0  -2   30.08    2.91
  -6   0  -2   30.11    1.83
  -6   0  -3    0.11    0.80
  -6   0  -3   -0.32    0.93
  -6   0  -3    1.07    0.56
  -6   0  -4   20.69    1.84
  -6   0  -5   27.57    2.18
  -6   0  -5   25.55    2.12
  -6   0  -6    7.79    1.34
  -6   0  -6    9.91    1.44
  -6   0  -7    0.41    0.98
  -6   0  -7   -1.40    1.12
  -6   0  -8    0.74    0.93
  -6   0  -8    1.41    1.07
  -6   0  -9    0.59    0.93
  -6   0 -10   -1.16    0.78
  -6  -1  14   22.37    1.51
  -6  -1  13   -0.46    0.75
  -6  -1  12    1.07    0.77
  -6  -1  12    0.70    0.66
  -6  -1  11    1.35    0.76
  -6  -1  11    0.59    0.66
  -6  -1  10   17.49    1.40
  -6  -1  10   16.66    1.53
  -6  -1  10   17.25    1.47
  -6  -1   9    3.96    0.79
  -6  -1   9    4.16    0.89
  -6  -1   9    4.26    0.88
  -6  -1   8    0.39    0.65
  -6  -1   8    0.87    0.69
  -6  -1   7    4.58    1.35
  -6  -1   7    4.92    0.89
  -6  -1   7    3.79    0.79
  -6  -1   7    4.43    1.27
  -6  -1   6   53.41    4.06
  -6  -1   6   54.70    2.79
  -6  -1   6   53.38    2.69
  -6  -1   6   52.85    4.18
  -6  -1   6   53.29    2.81
  -6  -1   6   50.47    2.82
  -6  -1   6   50.12    2.88
  -6  -1   5    9.78    1.59
  -6  -1   5    5.19    0.68
  -6  -1   5    6.30    0.81
  -6  -1   5    6.44    0.72
  -6  -1   5    5.90    0.82
  -6  -1   5    8.21    1.49
  -6  -1   5    7.85    0.86
  -6  -1   5    5.33    0.78
  -6  -1   5    6.45    0.84
  -6  -1   4   82.23    4.07
  -6  -1   4   88.15    4.03
  -6  -1   4   89.07    4.08
  -6  -1   4   86.55    5.34
  -6  -1   4   82.90    4.07
  -6  -1   4   93.16    4.07
  -6  -1   4   82.93    3.99
  -6  -1   4   80.26    3.99
  -6  -1   4   81.02    3.98
  -6  -1   4   86.20    4.13
  -6  -1   3    3.80    1.05
  -6  -1   3    4.43    1.17
  -6  -1   2   35.01    3.01
  -6  -1   1   19.22    1.33
  -6  -1   1   18.66    2.15
  -6  -1   1   20.81    1.40
  -6  -1   0  122.14    6.03
  -6  -1   0  132.76    5.99
  -6  -1   0  140.37    6.05
  -6  -1   0  131.34    6.05
  -6  -1   0  119.09    7.28
  -6  -1   0  136.38    6.00
  -6  -1  -1    4.84    0.86
  -6  -1  -1    5.39    0.71
  -6  -1  -1    5.24    0.78
  -6  -1  -2    2.37    0.68
  -6  -1  -2    2.41    0.89
  -6  -1  -2    2.26    0.74
  -6  -1  -2    1.25    0.88
  -6  -1  -3   -0.36    0.83
  -6  -1  -3    0.88    0.62
  -6  -1  -4   69.75    3.95
  -6  -1  -4   70.15    3.59
  -6  -1  -5   -0.25    1.08
  -6  -1  -5    1.25    1.08
  -6  -1  -6  134.56    6.94
  -6  -1  -6  145.90    6.93
  -6  -1  -7   20.34    1.82
  -6  -1  -7   15.92    1.73
  -6  -1  -8   16.78    1.65
  -6  -1  -8   15.13    1.58
  -6  -1  -9    1.85    0.95
  -6  -1 -10    7.41    0.95
  -6  -2  14    6.72    0.82
  -6  -2  13   -0.48    0.53
  -6  -2  13    0.43    0.67
  -6  -2  12   22.66    1.78
  -6  -2  12   24.45    1.75
  -6  -2  11   39.47    2.31
  -6  -2  11   39.35    2.49
  -6  -2  10   77.92    4.22
  -6  -2  10   85.53    4.16
  -6  -2  10   84.28    4.38
  -6  -2   9   52.24    3.05
  -6  -2   9   54.25    2.93
  -6  -2   9   53.94    3.12
  -6  -2   8   47.23    2.82
  -6  -2   8   52.35    2.78
  -6  -2   7   46.40    2.52
  -6  -2   7   48.23    2.45
  -6  -2   7   44.60    2.59
  -6  -2   6   28.87    3.00
  -6  -2   6   36.67    2.09
  -6  -2   6   35.56    1.98
  -6  -2   6   36.99    2.08
  -6  -2   6   34.95    3.34
  -6  -2   6   32.08    2.09
  -6  -2   6   32.60    2.12
  -6  -2   5   12.33    1.09
  -6  -2   5   10.46    0.95
  -6  -2   5   12.48    1.06
  -6  -2   5    9.00    0.93
  -6  -2   5   12.69    1.10
  -6  -2   5   11.16    1.07
  -6  -2   5   13.50    1.89
  -6  -2   4   -0.14    0.60
  -6  -2   4    0.06    0.44
  -6  -2   4   -0.28    0.80
  -6  -2   4    0.38    0.55
  -6  -2   4   -0.36    0.50
  -6  -2   4   -0.14    0.54
  -6  -2   4    0.53    0.71
  -6  -2   3    1.48    0.60
  -6  -2   3    1.30    0.57
  -6  -2   3    0.84    0.79
  -6  -2   3    0.82    0.61
  -6  -2   3    1.18    0.47
  -6  -2   3    2.58    0.65
  -6  -2   3    2.69    0.58
  -6  -2   2    0.76    0.59
  -6  -2   2   -0.28    0.75
  -6  -2   2    0.39    0.68
  -6  -2   2    0.59    0.62
  -6  -2   2    0.73    0.52
  -6  -2   2    0.80    0.55
  -6  -2   2    0.34    0.46
  -6  -2   2    1.25    0.59
  -6  -2   1    1.56    0.55
  -6  -2   1    2.59    0.63
  -6  -2   1    3.31    1.07
  -6  -2   1    2.29    0.68
  -6  -2   1    2.92    0.75
  -6  -2   0    7.43    0.84
  -6  -2   0    8.06    0.90
  -6  -2   0    8.54    0.86
  -6  -2   0    8.52    1.58
  -6  -2  -1   10.18    1.06
  -6  -2  -1    9.83    0.96
  -6  -2  -1    9.97    1.02
  -6  -2  -2    2.61    0.70
  -6  -2  -2    1.53    0.88
  -6  -2  -2    1.33    0.98
  -6  -2  -2    1.91    0.77
  -6  -2  -3   54.26    2.87
  -6  -2  -3   52.64    2.95
  -6  -2  -3   47.85    3.12
  -6  -2  -4   29.83    1.88
  -6  -2  -4   25.89    2.18
  -6  -2  -4   27.26    1.97
  -6  -2  -5    1.58    1.03
  -6  -2  -5    3.12    1.15
  -6  -2  -6    1.00    1.03
  -6  -2  -6    2.39    1.15
  -6  -2  -7   11.14    1.53
  -6  -2  -7   19.44    1.76
  -6  -2  -8    8.18    1.23
  -6  -2  -8   12.96    1.46
  -6  -2  -9    0.91    0.83
  -6  -3  13    1.63    0.68
  -6  -3  13    2.08    0.62
  -6  -3  13    1.81    0.49
  -6  -3  12    7.88    1.04
  -6  -3  12    7.39    0.97
  -6  -3  11    0.21    0.65
  -6  -3  10   -0.17    0.67
  -6  -3   9   37.35    2.28
  -6  -3   9   37.82    2.17
  -6  -3   8   11.55    1.07
  -6  -3   7    0.07    0.55
  -6  -3   6    1.35    0.58
  -6  -3   5   72.99    3.60
  -6  -3   5   73.53    5.07
  -6  -3   5   73.91    3.62
  -6  -3   4   14.22    2.05
  -6  -3   4   16.93    1.21
  -6  -3   3   20.08    1.49
  -6  -3   3   20.54    2.44
  -6  -3   3   21.68    1.47
  -6  -3   3   22.27    1.50
  -6  -3   3   21.32    1.38
  -6  -3   2    0.79    0.78
  -6  -3   2    0.36    0.54
  -6  -3   2    0.30    0.85
  -6  -3   2   -0.30    0.60
  -6  -3   2    0.22    0.65
  -6  -3   1    1.60    0.77
  -6  -3   1    3.20    0.71
  -6  -3   1    1.51    0.92
  -6  -3   1    2.05    0.71
  -6  -3   0  384.27   16.98
  -6  -3   0  400.61   17.11
  -6  -3   0  393.19   16.97
  -6  -3   0  392.22   18.69
  -6  -3  -1  131.28    6.03
  -6  -3  -1  135.48    6.10
  -6  -3  -1  121.65    6.09
  -6  -3  -2  217.52    9.82
  -6  -3  -2  217.41    9.75
  -6  -3  -2  222.02    9.91
  -6  -3  -3   47.65    3.07
  -6  -3  -3   49.19    2.76
  -6  -3  -3   49.31    2.87
  -6  -3  -4    3.12    0.85
  -6  -3  -4    3.72    1.10
  -6  -3  -4    3.83    0.92
  -6  -3  -5   33.84    2.63
  -6  -3  -5   39.19    2.63
  -6  -3  -5   40.25    2.45
  -6  -3  -6   -0.14    0.99
  -6  -3  -6    0.24    1.06
  -6  -3  -7    3.01    1.12
  -6  -3  -7    4.39    1.16
  -6  -3  -8    1.23    0.83
  -6  -3  -8    2.22    0.93
  -6  -3  -9    2.07    0.76
  -6  -4  13   10.90    0.98
  -6  -4  13   10.27    1.01
  -6  -4  13   12.19    0.87
  -6  -4  12    2.18    0.67
  -6  -4  11    1.76    0.70
  -6  -4  10    8.60    0.91
  -6  -4   9   46.42    2.54
  -6  -4   8    0.08    0.56
  -6  -4   7   21.19    1.51
  -6  -4   6  217.65    9.68
  -6  -4   5   43.92    2.58
  -6  -4   5   48.80    2.54
  -6  -4   4   10.19    1.06
  -6  -4   4    9.01    0.92
  -6  -4   3   45.18    2.64
  -6  -4   3   47.18    2.85
  -6  -4   3   54.43    2.79
  -6  -4   3   52.85    2.76
  -6  -4   2    2.46    0.71
  -6  -4   2    1.92    0.81
  -6  -4   2    2.59    0.66
  -6  -4   2    3.00    0.77
  -6  -4   1   17.68    1.59
  -6  -4   1   21.30    1.50
  -6  -4   1   22.87    1.53
  -6  -4   1   20.61    1.53
  -6  -4   0    7.03    0.92
  -6  -4   0    5.65    0.89
  -6  -4   0    6.82    1.15
  -6  -4  -1    0.72    0.71
  -6  -4  -1    0.42    0.59
  -6  -4  -1    0.95    0.78
  -6  -4  -2    5.34    0.89
  -6  -4  -2    6.14    0.86
  -6  -4  -2    5.80    1.03
  -6  -4  -3   10.52    1.12
  -6  -4  -3    9.49    1.21
  -6  -4  -3    8.33    1.39
  -6  -4  -4   19.62    1.97
  -6  -4  -4   25.14    1.67
  -6  -4  -4   19.67    1.71
  -6  -4  -5   10.85    1.09
  -6  -4  -5    8.55    1.41
  -6  -4  -5   10.56    1.44
  -6  -4  -5   11.02    1.24
  -6  -4  -6    3.25    1.10
  -6  -4  -6    2.97    1.06
  -6  -4  -7    4.24    1.03
  -6  -4  -7    5.85    1.15
  -6  -4  -8    2.94    0.84
  -6  -4  -8    4.74    0.91
  -6  -5  12    4.27    0.72
  -6  -5  12    4.90    0.60
  -6  -5  11    0.06    0.45
  -6  -5  11    0.76    0.57
  -6  -5  11    0.36    0.50
  -6  -5  10    0.10    0.61
  -6  -5  10   -0.20    0.51
  -6  -5   9    1.39    0.60
  -6  -5   8    8.90    0.97
  -6  -5   7  152.17    6.98
  -6  -5   6  126.67    5.98
  -6  -5   6  126.31    5.90
  -6  -5   5   -0.09    0.72
  -6  -5   5   -0.07    0.57
  -6  -5   4   16.07    1.50
  -6  -5   4   16.51    1.33
  -6  -5   4   14.73    1.34
  -6  -5   3    1.03    0.83
  -6  -5   3    1.22    0.64
  -6  -5   3    0.18    0.56
  -6  -5   3    1.13    0.68
  -6  -5   2    0.34    0.63
  -6  -5   2   -0.41    0.86
  -6  -5   2    0.18    0.57
  -6  -5   2   -0.43    0.67
  -6  -5   1    5.98    1.06
  -6  -5   1    6.95    0.92
  -6  -5   1    7.45    0.93
  -6  -5   1    5.88    0.92
  -6  -5   0   87.81    4.50
  -6  -5   0   94.74    4.54
  -6  -5   0   90.69    4.64
  -6  -5  -1  210.78    9.41
  -6  -5  -1  206.88    9.46
  -6  -5  -2   18.36    1.51
  -6  -5  -2   18.99    1.42
  -6  -5  -2   15.93    1.51
  -6  -5  -3    2.93    0.79
  -6  -5  -3    3.95    0.97
  -6  -5  -3    3.92    1.17
  -6  -5  -4    6.42    0.93
  -6  -5  -4    4.89    0.92
  -6  -5  -4    5.07    1.22
  -6  -5  -5    3.34    0.75
  -6  -5  -5    2.96    1.07
  -6  -5  -5    1.80    1.00
  -6  -5  -5    2.60    0.84
  -6  -5  -6    4.32    1.07
  -6  -5  -6    4.90    1.03
  -6  -5  -7   -0.28    0.75
  -6  -5  -7    0.70    0.77
  -6  -6  12    5.77    0.65
  -6  -6  11   -0.07    0.49
  -6  -6  11    0.52    0.45
  -6  -6  10    6.98    0.77
  -6  -6   9   11.00    1.00
  -6  -6   8   98.85    4.71
  -6  -6   7    4.66    0.84
  -6  -6   7    4.80    0.79
  -6  -6   6   61.49    3.20
  -6  -6   6   56.83    3.05
  -6  -6   5    6.81    1.17
  -6  -6   5    8.62    0.98
  -6  -6   5    7.50    1.03
  -6  -6   4   52.37    3.10
  -6  -6   4   54.15    2.95
  -6  -6   4   54.60    2.99
  -6  -6   3   52.56    2.91
  -6  -6   3   54.13    3.14
  -6  -6   3   57.87    3.01
  -6  -6   3   52.41    2.97
  -6  -6   2    0.87    0.64
  -6  -6   2    0.31    0.90
  -6  -6   2    1.11    0.60
  -6  -6   2    1.68    0.77
  -6  -6   1   23.89    1.77
  -6  -6   1   26.03    1.95
  -6  -6   1   25.35    1.78
  -6  -6   0  111.67    5.68
  -6  -6   0  119.44    5.71
  -6  -6   0  129.36    5.74
  -6  -6  -1  120.45    5.80
  -6  -6  -1  122.38    5.78
  -6  -6  -2  118.81    5.86
  -6  -6  -2  127.20    5.85
  -6  -6  -2  121.42    5.74
  -6  -6  -3   22.57    2.04
  -6  -6  -3   27.37    1.87
  -6  -6  -3   27.22    1.80
  -6  -6  -4   13.70    1.26
  -6  -6  -4   12.55    1.13
  -6  -6  -5   -0.08    0.64
  -6  -6  -5   -0.45    0.54
  -6  -6  -6    0.07    0.75
  -6  -7  11    3.24    0.45
  -6  -7  10   14.69    1.01
  -6  -7   9    0.61    0.51
  -6  -7   8    0.68    0.53
  -6  -7   8    0.82    0.72
  -6  -7   7    1.46    0.70
  -6  -7   7    1.71    0.56
  -6  -7   7    0.80    0.78
  -6  -7   6    0.47    0.78
  -6  -7   6   -0.08    0.67
  -6  -7   5   23.25    1.78
  -6  -7   5   23.41    1.68
  -6  -7   4    0.58    0.87
  -6  -7   4    0.43    0.55
  -6  -7   4    0.35    0.70
  -6  -7   3    7.85    0.96
  -6  -7   3    8.57    1.16
  -6  -7   3    9.64    1.03
  -6  -7   3   10.05    1.09
  -6  -7   2    4.74    0.79
  -6  -7   2    2.52    0.90
  -6  -7   2    5.51    0.82
  -6  -7   2    4.55    0.83
  -6  -7   1   41.72    2.45
  -6  -7   1   46.09    2.50
  -6  -7   1   40.94    2.42
  -6  -7   0   12.46    1.20
  -6  -7   0   17.23    1.31
  -6  -7  -1    4.39    0.82
  -6  -7  -1    5.23    0.82
  -6  -7  -2   35.53    2.18
  -6  -7  -2   36.24    2.17
  -6  -7  -2   36.90    2.11
  -6  -7  -3   79.68    3.95
  -6  -7  -3   78.57    3.88
  -6  -7  -4    1.05    0.64
  -6  -7  -4    1.99    0.56
  -6  -7  -5    0.64    0.52
  -6  -7  -5    1.38    0.48
  -6  -8   9    5.44    0.57
  -6  -8   8    5.74    0.64
  -6  -8   8    7.14    0.76
  -6  -8   7    0.51    0.56
  -6  -8   6    4.11    0.77
  -6  -8   5    0.22    0.63
  -6  -8   4   62.45    3.23
  -6  -8   3   19.39    1.40
  -6  -8   3   19.22    1.43
  -6  -8   2    4.12    0.75
  -6  -8   2    5.05    0.74
  -6  -8   2    4.68    0.76
  -6  -8   1    0.73    0.62
  -6  -8   0   12.28    1.09
  -6  -8  -1    9.60    0.96
  -6  -8  -1   12.40    1.01
  -6  -8  -2   17.33    1.18
  -6  -8  -2   16.18    1.21
  -6  -8  -3   11.51    1.02
  -6  -8  -3   12.88    0.99
  -6  -8  -4   -0.73    0.49
  -6  -8  -4   -0.44    0.41
  -6  -9   7    8.25    0.76
  -6  -9   6    9.65    0.86
  -6  -9   5    2.69    0.60
  -6  -9   4   27.54    1.64
  -6  -9   3    9.18    0.87
  -6  -9   2    1.10    0.48
  -6  -9   1   -0.44    0.47
  -6  -9   0    7.83    0.76
  -6  -9  -1    5.63    0.63
  -6  -9  -1    6.97    0.67
  -7  11   2    5.23    0.54
  -7  10   6    3.00    0.51
  -7  10   6    1.67    0.46
  -7  10   5   29.56    1.67
  -7  10   4   18.49    1.24
  -7  10   4   19.16    1.22
  -7  10   4   16.67    1.16
  -7  10   3    8.88    0.84
  -7  10   3    9.10    0.86
  -7  10   3    9.03    0.82
  -7  10   2   -0.06    0.45
  -7  10   2    0.19    0.48
  -7  10   2    0.28    0.45
  -7  10   1   -0.62    0.48
  -7  10   1   -0.22    0.45
  -7  10   0    5.45    0.68
  -7  10   0    5.45    0.66
  -7  10   0    5.71    0.88
  -7  10  -1    2.04    0.73
  -7  10  -2    1.03    0.65
  -7  10  -3    2.73    0.65
  -7   9   8    0.11    0.44
  -7   9   7    2.80    0.62
  -7   9   6    6.26    0.76
  -7   9   6    4.50    0.74
  -7   9   5   26.03    1.66
  -7   9   4    2.64    0.68
  -7   9   4    2.59    0.61
  -7   9   4    2.56    0.62
  -7   9   3    0.52    0.58
  -7   9   3   -0.69    0.58
  -7   9   3   -0.62    0.56
  -7   9   2   42.61    2.43
  -7   9   2   44.55    2.50
  -7   9   2   47.37    2.46
  -7   9   1    8.33    0.92
  -7   9   1    8.47    0.91
  -7   9   0    6.09    0.80
  -7   9   0    4.52    0.72
  -7   9  -1   15.08    1.41
  -7   9  -1   15.92    1.35
  -7   9  -2    1.41    0.70
  -7   9  -2    1.35    0.81
  -7   9  -3    2.31    0.77
  -7   9  -4    0.31    0.64
  -7   9  -5   -0.52    0.57
  -7   8  10    0.46    0.40
  -7   8  10   -0.35    0.41
  -7   8   9    0.36    0.47
  -7   8   9   -0.06    0.48
  -7   8   8    0.70    0.52
  -7   8   7   -0.14    0.54
  -7   8   7   -0.46    0.54
  -7   8   6   56.25    2.89
  -7   8   6   51.78    2.89
  -7   8   5    1.69    0.67
  -7   8   5    1.98    0.68
  -7   8   4   23.20    1.59
  -7   8   4   21.39    1.49
  -7   8   4   21.41    1.54
  -7   8   3   21.64    1.62
  -7   8   3   25.39    1.64
  -7   8   3   25.02    1.66
  -7   8   2   13.48    1.23
  -7   8   2   15.46    1.27
  -7   8   2   17.02    1.36
  -7   8   1    2.10    0.66
  -7   8   1    1.81    0.61
  -7   8   0   -0.08    0.62
  -7   8   0   -0.76    0.58
  -7   8  -1    0.58    0.83
  -7   8  -1    0.96    0.74
  -7   8  -2    1.01    0.87
  -7   8  -2    1.89    0.78
  -7   8  -3    4.82    0.98
  -7   8  -3    5.06    0.92
  -7   8  -4    4.53    0.93
  -7   8  -4    4.40    0.94
  -7   8  -5    5.08    0.88
  -7   8  -5    4.04    0.88
  -7   8  -6    0.90    0.59
  -7   8  -6    0.48    0.61
  -7   7  11   18.08    1.20
  -7   7  10   10.04    0.88
  -7   7  10    8.83    0.88
  -7   7   9    1.44    0.60
  -7   7   9    1.13    0.61
  -7   7   8    0.57    0.58
  -7   7   7    1.32    0.62
  -7   7   7    0.96    0.66
  -7   7   6    0.17    0.59
  -7   7   6   -0.18    0.59
  -7   7   5   12.53    1.16
  -7   7   5   11.34    1.17
  -7   7   4   14.49    1.25
  -7   7   4   16.03    1.32
  -7   7   4   15.42    1.26
  -7   7   3    1.87    0.75
  -7   7   3    2.26    0.71
  -7   7   3    2.68    0.72
  -7   7   3    1.62    0.67
  -7   7   2   15.50    1.36
  -7   7   2   15.88    1.34
  -7   7   2   17.60    1.35
  -7   7   2   17.54    1.44
  -7   7   1   -0.55    0.62
  -7   7   1    0.33    0.58
  -7   7   1   -0.09    0.70
  -7   7   0   23.07    1.64
  -7   7   0   24.32    1.82
  -7   7   0   21.53    1.57
  -7   7   0   24.07    1.72
  -7   7  -1    0.57    0.76
  -7   7  -1    0.73    0.87
  -7   7  -1    1.53    0.76
  -7   7  -2   16.58    1.62
  -7   7  -2   15.54    1.49
  -7   7  -2   14.28    1.34
  -7   7  -3    4.11    0.89
  -7   7  -3    3.92    1.01
  -7   7  -3    3.08    0.81
  -7   7  -4   -0.22    0.88
  -7   7  -4    0.23    0.82
  -7   7  -4    0.76    0.63
  -7   7  -5   -0.51    0.79
  -7   7  -5    0.30    0.82
  -7   7  -6    0.70    0.73
  -7   7  -6    0.34    0.77
  -7   7  -7    3.55    0.69
  -7   7  -7    3.63    0.75
  -7   6  12    7.30    0.72
  -7   6  11    0.80    0.54
  -7   6  10   24.66    1.66
  -7   6   9   18.15    1.35
  -7   6   9   15.39    1.32
  -7   6   8    0.97    0.67
  -7   6   8    0.18    0.63
  -7   6   7  163.37    7.55
  -7   6   7  168.06    7.64
  -7   6   6    1.62    0.65
  -7   6   6    1.77    0.70
  -7   6   5    7.36    0.96
  -7   6   5    7.67    1.00
  -7   6   4  140.22    6.54
  -7   6   4  138.74    6.56
  -7   6   4  143.70    6.54
  -7   6   4  133.20    6.49
  -7   6   4  143.29    6.47
  -7   6   3   32.24    2.02
  -7   6   3   29.21    1.91
  -7   6   3   31.10    1.95
  -7   6   3   28.40    1.87
  -7   6   2   42.55    2.48
  -7   6   2   40.70    2.44
  -7   6   2   44.30    2.53
  -7   6   2   44.18    2.45
  -7   6   1    1.85    0.83
  -7   6   1    0.65    0.56
  -7   6   0    5.76    1.04
  -7   6   0    5.26    0.95
  -7   6   0    6.92    0.89
  -7   6   0    6.12    0.83
  -7   6  -1   18.69    1.51
  -7   6  -1   19.20    1.74
  -7   6  -1   18.78    1.65
  -7   6  -2   16.57    1.48
  -7   6  -2   15.26    1.62
  -7   6  -2   19.54    1.63
  -7   6  -3    7.01    1.18
  -7   6  -3    5.66    0.97
  -7   6  -4    1.70    0.92
  -7   6  -4    1.50    0.77
  -7   6  -5    0.97    0.50
  -7   6  -5    0.96    0.67
  -7   6  -5    1.55    0.89
  -7   6  -5    0.57    0.83
  -7   6  -6   -0.43    0.50
  -7   6  -6   -0.07    0.57
  -7   6  -6   -0.30    0.81
  -7   6  -6    0.71    0.80
  -7   6  -7    0.50    0.41
  -7   6  -7    0.42    0.71
  -7   6  -7    0.50    0.68
  -7   6  -7   -0.11    0.49
  -7   6  -8    4.93    0.77
  -7   5  12    0.06    0.49
  -7   5  11    1.17    0.61
  -7   5  10   83.06    4.16
  -7   5   9   38.60    2.28
  -7   5   9   38.89    2.35
  -7   5   8   29.98    1.91
  -7   5   8   26.22    1.85
  -7   5   7    4.08    0.77
  -7   5   7    3.37    0.79
  -7   5   6   77.93    3.94
  -7   5   6   78.86    4.01
  -7   5   5   30.60    1.95
  -7   5   5   31.63    2.02
  -7   5   4    4.49    0.78
  -7   5   4    4.14    0.77
  -7   5   4    4.46    0.85
  -7   5   4    5.45    0.82
  -7   5   4    4.02    0.74
  -7   5   3   37.45    2.18
  -7   5   3   38.63    2.26
  -7   5   3   32.30    2.11
  -7   5   3   37.75    2.13
  -7   5   2    0.41    0.58
  -7   5   2   -0.35    0.57
  -7   5   2    0.08    0.59
  -7   5   2   -0.88    0.78
  -7   5   1    6.81    0.93
  -7   5   1    9.10    0.95
  -7   5   1    6.13    0.97
  -7   5   0   32.29    1.99
  -7   5   0   33.48    1.95
  -7   5   0   28.67    2.04
  -7   5  -1    5.22    0.97
  -7   5  -1    4.82    1.01
  -7   5  -2   82.98    4.21
  -7   5  -2   71.76    3.76
  -7   5  -2   75.47    3.94
  -7   5  -3    7.49    1.20
  -7   5  -3    6.36    0.85
  -7   5  -3    8.34    1.13
  -7   5  -4    5.82    1.15
  -7   5  -4    5.28    0.80
  -7   5  -4    4.27    0.90
  -7   5  -5    0.38    0.53
  -7   5  -5    0.98    0.73
  -7   5  -5   -0.82    0.95
  -7   5  -5    0.24    0.84
  -7   5  -6   17.92    1.34
  -7   5  -6   21.47    1.50
  -7   5  -6   21.48    1.73
  -7   5  -6   17.18    1.64
  -7   5  -7    6.89    0.75
  -7   5  -7    7.71    0.88
  -7   5  -7    5.57    1.01
  -7   5  -7    6.85    1.04
  -7   5  -8    0.16    0.47
  -7   5  -8    0.23    0.66
  -7   5  -8    0.88    0.39
  -7   4  13    0.97    0.47
  -7   4  12    2.38    0.64
  -7   4  11  162.88    7.48
  -7   4  10  203.03    9.22
  -7   4   9  199.51    9.20
  -7   4   9  204.76    9.15
  -7   4   8   -0.58    0.70
  -7   4   8    1.20    0.67
  -7   4   7   33.33    2.06
  -7   4   7   33.51    2.12
  -7   4   6   14.03    1.21
  -7   4   6   12.62    1.13
  -7   4   6   14.20    1.27
  -7   4   5   42.76    2.42
  -7   4   5   47.38    2.56
  -7   4   5   42.26    2.50
  -7   4   5   43.93    2.47
  -7   4   4    0.91    0.54
  -7   4   4    0.34    0.59
  -7   4   4    0.44    0.55
  -7   4   4    0.08    0.61
  -7   4   4    0.83    0.67
  -7   4   3   61.26    3.25
  -7   4   3   63.69    3.21
  -7   4   3   60.16    3.24
  -7   4   3   66.65    3.31
  -7   4   2    9.22    1.00
  -7   4   2    9.37    0.99
  -7   4   2   10.13    0.99
  -7   4   2   10.21    1.07
  -7   4   1    9.50    1.00
  -7   4   1   12.60    1.05
  -7   4   1   11.20    1.14
  -7   4   0    6.42    0.80
  -7   4   0    5.99    0.82
  -7   4   0    7.59    1.01
  -7   4  -1   18.88    1.40
  -7   4  -1   21.39    1.58
  -7   4  -2   26.83    2.00
  -7   4  -2   25.73    1.67
  -7   4  -2   23.03    1.77
  -7   4  -3    3.83    0.73
  -7   4  -3    4.92    0.91
  -7   4  -3    5.10    1.12
  -7   4  -4   -0.16    0.56
  -7   4  -4   -0.39    0.76
  -7   4  -4    0.65    0.88
  -7   4  -5   -0.32    0.60
  -7   4  -5   -0.09    0.73
  -7   4  -5   -0.60    1.04
  -7   4  -5    0.13    0.95
  -7   4  -6   16.44    1.59
  -7   4  -6   15.25    1.25
  -7   4  -6   17.70    1.42
  -7   4  -6   19.64    1.75
  -7   4  -7    0.95    0.82
  -7   4  -7    2.71    0.60
  -7   4  -7    2.22    0.73
  -7   4  -8   -0.15    0.40
  -7   4  -8    0.25    0.70
  -7   4  -8    0.08    0.69
  -7   4  -8   -0.30    0.53
  -7   3  13    0.36    0.49
  -7   3  12    5.42    0.83
  -7   3  11   31.71    2.05
  -7   3  10   79.90    4.12
  -7   3   9   28.25    1.95
  -7   3   8    9.70    1.10
  -7   3   8    8.61    1.05
  -7   3   7    8.81    1.02
  -7   3   7    8.74    0.98
  -7   3   7   10.30    1.08
  -7   3   6    0.57    0.58
  -7   3   6    1.90    0.72
  -7   3   6    0.38    0.53
  -7   3   5   -0.79    0.62
  -7   3   5    0.52    0.53
  -7   3   5    0.40    0.60
  -7   3   5    0.96    0.61
  -7   3   4   42.18    2.38
  -7   3   4   42.68    2.28
  -7   3   4   40.77    2.29
  -7   3   4   36.90    3.61
  -7   3   4   38.55    2.25
  -7   3   4   41.28    2.36
  -7   3   4   43.02    2.35
  -7   3   3   36.61    2.07
  -7   3   3   41.37    2.12
  -7   3   3   36.50    2.14
  -7   3   3   35.83    2.09
  -7   3   3   36.61    3.49
  -7   3   3   35.29    2.15
  -7   3   3   34.32    2.13
  -7   3   3   37.35    2.13
  -7   3   2    2.88    0.59
  -7   3   2    2.72    0.64
  -7   3   2    3.09    0.62
  -7   3   2    1.95    0.72
  -7   3   2    2.30    0.65
  -7   3   2    3.77    0.71
  -7   3   1    2.87    0.60
  -7   3   1    1.60    0.57
  -7   3   1    1.80    1.24
  -7   3   1    1.15    0.58
  -7   3   1    1.68    0.70
  -7   3   1    0.99    0.59
  -7   3   0    0.96    0.59
  -7   3   0    0.29    0.47
  -7   3   0   -0.07    0.49
  -7   3   0   -0.08    0.61
  -7   3  -1    1.55    0.73
  -7   3  -1    1.58    0.59
  -7   3  -2   75.55    3.79
  -7   3  -2   73.46    3.90
  -7   3  -2   81.42    4.19
  -7   3  -3   35.99    2.12
  -7   3  -3   37.78    2.50
  -7   3  -3   33.04    2.19
  -7   3  -4    9.48    1.01
  -7   3  -4    7.48    1.07
  -7   3  -5   49.34    2.67
  -7   3  -5   49.44    3.06
  -7   3  -5   45.88    2.75
  -7   3  -5   50.80    3.10
  -7   3  -6    1.74    0.59
  -7   3  -6    2.89    0.98
  -7   3  -6    2.94    1.13
  -7   3  -6    2.01    0.78
  -7   3  -7   -0.07    0.46
  -7   3  -7   -0.22    0.85
  -7   3  -7    0.08    0.63
  -7   3  -7   -0.11    0.96
  -7   3  -8    4.60    0.60
  -7   3  -8    3.39    0.67
  -7   3  -8    4.01    1.00
  -7   3  -8    3.39    0.88
  -7   3  -9    8.29    0.75
  -7   2  13    1.10    0.55
  -7   2  12    2.14    0.72
  -7   2  11   10.67    1.16
  -7   2  10    0.10    0.66
  -7   2   9   16.16    1.43
  -7   2   8    8.51    1.10
  -7   2   8    8.81    1.04
  -7   2   7    6.66    0.94
  -7   2   7    7.16    0.95
  -7   2   7    7.61    0.93
  -7   2   6    1.88    0.62
  -7   2   6    2.19    0.61
  -7   2   6    2.31    0.72
  -7   2   6    2.24    0.65
  -7   2   5   16.33    1.22
  -7   2   5   16.24    1.22
  -7   2   5   16.86    1.33
  -7   2   5   15.08    1.20
  -7   2   5   16.38    1.27
  -7   2   4    8.92    0.88
  -7   2   4    8.96    0.91
  -7   2   4   10.06    1.02
  -7   2   4    9.13    0.90
  -7   2   4    6.20    1.59
  -7   2   4    9.03    0.90
  -7   2   4    8.04    0.95
  -7   2   4    9.85    1.01
  -7   2   3   57.28    2.75
  -7   2   3   51.04    2.69
  -7   2   3   54.20    2.80
  -7   2   3   51.06    2.75
  -7   2   3   47.49    4.13
  -7   2   3   52.47    2.72
  -7   2   3   56.41    2.82
  -7   2   3   50.31    2.73
  -7   2   3   45.21    2.60
  -7   2   2    0.30    0.52
  -7   2   2    0.15    0.54
  -7   2   2   -0.21    0.52
  -7   2   2   -0.14    0.48
  -7   2   2    0.42    0.53
  -7   2   2   -0.23    0.58
  -7   2   2   -0.19    0.48
  -7   2   2    0.79    0.56
  -7   2   1   61.47    3.20
  -7   2   1   63.40    3.18
  -7   2   1   60.83    3.14
  -7   2   1   61.34    3.18
  -7   2   1   56.76    4.64
  -7   2   1   63.70    3.16
  -7   2   1   63.59    3.21
  -7   2   0   10.85    1.00
  -7   2   0   11.25    0.94
  -7   2   0    9.80    0.98
  -7   2   0    7.10    0.86
  -7   2   0   10.14    1.01
  -7   2   0    9.35    0.95
  -7   2  -1   30.84    1.90
  -7   2  -1   33.56    1.93
  -7   2  -1   29.47    1.85
  -7   2  -2   33.49    1.93
  -7   2  -2   32.75    1.95
  -7   2  -3   35.96    2.11
  -7   2  -3   36.23    2.10
  -7   2  -3   36.64    2.50
  -7   2  -3   32.93    2.16
  -7   2  -4    5.53    0.79
  -7   2  -4    5.04    1.17
  -7   2  -4    5.17    0.93
  -7   2  -5   85.46    4.13
  -7   2  -5   81.73    4.21
  -7   2  -5   83.16    4.51
  -7   2  -5   83.39    4.57
  -7   2  -6   67.79    3.43
  -7   2  -6   69.40    3.86
  -7   2  -6   69.36    3.55
  -7   2  -6   64.91    3.80
  -7   2  -7    3.96    0.66
  -7   2  -7    4.56    1.18
  -7   2  -7    6.58    0.86
  -7   2  -7    4.19    1.05
  -7   2  -8   -0.06    0.54
  -7   2  -8    1.37    0.95
  -7   2  -8    1.72    0.81
  -7   2  -9   -0.14    0.43
  -7   2  -9   -0.28    0.73
  -7   1  13    3.77    0.67
  -7   1  12    9.91    1.07
  -7   1  11   51.83    3.03
  -7   1  11   60.02    3.17
  -7   1  10    6.55    1.00
  -7   1  10    7.28    1.03
  -7   1   9   76.65    4.16
  -7   1   9   85.91    4.30
  -7   1   8   35.59    2.30
  -7   1   8   37.83    2.40
  -7   1   7    6.24    0.89
  -7   1   7    6.02    0.88
  -7   1   7    6.33    0.94
  -7   1   7    5.60    0.94
  -7   1   6   39.28    2.34
  -7   1   6   38.98    2.23
  -7   1   6   36.65    2.29
  -7   1   6   41.94    2.24
  -7   1   6   39.19    2.27
  -7   1   6   42.99    2.48
  -7   1   5   22.35    1.60
  -7   1   5   25.21    1.56
  -7   1   5   25.90    1.61
  -7   1   5   22.89    1.53
  -7   1   5   21.85    1.52
  -7   1   5   25.77    1.69
  -7   1   5   24.90    1.57
  -7   1   5   23.87    1.63
  -7   1   5   23.13    2.60
  -7   1   4   47.40    2.37
  -7   1   4   42.31    2.31
  -7   1   4   41.76    2.32
  -7   1   4   43.57    2.44
  -7   1   4   42.17    2.39
  -7   1   4   38.45    2.24
  -7   1   4   45.67    2.38
  -7   1   4   42.07    2.38
  -7   1   4   36.41    3.58
  -7   1   4   43.47    2.34
  -7   1   4   42.96    2.40
  -7   1   4   43.09    2.36
  -7   1   3    6.94    0.90
  -7   1   3    7.48    0.84
  -7   1   3    6.93    0.78
  -7   1   3    7.39    0.83
  -7   1   3    6.08    0.80
  -7   1   3    5.84    0.73
  -7   1   3    6.02    0.77
  -7   1   3    5.45    0.79
  -7   1   3    6.63    0.86
  -7   1   3    6.93    0.82
  -7   1   3    7.65    0.89
  -7   1   3    5.85    1.47
  -7   1   3    8.52    0.87
  -7   1   2   63.74    3.29
  -7   1   2   62.92    3.31
  -7   1   2   65.46    3.28
  -7   1   2   63.86    3.24
  -7   1   2   63.65    3.29
  -7   1   2   70.79    3.33
  -7   1   2   65.72    3.24
  -7   1   2   69.38    3.34
  -7   1   2   67.28    3.32
  -7   1   2   51.94    4.53
  -7   1   1   17.80    1.33
  -7   1   1   16.01    1.27
  -7   1   1   20.23    1.31
  -7   1   1   18.25    1.29
  -7   1   1   18.74    1.27
  -7   1   1   16.51    1.30
  -7   1   1   13.38    2.17
  -7   1   1   17.02    1.29
  -7   1   0    0.46    0.52
  -7   1   0    0.07    0.55
  -7   1   0    1.11    0.54
  -7   1   0    0.42    0.48
  -7   1   0    0.08    0.62
  -7   1   0    0.29    0.57
  -7   1  -1    1.62    0.61
  -7   1  -1    1.29    0.52
  -7   1  -1    0.38    0.56
  -7   1  -1    1.58    0.60
  -7   1  -2    4.28    0.70
  -7   1  -2    5.20    0.79
  -7   1  -3   26.15    1.64
  -7   1  -3   21.98    1.95
  -7   1  -4    3.56    0.68
  -7   1  -4    5.39    1.22
  -7   1  -5   10.98    1.46
  -7   1  -6    0.59    1.10
  -7   1  -6    2.37    1.04
  -7   1  -7   10.19    1.36
  -7   1  -7   11.04    1.34
  -7   1  -8   -0.09    0.88
  -7   1  -8    0.39    0.73
  -7   1  -9    9.32    1.03
  -7   0  13    0.22    0.53
  -7   0  12    6.78    0.90
  -7   0  12    4.83    0.80
  -7   0  11   13.36    1.31
  -7   0  11   12.68    1.28
  -7   0  10    2.74    0.80
  -7   0  10    3.09    0.84
  -7   0   9    1.51    0.76
  -7   0   9    1.09    0.61
  -7   0   9    0.10    0.70
  -7   0   8   35.58    2.22
  -7   0   8   29.00    2.06
  -7   0   8   30.69    1.92
  -7   0   7   25.21    1.78
  -7   0   7   27.24    1.70
  -7   0   7   27.36    1.76
  -7   0   7   25.99    1.77
  -7   0   7   22.04    1.74
  -7   0   7   26.18    1.86
  -7   0   6    0.74    0.70
  -7   0   6    0.29    0.54
  -7   0   6   -0.08    0.63
  -7   0   6    0.53    0.61
  -7   0   6    0.18    0.62
  -7   0   6   -0.31    0.68
  -7   0   5   29.73    1.79
  -7   0   5   24.45    1.64
  -7   0   5   31.77    1.82
  -7   0   5   26.94    1.62
  -7   0   5   26.02    1.62
  -7   0   5   23.91    1.62
  -7   0   5   30.33    1.84
  -7   0   5   25.40    1.65
  -7   0   5   23.22    1.64
  -7   0   5   24.07    1.77
  -7   0   4    0.27    0.50
  -7   0   4    0.33    0.57
  -7   0   4    0.48    0.51
  -7   0   4    0.26    0.47
  -7   0   4    0.06    0.50
  -7   0   4    0.15    0.58
  -7   0   4   -0.29    0.54
  -7   0   4    0.45    0.57
  -7   0   4    0.98    0.53
  -7   0   4    0.46    0.63
  -7   0   3    4.98    0.74
  -7   0   3    4.48    0.73
  -7   0   3    5.50    0.84
  -7   0   3    5.00    0.72
  -7   0   3    3.33    0.70
  -7   0   3    3.88    0.73
  -7   0   3    4.28    0.67
  -7   0   3    5.31    0.75
  -7   0   3    4.85    0.79
  -7   0   3    5.08    0.72
  -7   0   3    5.31    0.79
  -7   0   3    4.26    0.73
  -7   0   2    5.54    0.88
  -7   0   2    3.69    0.67
[truncated: 69,684 more chars]
