# Supplementary material for: Crystal structures of two different multi-component crystals consisting of 1-(3,4-di­meth­oxy­benz­yl)-6,7-di­meth­oxy­iso­quinoline and fumaric acid
Source: Acta Crystallogr E Crystallogr Commun. 2024 Oct 11;80(Pt 11):1146–50. doi: 10.1107/S2056989024009794 (PMC11660478; doi:10.1107/S2056989024009794)
Supplement: Supplementary file 2 [file e-80-01146-IIsup3.hkl]

data_II
#papa_fma_sl_fd_002_1_auto                                                  
_shelx_title ' papa_fma_sl_fd_002_1_auto_a.res in P-1'                          
_shelx_refln_list_code          4                                               
_shelx_F_calc_maximum      195.22                                               
_exptl_crystal_F_000       540.00                                               
_reflns_d_resolution_high  0.8313                                               
                                                                                
loop_                                                                           
 _space_group_symop_operation_xyz                                               
 'x, y, z'                                                                      
 '-x, -y, -z'                                                                   
                                                                                
_cell_length_a     9.5290                                                       
_cell_length_b    10.5445                                                       
_cell_length_c    12.6509                                                       
_cell_angle_alpha  91.606                                                       
_cell_angle_beta  104.980                                                       
_cell_angle_gamma  97.823                                                       
                                                                                
_shelx_F_squared_multiplier     1.000                                           
                                                                                
loop_                                                                           
 _refln_index_h                                                                 
 _refln_index_k                                                                 
 _refln_index_l                                                                 
 _refln_F_squared_calc                                                          
 _refln_F_squared_meas                                                          
 _refln_F_squared_sigma                                                         
 _refln_observed_status                                                         
   1   0   0        223.09        217.02         3.51 o                         
   2   0   0        785.02        914.26        15.08 o                         
   3   0   0        130.72        116.31         3.41 o                         
   4   0   0         72.67         76.22         3.75 o                         
   5   0   0       1085.57       1046.87        36.36 o                         
   6   0   0         61.09         62.69         7.33 o                         
   7   0   0       1688.76       1687.06        29.55 o                         
   8   0   0       1011.03       1083.59        23.82 o                         
   9   0   0        109.26        116.49         3.61 o                         
  10   0   0        214.63        221.35        11.27 o                         
 -10   1   0         12.29         14.34         1.78 o                         
  -9   1   0        166.79        165.33         4.62 o                         
  -8   1   0        650.79        709.77        16.03 o                         
  -7   1   0          1.47          1.53         0.81 o                         
  -6   1   0         40.15         54.00         7.07 o                         
  -5   1   0        235.73        238.50        10.40 o                         
  -4   1   0        191.36        192.23         8.19 o                         
  -3   1   0        401.64        326.58         9.53 o                         
  -2   1   0       2727.91       2421.95        59.23 o                         
  -1   1   0        609.93        503.98        10.96 o                         
   0   1   0        239.99        224.26         5.42 o                         
   1   1   0        467.56        452.99         8.29 o                         
   2   1   0        565.60        568.13        10.53 o                         
   3   1   0       2172.32       2151.61        41.57 o                         
   4   1   0        773.04        770.57        25.75 o                         
   5   1   0        106.73        106.62        13.14 o                         
   6   1   0        485.25        484.00        10.14 o                         
   7   1   0         34.75         43.24         1.79 o                         
   8   1   0        186.69        206.65         6.41 o                         
   9   1   0        306.64        331.74         9.35 o                         
  10   1   0         39.54         29.85         3.09 o                         
 -11   2   0         20.14         26.17         2.25 o                         
 -10   2   0         19.97         20.31         1.56 o                         
  -9   2   0          1.62          0.76         1.09 o                         
  -8   2   0         71.29         72.88         3.11 o                         
  -7   2   0         39.94         36.23         1.64 o                         
  -6   2   0        151.32        160.46        12.89 o                         
  -5   2   0        154.49        152.73        11.49 o                         
  -4   2   0          8.08          6.71         2.36 o                         
  -3   2   0        429.61        338.26         9.98 o                         
  -2   2   0        571.49        540.44        10.99 o                         
  -1   2   0        120.09        151.49         8.58 o                         
   0   2   0        178.58        164.03         4.39 o                         
   1   2   0        275.98        204.15         6.21 o                         
   2   2   0         66.64         61.37         2.59 o                         
   3   2   0        153.53        144.28         4.37 o                         
   4   2   0        237.96        219.07         7.84 o                         
   5   2   0         10.21         17.63         4.20 o                         
   6   2   0         28.51         29.72         1.75 o                         
   7   2   0        762.89        773.31        24.55 o                         
   8   2   0          9.51          7.88         1.56 o                         
   9   2   0         11.34         14.35         3.55 o                         
  10   2   0          1.76          5.23         1.84 o                         
 -11   3   0         10.72          9.68         1.58 o                         
 -10   3   0          0.53         -0.20         1.34 o                         
  -9   3   0        533.49        545.79        14.87 o                         
  -8   3   0       1652.20       1738.81        33.45 o                         
  -7   3   0          0.32          0.97         0.97 o                         
  -6   3   0         62.85         61.44         2.12 o                         
  -5   3   0          0.53          1.73         2.69 o                         
  -4   3   0        260.05        332.79        13.34 o                         
  -3   3   0         12.29          8.30         2.54 o                         
  -2   3   0        892.12        888.95        40.88 o                         
  -1   3   0      27052.33      27503.49      1150.12 o                         
   0   3   0       9647.78       9317.92       195.80 o                         
   1   3   0         49.37         74.83         3.53 o                         
   2   3   0        315.64        336.11        13.15 o                         
   3   3   0        397.76        424.50        11.35 o                         
   4   3   0         11.34          7.18         3.35 o                         
   5   3   0        669.55        694.02        25.18 o                         
   6   3   0       1454.19       1449.17        32.10 o                         
   7   3   0        665.63        727.41        19.09 o                         
   8   3   0         16.87         15.35         1.67 o                         
   9   3   0          0.84          0.65         1.45 o                         
  10   3   0         19.84         18.55         2.28 o                         
 -10   4   0         16.00         11.52         1.24 o                         
  -9   4   0        102.89        112.65         6.74 o                         
  -8   4   0         16.06         12.76         1.60 o                         
  -7   4   0         24.35         24.31         1.83 o                         
  -6   4   0        136.42        137.19         3.77 o                         
  -5   4   0        137.88        129.59         6.45 o                         
  -4   4   0       1367.91       1518.23        49.14 o                         
  -3   4   0       2398.25       2344.74        72.73 o                         
  -2   4   0        778.21        777.02        37.63 o                         
  -1   4   0        101.02         91.18         6.59 o                         
   0   4   0        313.61        300.17         8.25 o                         
   1   4   0       1211.49       1209.17        39.05 o                         
   2   4   0       1441.29       1477.33        33.66 o                         
   3   4   0        371.85        365.08        10.58 o                         
   4   4   0          2.16          4.79         1.89 o                         
   5   4   0        232.93        248.65         4.71 o                         
   6   4   0         25.40         23.92         2.06 o                         
   7   4   0        148.42        184.97         9.28 o                         
   8   4   0          9.55         13.93         2.12 o                         
   9   4   0          6.54          9.50         2.36 o                         
 -10   5   0          4.44          1.88         0.84 o                         
  -9   5   0          0.50          1.44         1.19 o                         
  -8   5   0         11.51         11.36         1.98 o                         
  -7   5   0         98.27        116.64         4.70 o                         
  -6   5   0        140.44        145.99         5.43 o                         
  -5   5   0         31.92         31.50         1.53 o                         
  -4   5   0        225.06        244.11        11.72 o                         
  -3   5   0          4.35          4.70         2.16 o                         
  -2   5   0          9.60         10.01         2.65 o                         
  -1   5   0        379.30        386.64        20.17 o                         
   0   5   0          3.50          0.29         1.64 o                         
   1   5   0        172.94        185.69         9.18 o                         
   2   5   0       1221.68       1248.67        34.50 o                         
   3   5   0         20.08         15.96         2.59 o                         
   4   5   0        283.53        286.19         6.03 o                         
   5   5   0         76.32         82.48         2.24 o                         
   6   5   0        382.68        335.76         9.69 o                         
   7   5   0        204.12        210.82         8.02 o                         
   8   5   0         12.80          7.39         1.77 o                         
   9   5   0          8.07         10.09         2.02 o                         
 -10   6   0        138.21        128.93         3.98 o                         
  -9   6   0        298.51        334.73        12.50 o                         
  -8   6   0        184.65        180.06         7.07 o                         
  -7   6   0         22.10         22.54         1.69 o                         
  -6   6   0        166.85        162.89         4.66 o                         
  -5   6   0         94.20         96.82         3.92 o                         
  -4   6   0         16.10         25.65         5.42 o                         
  -3   6   0          3.24          2.51         2.14 o                         
  -2   6   0       6025.06       6181.23       187.59 o                         
  -1   6   0       1798.33       1673.96        76.31 o                         
   0   6   0          3.31          3.98         1.88 o                         
   1   6   0        432.46        419.55        19.43 o                         
   2   6   0        628.17        639.11        20.31 o                         
   3   6   0        344.68        326.45        12.90 o                         
   4   6   0          3.93          2.20         1.14 o                         
   5   6   0         79.07         94.53         2.63 o                         
   6   6   0        392.55        443.96        16.31 o                         
   7   6   0          1.18          1.46         1.64 o                         
   8   6   0         40.66         31.11         3.20 o                         
 -10   7   0          0.45          0.44         1.18 o                         
  -9   7   0         17.69         22.16         3.09 o                         
  -8   7   0        132.93        117.95         5.14 o                         
  -7   7   0         91.68         85.36         3.09 o                         
  -6   7   0         53.86         51.06         2.69 o                         
  -5   7   0         60.61         57.50         4.68 o                         
  -4   7   0         23.66         21.69         2.97 o                         
  -3   7   0         19.97         12.28         1.97 o                         
  -2   7   0          0.58          3.82         1.61 o                         
  -1   7   0         60.22         54.54         2.94 o                         
   0   7   0         46.86         35.67         3.90 o                         
   1   7   0        326.92        307.99        12.64 o                         
   2   7   0        233.78        259.54        14.70 o                         
   3   7   0         41.15         32.06         4.99 o                         
   4   7   0         24.96         36.16         3.58 o                         
   5   7   0         81.43        101.21         3.59 o                         
   6   7   0         43.13         55.30         8.78 o                         
   7   7   0         20.86         26.28         3.09 o                         
   8   7   0          1.96          4.12         1.62 o                         
  -9   8   0          0.03          4.79         1.95 o                         
  -8   8   0          5.07          5.46         1.54 o                         
  -7   8   0          0.15         -1.56         1.56 o                         
  -6   8   0          2.28          2.74         1.59 o                         
  -5   8   0         41.04         46.34         4.34 o                         
  -4   8   0          5.99          7.07         3.72 o                         
  -3   8   0         11.49         15.75         3.12 o                         
  -2   8   0          6.88          7.43         1.98 o                         
  -1   8   0          0.16         -1.05         1.76 o                         
   0   8   0         50.94         46.42         4.71 o                         
   1   8   0        374.39        386.42        19.08 o                         
   2   8   0          1.19         -0.29         2.50 o                         
   3   8   0         26.68         35.55         3.90 o                         
   4   8   0         40.26         31.39         3.74 o                         
   5   8   0         25.73         21.23         1.85 o                         
   6   8   0         42.98         45.20         4.01 o                         
   7   8   0          3.26          3.20         1.69 o                         
  -8   9   0         18.94         18.44         2.36 o                         
  -7   9   0         18.53         19.65         2.89 o                         
  -6   9   0         30.63         25.47         2.36 o                         
  -5   9   0         14.11         15.88         2.82 o                         
  -4   9   0         55.49         60.38         5.47 o                         
  -3   9   0          2.17         -0.59         4.12 o                         
  -2   9   0       1083.41       1169.46        37.11 o                         
  -1   9   0         86.01        101.76         5.45 o                         
   0   9   0         99.63        105.14         7.55 o                         
   1   9   0        282.57        294.80        15.47 o                         
   2   9   0          0.10         -2.58         2.76 o                         
   3   9   0          2.09         -0.16         1.29 o                         
   4   9   0          3.05          2.71         1.14 o                         
   5   9   0         65.65         78.07         3.83 o                         
   6   9   0         30.43         28.82         2.80 o                         
  -7  10   0         18.60         20.28         1.54 o                         
  -6  10   0          0.13         -1.10         1.42 o                         
  -5  10   0          0.07         -0.89         1.36 o                         
  -4  10   0         55.19         68.56         4.22 o                         
  -3  10   0        128.87        122.86         9.54 o                         
  -2  10   0        188.09        201.36         8.56 o                         
  -1  10   0         24.89         27.02         4.16 o                         
   0  10   0         13.02         12.77         3.50 o                         
   1  10   0          1.78          2.61         1.90 o                         
   2  10   0          4.17          5.36         1.66 o                         
   3  10   0         37.60         44.05         2.18 o                         
   4  10   0          4.16          6.52         1.03 o                         
   5  10   0         23.16         38.47         3.13 o                         
  -6  11   0          5.56          6.11         1.77 o                         
  -5  11   0         55.02         57.99         2.63 o                         
  -4  11   0         15.55         17.15         2.56 o                         
  -3  11   0          7.76          8.64         1.99 o                         
  -2  11   0        171.82        205.06         8.42 o                         
  -1  11   0         63.66         66.96         5.60 o                         
   0  11   0          1.15          1.45         1.86 o                         
   1  11   0         93.10        105.14         3.90 o                         
   2  11   0         25.77         22.44         1.46 o                         
   3  11   0          1.44          1.27         0.77 o                         
   4  11   0          7.51          8.21         1.66 o                         
  -5  12   0         12.54         12.36         2.39 o                         
  -4  12   0         34.74         31.71         2.39 o                         
  -3  12   0         28.63         30.62         2.94 o                         
  -2  12   0          0.06         -0.90         1.30 o                         
  -1  12   0         19.75         19.25         5.52 o                         
   0  12   0          9.53         12.80         1.26 o                         
   1  12   0        193.31        212.41         4.75 o                         
  -2 -12   1         18.36         13.61         0.87 o                         
  -1 -12   1        105.00        108.84         2.78 o                         
   0 -12   1          0.00         -0.95         0.95 o                         
   1 -12   1          0.49         -0.19         1.39 o                         
   2 -12   1          5.00          5.39         1.24 o                         
   3 -12   1          2.56          2.24         1.44 o                         
   4 -12   1          1.53          3.34         1.15 o                         
  -4 -11   1          3.10          1.19         0.83 o                         
  -3 -11   1          0.75          1.63         0.81 o                         
  -2 -11   1         84.36         93.08         4.37 o                         
  -1 -11   1         15.75         20.43         1.90 o                         
   0 -11   1        210.88        226.10         7.03 o                         
   1 -11   1         21.91         22.75         3.50 o                         
   2 -11   1         66.06         64.10         4.08 o                         
   3 -11   1         69.34         70.28         4.03 o                         
   4 -11   1          7.39          7.05         1.82 o                         
   5 -11   1          4.44          5.13         1.23 o                         
   6 -11   1          9.96         11.54         2.17 o                         
  -5 -10   1          0.01         -0.67         1.10 o                         
  -4 -10   1          0.58          0.63         0.98 o                         
  -3 -10   1         82.88         93.58         3.12 o                         
  -2 -10   1         27.71         25.97         2.55 o                         
  -1 -10   1          1.07          2.19         2.00 o                         
   0 -10   1        170.23        191.72        11.16 o                         
   1 -10   1        219.32        244.32        13.44 o                         
   2 -10   1         20.43         22.01         2.94 o                         
   3 -10   1         19.37         20.91         4.79 o                         
   4 -10   1         30.23         26.84         3.22 o                         
   5 -10   1          1.17          3.00         1.31 o                         
   6 -10   1         30.28         27.93         2.16 o                         
   7 -10   1          8.08          7.51         2.69 o                         
  -6  -9   1          0.00         -1.62         1.73 o                         
  -5  -9   1          7.34          8.43         1.60 o                         
  -4  -9   1          1.61          3.89         1.24 o                         
  -3  -9   1        149.01        169.81         9.22 o                         
  -2  -9   1        704.89        729.45        33.13 o                         
  -1  -9   1         90.62         80.03         6.37 o                         
   0  -9   1         37.66         41.74         4.71 o                         
   1  -9   1        205.86        214.57         8.93 o                         
   2  -9   1          0.02          3.19         2.25 o                         
   3  -9   1        321.70        326.82        18.19 o                         
   4  -9   1          7.02          6.22         2.54 o                         
   5  -9   1         62.76         64.05         5.50 o                         
   6  -9   1        177.50        208.09         6.47 o                         
   7  -9   1         63.38         57.17         3.59 o                         
   8  -9   1          0.14         -1.10         2.32 o                         
  -7  -8   1          3.18          2.96         1.22 o                         
  -6  -8   1          2.09          2.69         2.28 o                         
  -5  -8   1          5.15          6.25         1.22 o                         
  -4  -8   1        118.12        110.88         4.24 o                         
  -3  -8   1         46.72         49.35         3.21 o                         
  -2  -8   1         15.90         10.60         2.94 o                         
  -1  -8   1        126.83        120.40         8.82 o                         
   0  -8   1          4.10         10.78         3.20 o                         
   1  -8   1          5.82          3.21         1.95 o                         
   2  -8   1         11.96         13.66         2.01 o                         
   3  -8   1         29.73         26.04         3.80 o                         
   4  -8   1        272.67        257.22        11.01 o                         
   5  -8   1          1.79          0.15         1.48 o                         
   6  -8   1        403.29        395.70        11.11 o                         
   7  -8   1          1.35          2.87         2.03 o                         
   8  -8   1        100.01         99.88         6.96 o                         
   9  -8   1         30.08         29.93         2.83 o                         
  -8  -7   1          1.45          0.99         1.13 o                         
  -7  -7   1         49.58         40.13         2.63 o                         
  -6  -7   1        153.40        158.23         5.56 o                         
  -5  -7   1        107.72        121.14         4.01 o                         
  -4  -7   1        122.65        130.71         4.83 o                         
  -3  -7   1          0.37          1.10         1.77 o                         
  -2  -7   1         13.52         11.89         4.23 o                         
  -1  -7   1        123.12        120.21         7.62 o                         
   0  -7   1         50.87         50.79         6.79 o                         
   1  -7   1        137.46        136.62         4.96 o                         
   2  -7   1          2.10          4.57         1.45 o                         
   3  -7   1        161.76        165.06         7.35 o                         
   4  -7   1        126.87        115.86         5.58 o                         
   5  -7   1          6.57         10.69         1.96 o                         
   6  -7   1         34.75         29.05         2.11 o                         
   7  -7   1          1.27          3.51         1.68 o                         
   8  -7   1         11.09         18.58         2.45 o                         
   9  -7   1          3.47          5.67         2.21 o                         
  -9  -6   1          6.77         13.84         1.95 o                         
  -8  -6   1          0.39          2.49         1.39 o                         
  -7  -6   1          3.69          6.66         2.61 o                         
  -6  -6   1        101.29         92.26         3.89 o                         
  -5  -6   1          0.91          0.28         0.95 o                         
  -4  -6   1         11.06         14.87         1.20 o                         
  -3  -6   1         17.75         11.27         1.94 o                         
  -2  -6   1        218.12        180.98         8.43 o                         
  -1  -6   1        113.25        105.26        10.31 o                         
   0  -6   1         14.96         21.31        10.99 o                         
   1  -6   1        569.31        630.57        23.44 o                         
   2  -6   1          3.20          1.81         2.13 o                         
   3  -6   1          5.62         11.18         2.07 o                         
   4  -6   1        227.60        258.88         6.56 o                         
   5  -6   1         35.47         30.26         2.17 o                         
   6  -6   1         64.58         65.30         3.92 o                         
   7  -6   1         75.92         69.47         3.45 o                         
   8  -6   1          0.75         -1.36         2.69 o                         
   9  -6   1        295.12        302.81        14.92 o                         
  10  -6   1          5.48          4.10         1.15 o                         
  -9  -5   1          0.02         -0.44         1.77 o                         
  -8  -5   1          2.54          5.98         2.69 o                         
  -7  -5   1         13.35         12.82         2.31 o                         
  -6  -5   1         23.18         24.53         1.75 o                         
  -5  -5   1         26.62         23.97         1.29 o                         
  -4  -5   1         72.05         67.40         2.21 o                         
  -3  -5   1          9.37         17.04         4.80 o                         
  -2  -5   1        454.29        430.53        17.87 o                         
  -1  -5   1        738.38        760.73        36.65 o                         
   0  -5   1          0.01          0.04         2.11 o                         
   1  -5   1         15.60         26.17         4.45 o                         
   2  -5   1        197.13        248.35        16.68 o                         
   3  -5   1        276.22        268.18        15.95 o                         
   4  -5   1         28.37         23.24         3.73 o                         
   5  -5   1          6.21          6.82         1.48 o                         
   6  -5   1        171.57        159.04        10.71 o                         
   7  -5   1         12.42         18.54         2.58 o                         
   8  -5   1          0.07          0.39         1.55 o                         
   9  -5   1         27.72         33.84         2.56 o                         
  10  -5   1          0.30          0.26         0.78 o                         
 -10  -4   1          2.85         -0.15         1.44 o                         
  -9  -4   1         46.28         45.83         2.78 o                         
  -8  -4   1         63.04         89.43         4.71 o                         
  -7  -4   1        145.31        150.47         5.18 o                         
  -6  -4   1         73.35         76.72         3.12 o                         
  -5  -4   1         92.63         86.63         2.60 o                         
  -4  -4   1        298.25        313.23        20.72 o                         
  -3  -4   1          3.25          5.77         3.13 o                         
  -2  -4   1         18.50         14.65         2.19 o                         
  -1  -4   1        463.91        438.63        14.61 o                         
   0  -4   1        281.33        268.09         8.79 o                         
   1  -4   1        592.06        579.27        28.87 o                         
   2  -4   1        622.57        636.68        27.05 o                         
   3  -4   1         12.55         11.63         1.75 o                         
   4  -4   1        831.83        940.00        32.35 o                         
   5  -4   1        280.72        273.46        13.35 o                         
   6  -4   1        161.86        172.81         6.20 o                         
   7  -4   1         68.66         73.85         4.62 o                         
   8  -4   1         41.08         45.10         3.07 o                         
   9  -4   1          0.90          0.27         1.50 o                         
  10  -4   1          8.55         10.42         1.14 o                         
 -10  -3   1          6.22          5.93         1.99 o                         
  -9  -3   1        113.03         94.36         4.37 o                         
  -8  -3   1          5.98          1.11         1.56 o                         
  -7  -3   1         20.81         22.49         1.83 o                         
  -6  -3   1          8.33          8.33         1.41 o                         
  -5  -3   1        514.06        526.32        20.19 o                         
  -4  -3   1        155.15        173.03         8.44 o                         
  -3  -3   1        372.21        384.14        11.76 o                         
  -2  -3   1        571.22        517.85        12.73 o                         
  -1  -3   1        960.05        966.14        21.74 o                         
   0  -3   1         15.32          6.31         1.37 o                         
   1  -3   1       4852.32       4811.90       150.80 o                         
   2  -3   1        734.53        670.94        15.76 o                         
   3  -3   1        575.67        626.93        15.09 o                         
   4  -3   1       1050.21       1098.24        36.30 o                         
   5  -3   1       1180.42       1182.28        55.94 o                         
   6  -3   1          1.02         -0.24         1.00 o                         
   7  -3   1          3.20          5.77         1.69 o                         
   8  -3   1        453.19        490.02        13.22 o                         
   9  -3   1         72.32         71.75         4.40 o                         
  10  -3   1         43.96         47.03         2.58 o                         
 -10  -2   1         23.70         22.35         1.98 o                         
  -9  -2   1          2.65          0.85         1.33 o                         
  -8  -2   1        167.65        180.41         5.02 o                         
  -7  -2   1        206.43        177.09         4.86 o                         
  -6  -2   1          8.37          9.05         1.13 o                         
  -5  -2   1        336.76        346.88        14.19 o                         
  -4  -2   1        160.54        156.53         7.60 o                         
  -3  -2   1       1059.31       1054.52        27.50 o                         
  -2  -2   1        127.39        141.42         4.35 o                         
  -1  -2   1        726.41        663.83        14.87 o                         
   0  -2   1      12067.33      12538.51       371.47 o                         
   1  -2   1         43.14         40.92         1.97 o                         
   2  -2   1         45.75         38.00         2.04 o                         
   3  -2   1        645.00        628.76        17.10 o                         
   4  -2   1         26.87         26.92         2.48 o                         
   5  -2   1         27.31         16.25         2.69 o                         
   6  -2   1         83.92         88.51         2.79 o                         
   7  -2   1        121.48        115.33         4.02 o                         
   8  -2   1         10.90         11.12         1.57 o                         
   9  -2   1        236.19        234.77         6.04 o                         
  10  -2   1        155.43        170.24         5.09 o                         
 -10  -1   1         36.77         34.01         3.39 o                         
  -9  -1   1         72.48         92.12         3.12 o                         
  -8  -1   1        365.49        391.03         8.37 o                         
  -7  -1   1          9.24         13.06         0.92 o                         
  -6  -1   1         75.76         72.86         3.24 o                         
  -5  -1   1        280.33        264.76        11.42 o                         
  -4  -1   1        239.81        233.66         6.78 o                         
  -3  -1   1       2536.09       2526.91        44.12 o                         
  -2  -1   1      18424.55      18102.43       308.76 o                         
  -1  -1   1        242.59        248.75         4.02 o                         
   0  -1   1       2155.78       2024.43        42.77 o                         
   1  -1   1       2760.16       2522.98        61.48 o                         
   2  -1   1       4685.37       4324.83       105.53 o                         
   3  -1   1          1.36          0.27         1.30 o                         
   4  -1   1         32.86         28.13         2.92 o                         
   5  -1   1         39.99         33.17         4.82 o                         
   6  -1   1        793.34        769.73        17.51 o                         
   7  -1   1          4.85          4.43         1.05 o                         
   8  -1   1        441.43        468.76        11.01 o                         
   9  -1   1          0.00          0.75         1.26 o                         
  10  -1   1         90.44         84.66         3.76 o                         
 -10   0   1         25.41         36.40         3.64 o                         
  -9   0   1         47.48         39.82         1.80 o                         
  -8   0   1        209.73        241.33         4.72 o                         
  -7   0   1        780.61        798.90        11.80 o                         
  -6   0   1         53.85         39.43         6.41 o                         
  -5   0   1         89.19         73.66         5.04 o                         
  -4   0   1        307.80        314.42         8.43 o                         
  -3   0   1       1734.06       1546.00        27.41 o                         
  -2   0   1        401.78        357.01         5.84 o                         
  -1   0   1        212.33        197.71         3.74 o                         
   0   0   1       1388.61       1259.72        26.69 o                         
   1   0   1       1486.38       1398.69        22.53 o                         
   2   0   1        297.29        314.32         6.91 o                         
   3   0   1        177.83        140.37         4.46 o                         
   4   0   1        649.08        603.02        14.90 o                         
   5   0   1         86.31         94.80         8.39 o                         
   6   0   1          0.42          0.10         0.84 o                         
   7   0   1        691.46        699.29        18.11 o                         
   8   0   1        699.71        750.95        19.54 o                         
   9   0   1         15.64         20.73         2.21 o                         
  10   0   1         74.10         74.09         3.47 o                         
 -10   1   1          2.20          2.94         1.13 o                         
  -9   1   1        145.08        162.29         4.13 o                         
  -8   1   1        398.25        373.14         6.80 o                         
  -7   1   1         73.42         65.22         2.10 o                         
  -6   1   1         38.72         35.93         6.07 o                         
  -5   1   1         49.54         44.54         5.78 o                         
  -4   1   1          7.05         12.74         3.20 o                         
  -3   1   1       1524.08       1445.37        36.33 o                         
  -2   1   1       2101.38       2054.60        38.75 o                         
  -1   1   1         41.22         36.45         0.94 o                         
   0   1   1          3.45          7.36         0.79 o                         
   1   1   1       1336.81       1201.39        18.18 o                         
   2   1   1         34.98         24.21         1.68 o                         
   3   1   1        561.73        584.88        15.83 o                         
   4   1   1        257.12        224.40         8.17 o                         
   5   1   1        468.25        495.49        26.68 o                         
   6   1   1         24.21         19.14         1.65 o                         
   7   1   1        130.35        139.76         9.24 o                         
   8   1   1          6.63          3.24         1.37 o                         
   9   1   1          0.13          1.75         1.80 o                         
  10   1   1         67.13         66.25         4.91 o                         
 -10   2   1        146.72        163.42         5.10 o                         
  -9   2   1         85.08         93.58         2.82 o                         
  -8   2   1         42.26         44.08         3.39 o                         
  -7   2   1        231.14        228.42         4.60 o                         
  -6   2   1        487.08        472.61        26.93 o                         
  -5   2   1         14.86         20.39         4.20 o                         
  -4   2   1       2673.80       2895.63       125.48 o                         
  -3   2   1       6192.88       6109.62       148.86 o                         
  -2   2   1      12211.64      12168.64       294.12 o                         
  -1   2   1        196.20        190.33         4.34 o                         
   0   2   1       1621.41       1406.95        63.24 o                         
   1   2   1        985.21        873.92        22.45 o                         
   2   2   1        520.25        443.20        12.94 o                         
   3   2   1        632.98        635.67        15.32 o                         
   4   2   1        266.90        272.78         9.72 o                         
   5   2   1        453.21        460.61        25.90 o                         
   6   2   1         31.45         36.75         2.15 o                         
   7   2   1        429.34        444.19        14.89 o                         
   8   2   1          7.47          9.50         1.32 o                         
   9   2   1          0.97          0.95         1.51 o                         
  10   2   1         23.05         29.60         2.76 o                         
 -11   3   1          4.38          4.63         1.79 o                         
 -10   3   1         18.27         18.99         1.36 o                         
  -9   3   1        338.69        396.38         8.46 o                         
  -8   3   1        293.20        304.79         6.19 o                         
  -7   3   1          6.55          6.56         0.97 o                         
  -6   3   1        411.65        430.64        10.46 o                         
  -5   3   1         30.35         22.16         4.67 o                         
  -4   3   1       1923.79       2038.72        89.48 o                         
  -3   3   1       1910.05       1883.88        47.53 o                         
  -2   3   1       1491.95       1436.79        36.12 o                         
  -1   3   1      38111.31      41729.57       870.77 o                         
   0   3   1         66.85         78.41         3.59 o                         
   1   3   1        275.70        298.31         9.70 o                         
   2   3   1       2993.22       3022.38        93.03 o                         
   3   3   1          5.74          8.97         1.66 o                         
   4   3   1        725.16        685.88        26.34 o                         
   5   3   1        163.04        160.79         4.44 o                         
   6   3   1        524.35        477.98        13.35 o                         
   7   3   1       1401.71       1492.29        37.82 o                         
   8   3   1          3.72          2.33         1.34 o                         
   9   3   1          0.55          0.12         1.35 o                         
 -11   4   1          2.15          3.15         0.94 o                         
 -10   4   1          7.27          5.14         1.07 o                         
  -9   4   1        355.54        385.62         9.23 o                         
  -8   4   1         18.02         15.08         1.68 o                         
  -7   4   1         40.31         41.21         2.69 o                         
  -6   4   1        130.89        118.14         3.36 o                         
  -5   4   1        198.28        189.18         8.75 o                         
  -4   4   1          0.33          1.95         2.54 o                         
  -3   4   1         74.63         84.97         5.29 o                         
  -2   4   1       3226.70       3106.23        94.94 o                         
  -1   4   1        269.48        257.69         7.29 o                         
   0   4   1        522.58        475.38        13.93 o                         
   1   4   1         19.78         18.53         2.58 o                         
   2   4   1       1162.01       1115.10        26.32 o                         
   3   4   1        244.16        228.88         7.69 o                         
   4   4   1          0.20          1.33         1.93 o                         
   5   4   1         53.13         55.18         2.34 o                         
   6   4   1          0.49          2.47         1.44 o                         
   7   4   1        182.28        191.66         7.51 o                         
   8   4   1        159.90        158.70         5.15 o                         
   9   4   1          1.88          1.47         1.77 o                         
 -10   5   1         21.47         21.04         1.34 o                         
  -9   5   1         96.40         94.84         3.83 o                         
  -8   5   1         36.50         34.08         2.81 o                         
  -7   5   1         22.55         27.87         3.24 o                         
  -6   5   1        231.19        235.55         6.51 o                         
  -5   5   1         86.97         94.41         4.48 o                         
  -4   5   1        636.83        637.66        23.51 o                         
  -3   5   1        344.20        348.85        39.88 o                         
  -2   5   1        144.53        104.81         8.52 o                         
  -1   5   1        402.26        409.61        12.89 o                         
   0   5   1          8.93          6.14         2.26 o                         
   1   5   1        289.54        309.39        11.23 o                         
   2   5   1        184.92        199.45         7.26 o                         
   3   5   1        231.29        222.49         8.05 o                         
   4   5   1        206.00        208.80         8.33 o                         
   5   5   1         98.56        100.49         8.98 o                         
   6   5   1        776.23        769.82        24.59 o                         
   7   5   1         13.93         14.36         2.11 o                         
   8   5   1          0.88          1.16         1.48 o                         
   9   5   1          2.07          3.46         1.58 o                         
 -10   6   1        232.72        227.56         6.43 o                         
  -9   6   1        607.05        646.75        16.82 o                         
  -8   6   1         26.81         31.50         2.72 o                         
  -7   6   1          7.28          4.17         2.21 o                         
  -6   6   1        189.53        162.14         5.30 o                         
  -5   6   1        323.53        321.41        12.01 o                         
  -4   6   1        632.85        643.91        24.59 o                         
  -3   6   1          6.54         17.48         5.04 o                         
  -2   6   1       4245.12       4324.87       132.69 o                         
  -1   6   1        166.90        155.39        12.67 o                         
   0   6   1         32.03         42.40         7.51 o                         
   1   6   1         21.31         21.91         3.22 o                         
   2   6   1          9.78         10.21         2.37 o                         
   3   6   1        377.90        375.41        11.71 o                         
   4   6   1          1.93          2.41         1.72 o                         
   5   6   1        597.44        611.81        28.11 o                         
   6   6   1        382.63        447.25        15.08 o                         
   7   6   1         63.14         66.66         3.58 o                         
   8   6   1          0.17          1.05         1.25 o                         
 -10   7   1        265.61        237.01        10.81 o                         
  -9   7   1          6.61          6.41         1.29 o                         
  -8   7   1          0.69          0.23         1.82 o                         
  -7   7   1          0.17         -0.35         1.33 o                         
  -6   7   1        208.05        206.44         6.40 o                         
  -5   7   1        280.13        280.22        14.03 o                         
  -4   7   1          1.00         -0.31         1.86 o                         
  -3   7   1          3.78          3.24         2.57 o                         
  -2   7   1        189.15        175.54         7.66 o                         
  -1   7   1        175.20        155.62         7.49 o                         
   0   7   1       1024.76       1022.53        68.86 o                         
   1   7   1        442.89        466.01        15.95 o                         
   2   7   1        694.22        676.92        22.29 o                         
   3   7   1          0.48          0.95         1.49 o                         
   4   7   1         65.63         48.81         4.64 o                         
   5   7   1          8.75         10.09         2.80 o                         
   6   7   1         13.86         17.84         2.13 o                         
   7   7   1          6.26          8.78         1.57 o                         
  -9   8   1          5.83          3.02         1.62 o                         
  -8   8   1        102.88        112.55         8.43 o                         
  -7   8   1          9.04          7.19         1.65 o                         
  -6   8   1         19.98         19.48         2.45 o                         
  -5   8   1         10.71          6.66         2.61 o                         
  -4   8   1        371.19        413.34        21.40 o                         
  -3   8   1        516.02        502.54        25.05 o                         
  -2   8   1         64.06         59.11         3.06 o                         
  -1   8   1         12.57         11.84         2.47 o                         
   0   8   1          4.11          5.87         2.82 o                         
   1   8   1         40.05         51.09         4.97 o                         
   2   8   1          0.00         -1.21         2.32 o                         
   3   8   1          0.06          1.21         1.61 o                         
   4   8   1          0.13          0.66         2.39 o                         
   5   8   1        188.51        184.77        10.09 o                         
   6   8   1         45.52         40.89         5.15 o                         
   7   8   1         57.43         64.17         3.92 o                         
  -8   9   1          5.14          3.31         1.77 o                         
  -7   9   1         25.76         30.93         2.38 o                         
  -6   9   1         14.84         21.00         2.43 o                         
  -5   9   1        141.68        160.41        12.81 o                         
  -4   9   1          0.28         -0.43         1.85 o                         
  -3   9   1       2069.97       2272.18        99.34 o                         
  -2   9   1          1.97          2.79         2.24 o                         
  -1   9   1         39.78         35.66         3.02 o                         
   0   9   1         49.02         40.27         4.68 o                         
   1   9   1         11.54          9.46         3.20 o                         
   2   9   1        107.63        128.15         5.73 o                         
   3   9   1         43.15         58.15        10.55 o                         
   4   9   1        204.16        191.69        10.46 o                         
   5   9   1        166.00        190.07         9.87 o                         
   6   9   1         23.56         23.30         2.47 o                         
  -8  10   1         26.22         23.49         2.28 o                         
  -7  10   1          0.02         -1.21         1.21 o                         
  -6  10   1         21.24         17.48         1.57 o                         
  -5  10   1          1.66          1.10         1.83 o                         
  -4  10   1        225.24        222.51         8.91 o                         
  -3  10   1          0.05          1.69         4.01 o                         
  -2  10   1        200.67        208.78         8.79 o                         
  -1  10   1        262.71        305.58        16.02 o                         
   0  10   1        194.93        214.70        12.19 o                         
   1  10   1          0.05          0.79         1.80 o                         
   2  10   1         15.14         22.90         2.94 o                         
   3  10   1         11.41         12.09         1.42 o                         
   4  10   1          9.22         12.55         2.36 o                         
   5  10   1         61.29         53.23         3.61 o                         
  -6  11   1          2.13          4.53         1.77 o                         
  -5  11   1          0.90          0.61         1.19 o                         
  -4  11   1         37.52         43.31         6.24 o                         
  -3  11   1        107.49        117.82         9.44 o                         
  -2  11   1         53.72         65.68         4.45 o                         
  -1  11   1          8.16         10.09         2.98 o                         
   0  11   1        205.41        241.65        15.37 o                         
   1  11   1         44.71         49.78         2.47 o                         
   2  11   1          6.50          7.40         1.33 o                         
   3  11   1         45.80         42.51         4.14 o                         
  -5  12   1          1.79          2.33         0.93 o                         
  -4  12   1        154.19        143.58         3.87 o                         
  -3  12   1        222.49        226.72         8.26 o                         
  -2  12   1          3.46          2.23         1.33 o                         
  -1  12   1         17.50         23.23         1.99 o                         
   0  12   1         18.72         17.04         1.20 o                         
   1  12   1         13.47         12.71         0.90 o                         
  -2 -12   2         11.07         13.28         1.00 o                         
  -1 -12   2         24.50         24.19         1.20 o                         
   0 -12   2        232.98        245.30        12.69 o                         
   1 -12   2         18.12         21.46         1.98 o                         
   2 -12   2          0.22          0.59         1.10 o                         
   3 -12   2         23.20         27.47         2.14 o                         
   4 -12   2          0.29         -1.21         2.32 o                         
  -4 -11   2          7.13          9.53         1.32 o                         
  -3 -11   2          1.26          0.77         0.82 o                         
  -2 -11   2          7.05          9.03         1.20 o                         
  -1 -11   2          2.23          3.21         1.18 o                         
   0 -11   2         84.59         93.62         3.80 o                         
   1 -11   2        121.03        126.91         8.03 o                         
   2 -11   2         59.90         53.35         5.26 o                         
   3 -11   2         30.07         26.93         2.59 o                         
   4 -11   2          1.07          1.36         3.31 o                         
   5 -11   2         19.80         15.79         3.53 o                         
   6 -11   2          3.36          8.91         2.43 o                         
  -5 -10   2          5.60          9.06         1.36 o                         
  -4 -10   2         39.84         40.68         2.21 o                         
  -3 -10   2          1.76          2.42         0.99 o                         
  -2 -10   2         87.04         95.53         4.68 o                         
  -1 -10   2         26.53         30.39         2.43 o                         
   0 -10   2         57.62         58.94         3.96 o                         
   1 -10   2        192.62        220.96        12.37 o                         
   2 -10   2          0.62         -0.74         1.70 o                         
   3 -10   2          2.67          2.81         2.26 o                         
   4 -10   2          1.60          1.46         1.47 o                         
   5 -10   2         12.78         20.96         2.74 o                         
   6 -10   2         98.28        104.04         6.77 o                         
   7 -10   2          0.43          3.79         2.39 o                         
  -6  -9   2          1.28          4.05         1.77 o                         
  -5  -9   2          6.33          4.68         1.10 o                         
  -4  -9   2         11.29         12.62         1.56 o                         
  -3  -9   2         25.06         34.63         2.37 o                         
  -2  -9   2         62.11         74.84         5.78 o                         
  -1  -9   2         20.80         18.04         3.50 o                         
   0  -9   2         83.33         88.35         6.81 o                         
   1  -9   2          3.53          1.16         2.23 o                         
   2  -9   2         21.45         23.54         2.96 o                         
   3  -9   2         11.49          7.37         2.54 o                         
   4  -9   2          4.66         -0.26         2.19 o                         
   5  -9   2          0.90          2.75         2.34 o                         
   6  -9   2        128.26        124.62         8.14 o                         
   7  -9   2          3.41          5.09         1.95 o                         
   8  -9   2         12.69         11.63         2.65 o                         
  -7  -8   2         62.48         53.47         2.81 o                         
  -6  -8   2         16.56         17.12         1.59 o                         
  -5  -8   2          3.67          4.54         1.10 o                         
  -4  -8   2        425.11        415.74        10.14 o                         
  -3  -8   2        158.94        196.69         7.59 o                         
  -2  -8   2         36.34         42.37         4.20 o                         
  -1  -8   2          0.17          2.25         2.80 o                         
   0  -8   2        116.89        112.19         6.39 o                         
   1  -8   2          3.61          1.03         1.63 o                         
   2  -8   2         83.68         82.16         6.74 o                         
   3  -8   2         63.39         59.71         4.63 o                         
   4  -8   2         16.92         15.06         2.26 o                         
   5  -8   2         14.79         12.84         2.47 o                         
   6  -8   2          0.04         -0.44         2.61 o                         
   7  -8   2          8.15          5.43         2.14 o                         
   8  -8   2          2.23          5.96         2.83 o                         
  -8  -7   2          3.74          2.50         1.20 o                         
  -7  -7   2          1.32          0.52         1.99 o                         
  -6  -7   2         13.12         17.11         1.69 o                         
  -5  -7   2         32.05         37.46         1.94 o                         
  -4  -7   2        283.12        271.72         6.91 o                         
  -3  -7   2         78.78         77.53         3.58 o                         
  -2  -7   2         66.11         69.39         8.25 o                         
  -1  -7   2          8.04          6.80         2.34 o                         
   0  -7   2         29.09         26.93         2.64 o                         
   1  -7   2        147.31        145.01         5.33 o                         
   2  -7   2         30.46         32.22         2.16 o                         
   3  -7   2          1.17          0.22         1.68 o                         
   4  -7   2          0.29          0.51         1.49 o                         
   5  -7   2         32.44         40.41         6.22 o                         
   6  -7   2          2.85          6.11         3.09 o                         
   7  -7   2         63.67         56.61         3.12 o                         
   8  -7   2          1.21          0.34         1.86 o                         
   9  -7   2          0.61          2.10         1.95 o                         
  -9  -6   2          1.09         -0.06         1.05 o                         
  -8  -6   2         15.30         12.97         1.76 o                         
  -7  -6   2         25.73         23.01         2.52 o                         
  -6  -6   2          3.83          3.74         1.29 o                         
  -5  -6   2          1.88          2.08         0.98 o                         
  -4  -6   2        190.32        169.85         4.40 o                         
  -3  -6   2       1145.57       1208.34        31.16 o                         
  -2  -6   2        418.51        391.58        15.95 o                         
  -1  -6   2         18.12         20.13         4.64 o                         
   0  -6   2        116.15         97.74         6.72 o                         
   1  -6   2        297.64        299.76        10.87 o                         
   2  -6   2        920.14        992.52        35.61 o                         
   3  -6   2        224.33        236.22         9.95 o                         
   4  -6   2        118.78         94.40         4.46 o                         
   5  -6   2        702.19        701.07        35.78 o                         
   6  -6   2         11.71          9.55         2.09 o                         
   7  -6   2         56.14         63.52         4.31 o                         
   8  -6   2         17.95         19.19         6.17 o                         
   9  -6   2          1.55          3.02         2.17 o                         
  -9  -5   2          5.10          0.05         1.31 o                         
  -8  -5   2         16.25         19.07         2.12 o                         
  -7  -5   2        178.07        176.83         6.27 o                         
  -6  -5   2          0.01         -0.16         1.22 o                         
  -5  -5   2         14.18         14.99         1.13 o                         
  -4  -5   2        217.26        208.79         7.98 o                         
  -3  -5   2        109.51        113.33         7.22 o                         
  -2  -5   2          0.77          1.93         2.05 o                         
  -1  -5   2        190.42        174.16         8.63 o                         
   0  -5   2        130.36        131.72         7.93 o                         
   1  -5   2        160.60        183.12         9.02 o                         
   2  -5   2        282.47        343.87        14.98 o                         
   3  -5   2          1.24          1.79         1.76 o                         
   4  -5   2          7.08         -1.44         4.67 o                         
   5  -5   2        870.21        882.63        24.33 o                         
   6  -5   2        129.92        131.98         7.52 o                         
   7  -5   2        259.67        282.03        10.71 o                         
   8  -5   2          0.68          2.94         1.44 o                         
   9  -5   2          1.08          0.81         1.41 o                         
  10  -5   2          3.58          3.54         1.18 o                         
 -10  -4   2         13.06          5.65         1.24 o                         
  -9  -4   2          0.00          1.73         1.56 o                         
  -8  -4   2        137.87        141.41         7.33 o                         
  -7  -4   2          1.19          0.04         1.50 o                         
  -6  -4   2         10.05          9.34         1.34 o                         
  -5  -4   2          6.95          7.61         0.92 o                         
  -4  -4   2         33.62         28.93         4.38 o                         
  -3  -4   2        228.00        247.35         8.77 o                         
  -2  -4   2        177.76        176.55         6.68 o                         
  -1  -4   2         50.11         49.02         6.96 o                         
   0  -4   2         65.50         74.11         7.29 o                         
   1  -4   2         39.30         34.76         4.67 o                         
   2  -4   2        867.72        929.29        21.84 o                         
   3  -4   2        436.06        493.87        12.85 o                         
   4  -4   2        337.83        325.21        19.54 o                         
   5  -4   2          2.26          4.44         1.57 o                         
   6  -4   2         66.68         68.13         2.70 o                         
   7  -4   2         83.10         92.75         3.82 o                         
   8  -4   2         11.72         11.67         1.78 o                         
   9  -4   2         30.35         38.55         6.17 o                         
  10  -4   2         15.82         14.13         1.43 o                         
 -10  -3   2         30.53         46.83         5.76 o                         
  -9  -3   2          5.03          4.61         1.71 o                         
  -8  -3   2         21.22         26.28         2.24 o                         
  -7  -3   2        198.65        200.86         6.36 o                         
  -6  -3   2          1.28          0.92         1.08 o                         
  -5  -3   2        120.33        118.67        12.02 o                         
  -4  -3   2        631.88        726.53        25.23 o                         
  -3  -3   2        424.51        397.35        10.66 o                         
  -2  -3   2        115.22        116.24         6.48 o                         
  -1  -3   2          1.13          4.11         1.85 o                         
   0  -3   2       1275.88       1306.69        41.32 o                         
   1  -3   2        366.51        356.85         9.21 o                         
   2  -3   2         31.13         20.14         1.61 o                         
   3  -3   2         43.34         49.38         3.46 o                         
   4  -3   2         36.96         34.85         2.98 o                         
   5  -3   2          1.43         -2.36         2.47 o                         
   6  -3   2         61.70         69.53         2.65 o                         
   7  -3   2        279.32        282.51         8.40 o                         
   8  -3   2        285.28        296.36         8.80 o                         
   9  -3   2          1.67          0.48         1.41 o                         
  10  -3   2          0.01          1.72         1.23 o                         
 -10  -2   2         19.99         27.64         2.21 o                         
  -9  -2   2         13.12         14.04         1.57 o                         
  -8  -2   2          2.57          2.62         1.53 o                         
  -7  -2   2         12.98         13.73         1.37 o                         
  -6  -2   2          0.42          2.19         0.75 o                         
  -5  -2   2         13.64         14.09         2.72 o                         
  -4  -2   2        361.85        397.70        14.98 o                         
  -3  -2   2       3729.30       3786.04        93.24 o                         
  -2  -2   2      14655.87      14647.24       354.14 o                         
  -1  -2   2        121.87        110.57         3.29 o                         
   0  -2   2       1153.89       1131.60        22.21 o                         
   1  -2   2       1181.71       1064.33        23.70 o                         
   2  -2   2       2025.67       1910.97        48.02 o                         
   3  -2   2       1052.69       1038.18        33.92 o                         
   4  -2   2        977.18        963.62        32.59 o                         
   5  -2   2          1.87          1.58         2.36 o                         
   6  -2   2        466.44        484.64        13.10 o                         
   7  -2   2        120.65        121.96         5.05 o                         
   8  -2   2         79.03         82.48         4.10 o                         
   9  -2   2         74.87         74.03         2.98 o                         
  10  -2   2          5.67          3.02         1.62 o                         
 -10  -1   2         37.75         30.99         3.31 o                         
  -9  -1   2         35.39         27.39         2.04 o                         
  -8  -1   2         29.31         25.41         1.57 o                         
  -7  -1   2        203.00        206.65         3.83 o                         
  -6  -1   2        107.33        128.89        11.08 o                         
  -5  -1   2         70.28         65.69         4.74 o                         
  -4  -1   2        106.76        121.12         3.81 o                         
  -3  -1   2         19.85         16.52         1.44 o                         
  -2  -1   2      11889.89      11652.74       218.11 o                         
  -1  -1   2       1327.33       1221.59        30.33 o                         
   0  -1   2          1.99          2.35         0.98 o                         
   1  -1   2         84.72         93.70         3.43 o                         
   2  -1   2       1852.77       1749.68        38.06 o                         
   3  -1   2          1.81          0.41         1.76 o                         
   4  -1   2        511.17        588.05        29.04 o                         
   5  -1   2          6.60         10.38         3.57 o                         
   6  -1   2        131.97        142.44         5.25 o                         
   7  -1   2         18.45         17.41         1.93 o                         
   8  -1   2        377.98        396.13        10.94 o                         
   9  -1   2        207.03        222.28         6.61 o                         
  10  -1   2         55.97         51.50         3.77 o                         
 -10   0   2         40.04         34.25         2.41 o                         
  -9   0   2          0.56          3.63         0.95 o                         
  -8   0   2        120.17        133.79         2.65 o                         
  -7   0   2         21.38         18.54         0.82 o                         
  -6   0   2         52.75         42.59         6.63 o                         
  -5   0   2        196.56        238.67        10.51 o                         
  -4   0   2        947.80        951.39        19.53 o                         
  -3   0   2         29.85         35.31         1.75 o                         
  -2   0   2         46.84         35.13         1.32 o                         
  -1   0   2       1510.81       1519.98        26.35 o                         
   0   0   2       3305.86       2988.46        63.06 o                         
   1   0   2        286.75        265.57         5.63 o                         
   2   0   2          6.10          4.36         1.20 o                         
   3   0   2        189.34        146.37         7.20 o                         
   4   0   2          5.21         13.13         2.80 o                         
   5   0   2         33.31         36.38         8.80 o                         
   6   0   2        112.34        111.38         4.57 o                         
   7   0   2        183.10        184.51        10.09 o                         
   8   0   2         19.93         17.14         2.16 o                         
   9   0   2          0.73         -0.23         1.54 o                         
  10   0   2         17.14         15.66         2.98 o                         
 -10   1   2         11.03         16.01         1.53 o                         
  -9   1   2         67.25         85.45         2.96 o                         
  -8   1   2         96.74         83.84         2.06 o                         
  -7   1   2        220.69        240.52         3.99 o                         
  -6   1   2        426.14        380.64        22.84 o                         
  -5   1   2         46.38         43.88         5.82 o                         
  -4   1   2       4571.81       4535.16       111.50 o                         
  -3   1   2        340.71        284.49         7.38 o                         
  -2   1   2        298.09        291.32         6.31 o                         
  -1   1   2       5050.92       4777.12        89.75 o                         
   0   1   2        870.47        853.37        16.67 o                         
   1   1   2        215.11        223.03         4.61 o                         
   2   1   2         25.68         16.68         2.83 o                         
   3   1   2       1375.20       1388.99        44.38 o                         
   4   1   2          0.79         -0.05         2.37 o                         
   5   1   2          4.01          5.35         2.85 o                         
   6   1   2          8.20          7.77         1.44 o                         
   7   1   2          0.21         -0.33         2.43 o                         
   8   1   2          2.97          1.99         1.60 o                         
   9   1   2        129.91        142.57         5.71 o                         
  10   1   2         22.60         22.07         4.47 o                         
 -10   2   2          0.90          3.47         1.20 o                         
  -9   2   2        140.84        146.53         3.79 o                         
  -8   2   2         11.33          7.47         1.13 o                         
  -7   2   2          0.06          0.38         0.68 o                         
  -6   2   2        588.70        626.86        33.61 o                         
  -5   2   2         13.86         12.52         3.72 o                         
  -4   2   2        468.84        456.72        16.52 o                         
  -3   2   2        692.48        629.29        20.74 o                         
  -2   2   2       6263.60       6048.61       127.21 o                         
  -1   2   2          9.95          2.79         1.34 o                         
   0   2   2        218.70        193.24         7.96 o                         
   1   2   2         28.98         29.01         2.01 o                         
   2   2   2        383.03        344.83         9.24 o                         
   3   2   2        716.34        768.86        26.50 o                         
   4   2   2        984.27       1038.95        52.40 o                         
   5   2   2        124.26        128.36         4.16 o                         
   6   2   2          6.78          7.18         1.50 o                         
   7   2   2        109.99        109.86         7.25 o                         
   8   2   2          2.89          2.25         1.58 o                         
   9   2   2          1.40         -0.69         1.30 o                         
  10   2   2          4.07          3.46         1.51 o                         
 -10   3   2         34.48         44.89         1.91 o                         
  -9   3   2        145.49        166.90         4.65 o                         
  -8   3   2        300.97        321.95         7.92 o                         
  -7   3   2          9.86         10.62         0.98 o                         
  -6   3   2         34.17         38.76         2.21 o                         
  -5   3   2       2232.15       2469.93       109.61 o                         
  -4   3   2        794.85        778.94        21.49 o                         
  -3   3   2        580.41        560.78        15.71 o                         
  -2   3   2       1902.39       1930.54        48.31 o                         
  -1   3   2       4759.21       4770.45       101.02 o                         
   0   3   2          6.57          3.79         1.89 o                         
   1   3   2          3.32          0.85         3.64 o                         
   2   3   2         16.58         10.17         1.77 o                         
   3   3   2        570.65        577.60        29.12 o                         
   4   3   2          1.62          4.28         2.50 o                         
   5   3   2          9.02          9.08         2.43 o                         
   6   3   2        813.01        807.20        20.91 o                         
   7   3   2         52.39         51.62         3.93 o                         
   8   3   2         53.85         56.57         3.38 o                         
   9   3   2          3.99         -0.88         1.84 o                         
 -11   4   2          4.41          3.62         0.99 o                         
 -10   4   2        131.11        146.83         4.03 o                         
  -9   4   2        459.88        430.85         9.10 o                         
  -8   4   2          4.77          5.74         1.23 o                         
  -7   4   2         32.70         35.84         1.86 o                         
  -6   4   2          3.70          4.41         1.13 o                         
  -5   4   2       1963.88       2034.81        64.85 o                         
  -4   4   2          4.09          5.19         2.28 o                         
  -3   4   2        404.83        367.22        14.18 o                         
  -2   4   2        766.20        810.59        22.08 o                         
  -1   4   2        535.57        565.51        19.95 o                         
   0   4   2        243.00        225.90        10.07 o                         
   1   4   2        342.77        338.34        11.57 o                         
   2   4   2        555.54        527.27        18.75 o                         
   3   4   2         11.49         13.55         2.83 o                         
   4   4   2          4.94          6.16         1.33 o                         
   5   4   2         37.02         33.64         2.32 o                         
   6   4   2         14.19         21.30         1.95 o                         
   7   4   2          4.60          4.56         1.47 o                         
   8   4   2        155.77        168.73         6.52 o                         
   9   4   2         24.37         22.53         2.43 o                         
 -10   5   2        286.93        284.07         6.84 o                         
  -9   5   2         15.87         13.34         1.21 o                         
  -8   5   2          2.41          2.10         1.72 o                         
  -7   5   2          0.14         -0.51         1.13 o                         
  -6   5   2        456.98        484.41        10.46 o                         
  -5   5   2       1296.33       1265.08        32.46 o                         
  -4   5   2         39.10         38.34         5.15 o                         
  -3   5   2        327.05        289.15        12.53 o                         
  -2   5   2        109.22         96.39         5.21 o                         
  -1   5   2        769.50        828.45        28.63 o                         
   0   5   2       2129.41       2269.28        71.41 o                         
   1   5   2         31.10         33.54         3.47 o                         
   2   5   2        324.99        311.19        12.01 o                         
   3   5   2         33.33         35.95         2.52 o                         
   4   5   2          4.74          9.09         1.95 o                         
   5   5   2         16.28         16.97         1.97 o                         
   6   5   2         65.78         65.93         3.14 o                         
   7   5   2          0.02          0.15         1.37 o                         
   8   5   2         10.25          9.35         2.43 o                         
 -10   6   2         51.22         63.77         7.44 o                         
  -9   6   2        373.62        402.89        10.97 o                         
  -8   6   2         44.84         51.18         3.32 o                         
  -7   6   2        165.08        158.17         4.55 o                         
  -6   6   2          5.81          5.54         1.18 o                         
  -5   6   2         59.43         52.06         3.64 o                         
  -4   6   2         53.06         34.64         4.91 o                         
  -3   6   2          0.00          1.02         2.32 o                         
  -2   6   2       7676.64       7973.04       341.12 o                         
  -1   6   2        143.75        147.54        14.62 o                         
   0   6   2        268.31        274.39        13.75 o                         
   1   6   2         62.56         47.95         4.41 o                         
   2   6   2         12.25          9.21         2.08 o                         
   3   6   2         19.05         24.27         3.72 o                         
   4   6   2        203.05        191.79         6.39 o                         
   5   6   2        224.06        204.94         9.10 o                         
   6   6   2        444.78        451.50        12.37 o                         
   7   6   2          2.87          2.03         3.11 o                         
   8   6   2          2.14          3.24         1.73 o                         
 -10   7   2        192.72        178.84         6.70 o                         
  -9   7   2          6.35          5.74         1.56 o                         
  -8   7   2         76.32         79.63         4.12 o                         
  -7   7   2         58.35         61.32         2.52 o                         
  -6   7   2         78.89         74.46         3.19 o                         
  -5   7   2        171.56        176.11         9.72 o                         
  -4   7   2          0.79         -0.22         2.00 o                         
  -3   7   2        893.94        891.33        24.34 o                         
  -2   7   2         73.99         67.98         4.46 o                         
  -1   7   2         96.58         93.49         4.06 o                         
   0   7   2         32.94         29.79         4.39 o                         
   1   7   2          1.33          1.37         1.74 o                         
   2   7   2          0.30         -1.57         2.48 o                         
   3   7   2         71.38         67.92         5.74 o                         
   4   7   2         10.90         12.96         3.02 o                         
   5   7   2          1.41          3.31         1.76 o                         
   6   7   2        130.90        133.45         4.58 o                         
   7   7   2        220.35        225.52         7.84 o                         
  -9   8   2          3.15          0.59         1.62 o                         
  -8   8   2         23.44         27.94         2.52 o                         
  -7   8   2         60.86         56.47         3.17 o                         
  -6   8   2        153.56        159.44         5.31 o                         
  -5   8   2        555.45        554.91        25.64 o                         
  -4   8   2        588.81        608.20        29.59 o                         
  -3   8   2         80.58         77.09         7.03 o                         
  -2   8   2        372.62        407.31        13.49 o                         
  -1   8   2        142.84        138.99         6.37 o                         
   0   8   2        157.00        148.13         6.40 o                         
   1   8   2         24.55         21.41         2.38 o                         
   2   8   2          0.30         -1.10         2.98 o                         
   3   8   2          4.84          9.42         3.17 o                         
   4   8   2         10.38          9.22         2.04 o                         
   5   8   2        875.27        914.37        28.62 o                         
   6   8   2         63.38         61.81         3.11 o                         
  -9   9   2          0.15          3.17         1.40 o                         
  -8   9   2         19.18         11.15         2.25 o                         
  -7   9   2        163.51        165.37         5.24 o                         
  -6   9   2          6.68          5.72         1.36 o                         
  -5   9   2          3.58         10.73         2.30 o                         
  -4   9   2        261.29        302.78        11.33 o                         
  -3   9   2       2254.64       2490.46       108.39 o                         
  -2   9   2        399.48        406.59        11.83 o                         
  -1   9   2        111.99        121.33         5.70 o                         
   0   9   2         65.06         93.49        10.31 o                         
   1   9   2          5.06         -2.47         2.91 o                         
   2   9   2        119.24        114.87         7.84 o                         
   3   9   2          8.52         11.08         2.11 o                         
   4   9   2        272.53        280.72        12.15 o                         
   5   9   2        295.67        320.11        10.69 o                         
  -8  10   2          9.64          5.82         1.55 o                         
  -7  10   2          0.01          0.50         0.98 o                         
  -6  10   2         14.64         16.84         2.26 o                         
  -5  10   2          0.08         -0.69         1.32 o                         
  -4  10   2          1.10          2.03         1.94 o                         
  -3  10   2          4.75          2.80         3.53 o                         
  -2  10   2         37.94         54.33         4.04 o                         
  -1  10   2         71.01         83.74         6.04 o                         
   0  10   2          3.29          7.40         3.28 o                         
   1  10   2          4.15          3.78         1.88 o                         
   2  10   2         13.90         10.67         2.91 o                         
   3  10   2          0.14          0.13         1.49 o                         
   4  10   2          7.15          8.02         1.91 o                         
  -7  11   2         20.69         19.25         1.99 o                         
  -6  11   2          1.23          0.68         2.87 o                         
  -5  11   2          5.34          6.29         1.11 o                         
  -4  11   2          0.93          0.83         1.67 o                         
  -3  11   2         95.10        102.01         4.98 o                         
  -2  11   2          5.59          7.09         2.17 o                         
  -1  11   2         10.22          7.73         2.87 o                         
   0  11   2          0.77          1.50         1.75 o                         
   1  11   2         35.04         31.60         2.54 o                         
   2  11   2          1.08          0.16         1.33 o                         
   3  11   2          7.16          9.75         1.39 o                         
  -5  12   2         16.85         18.22         2.02 o                         
  -4  12   2        455.22        458.34        10.42 o                         
  -3  12   2         81.73         79.77         3.79 o                         
  -2  12   2          3.38          4.04         1.36 o                         
  -1  12   2          4.56          5.30         1.66 o                         
   0  12   2          0.12          0.11         1.05 o                         
   1  12   2          3.12          1.99         1.07 o                         
  -2 -12   3        153.12        151.38         7.59 o                         
  -1 -12   3          0.35         -0.07         0.77 o                         
   0 -12   3         61.96         52.55         2.62 o                         
   1 -12   3         10.18         15.42         2.28 o                         
   2 -12   3          2.71          1.62         2.54 o                         
  -4 -11   3          2.43          3.75         1.15 o                         
  -3 -11   3          2.52          3.03         1.26 o                         
  -2 -11   3         11.56         11.57         1.21 o                         
  -1 -11   3        201.69        228.87         5.94 o                         
   0 -11   3          0.06         -0.22         1.41 o                         
   1 -11   3         96.11         95.07        10.34 o                         
   2 -11   3        167.37        173.58         6.82 o                         
   3 -11   3         14.32         13.92         3.57 o                         
   4 -11   3          0.73          0.70         1.75 o                         
   5 -11   3          1.02          2.79         1.50 o                         
  -5 -10   3          0.71          2.43         1.62 o                         
  -4 -10   3         75.30         79.16         3.05 o                         
  -3 -10   3          1.02          1.11         1.13 o                         
  -2 -10   3         40.03         37.15         2.04 o                         
  -1 -10   3         57.73         56.82         3.94 o                         
   0 -10   3          1.48          2.89         2.71 o                         
   1 -10   3          4.85         10.24         2.52 o                         
   2 -10   3          1.13          1.45         1.72 o                         
   3 -10   3          9.26         15.20         2.65 o                         
   4 -10   3          1.55          1.29         2.50 o                         
   5 -10   3         63.56         72.15         4.32 o                         
   6 -10   3          8.59          8.21         1.88 o                         
   7 -10   3         11.47         10.05         2.39 o                         
  -6  -9   3         37.11         33.79         3.20 o                         
  -5  -9   3          0.01         -0.01         1.03 o                         
  -4  -9   3          0.90          1.13         1.16 o                         
  -3  -9   3         32.21         32.74         1.96 o                         
  -2  -9   3         96.15        101.47         4.16 o                         
  -1  -9   3          8.99          9.68         2.32 o                         
   0  -9   3         32.65         32.91         3.17 o                         
   1  -9   3         10.72          8.37         2.44 o                         
   2  -9   3        400.43        402.74        14.60 o                         
   3  -9   3         11.11          8.27         2.55 o                         
   4  -9   3          1.89          1.41         1.89 o                         
   5  -9   3          0.93         -0.23         2.28 o                         
   6  -9   3         16.67         28.93         3.17 o                         
   7  -9   3         13.95          8.50         2.83 o                         
   8  -9   3          5.01          6.40         2.17 o                         
  -7  -8   3          0.17          0.85         1.84 o                         
  -6  -8   3         68.58         71.08         3.68 o                         
  -5  -8   3          3.65          2.17         1.14 o                         
  -4  -8   3        148.24        153.97         7.76 o                         
  -3  -8   3         45.69         45.71         2.28 o                         
  -2  -8   3          3.10          1.06         1.27 o                         
  -1  -8   3         15.30         17.04         3.63 o                         
   0  -8   3          0.16         -0.46         1.72 o                         
   1  -8   3        452.45        495.27        16.34 o                         
   2  -8   3        186.33        202.65        11.32 o                         
   3  -8   3        137.27        151.47        12.26 o                         
   4  -8   3          9.94          4.55         1.92 o                         
   5  -8   3         30.94         30.93         3.17 o                         
   6  -8   3        117.61        118.75         5.70 o                         
   7  -8   3         21.03         18.22         2.47 o                         
   8  -8   3          2.36          3.64         2.47 o                         
  -8  -7   3          3.12          3.51         1.88 o                         
  -7  -7   3         26.48         20.52         1.80 o                         
  -6  -7   3         31.31         33.37         1.94 o                         
  -5  -7   3        113.53        135.89         4.11 o                         
  -4  -7   3         44.74         38.09         1.99 o                         
  -3  -7   3         18.70         14.65         1.44 o                         
  -2  -7   3        132.57        124.32         5.47 o                         
  -1  -7   3         37.50         38.86         2.59 o                         
   0  -7   3        230.65        214.17         7.10 o                         
   1  -7   3          0.97          1.11         1.13 o                         
   2  -7   3         33.40         36.07         2.52 o                         
   3  -7   3         56.44         49.26         2.93 o                         
   4  -7   3        183.85        184.79         6.51 o                         
   5  -7   3        199.18        185.89         9.00 o                         
   6  -7   3          4.02          4.63         1.94 o                         
   7  -7   3         14.36         13.64         1.90 o                         
   8  -7   3          6.13          4.10         1.80 o                         
   9  -7   3         47.52         46.10         2.72 o                         
  -9  -6   3          3.72          1.34         1.07 o                         
  -8  -6   3          2.53          3.22         3.61 o                         
  -7  -6   3         24.92         23.85         2.04 o                         
  -6  -6   3        210.17        199.92         5.53 o                         
  -5  -6   3        131.27        146.66         3.88 o                         
  -4  -6   3         26.55         24.87         1.68 o                         
  -3  -6   3        262.54        284.40         8.67 o                         
  -2  -6   3         60.23         47.75         4.47 o                         
  -1  -6   3          7.69          9.75         3.94 o                         
   0  -6   3          0.06          1.97         1.88 o                         
   1  -6   3         58.96         53.39         4.12 o                         
   2  -6   3        721.10        782.81        98.85 o                         
   3  -6   3         45.75         51.72         2.76 o                         
   4  -6   3        429.58        369.45        18.29 o                         
   5  -6   3        169.59        160.05         8.23 o                         
   6  -6   3          3.88          5.99         1.57 o                         
   7  -6   3         20.80         23.10         2.76 o                         
   8  -6   3          0.12         -1.69         1.87 o                         
   9  -6   3         10.29          8.47         1.79 o                         
  -9  -5   3          0.10         -0.55         1.45 o                         
  -8  -5   3        157.56        158.63         5.26 o                         
  -7  -5   3          7.80          5.31         1.98 o                         
  -6  -5   3          0.31          3.13         1.21 o                         
  -5  -5   3         26.09         23.22         1.51 o                         
  -4  -5   3         32.86         32.14         1.52 o                         
  -3  -5   3         94.06         83.66         5.78 o                         
  -2  -5   3        458.04        424.95        16.35 o                         
  -1  -5   3         13.74         18.07         4.20 o                         
   0  -5   3        340.13        331.36        11.21 o                         
   1  -5   3        500.97        552.62        20.73 o                         
   2  -5   3        466.24        476.72        15.38 o                         
   3  -5   3          1.92          4.41         3.96 o                         
   4  -5   3          4.36          0.17         1.61 o                         
   5  -5   3        513.16        512.53        15.17 o                         
   6  -5   3         21.69         17.89         1.66 o                         
   7  -5   3         25.38         26.78         2.18 o                         
   8  -5   3        109.87        108.87         5.03 o                         
   9  -5   3         88.95         87.36         5.09 o                         
 -10  -4   3          3.55          3.22         1.18 o                         
  -9  -4   3         27.11         25.17         2.23 o                         
  -8  -4   3         13.96         13.86         1.83 o                         
  -7  -4   3          9.30          6.09         1.61 o                         
  -6  -4   3        185.77        184.54         7.93 o                         
  -5  -4   3        344.85        336.84         7.09 o                         
  -4  -4   3        195.12        163.10         8.64 o                         
  -3  -4   3       1059.99       1116.28        30.02 o                         
  -2  -4   3        366.64        361.02        13.83 o                         
  -1  -4   3         97.42        115.90         6.09 o                         
   0  -4   3         51.79         48.83         4.68 o                         
   1  -4   3        532.93        540.06        13.84 o                         
   2  -4   3        248.48        240.03         7.56 o                         
   3  -4   3        917.59        923.06        25.91 o                         
   4  -4   3         48.11         47.85         3.83 o                         
   5  -4   3         69.60         59.46         2.49 o                         
   6  -4   3         17.49         19.07         2.06 o                         
   7  -4   3         21.63         16.59         1.87 o                         
   8  -4   3         29.86         32.34         3.06 o                         
   9  -4   3         62.66         47.69         2.45 o                         
  10  -4   3          1.17          1.10         0.88 o                         
 -10  -3   3         14.62          9.56         1.57 o                         
  -9  -3   3          3.19          6.39         1.37 o                         
  -8  -3   3          3.24          2.22         1.21 o                         
  -7  -3   3          2.32          1.78         0.98 o                         
  -6  -3   3         83.52         78.41         2.57 o                         
  -5  -3   3        327.60        312.56        19.28 o                         
  -4  -3   3       3164.64       3241.17        81.31 o                         
  -3  -3   3       1532.26       1515.41        39.08 o                         
  -2  -3   3       1184.05       1122.59        35.81 o                         
  -1  -3   3         27.04         31.47         4.34 o                         
   0  -3   3       1197.66       1156.21        30.09 o                         
   1  -3   3          5.96          3.18         1.41 o                         
   2  -3   3         37.32         45.86         3.99 o                         
   3  -3   3        227.77        191.27         7.42 o                         
   4  -3   3       3619.27       3635.79        91.35 o                         
   5  -3   3        136.40        150.89         5.68 o                         
   6  -3   3        125.80        134.95        15.08 o                         
   7  -3   3        129.26        130.83         4.79 o                         
   8  -3   3        231.41        237.67         7.35 o                         
   9  -3   3         66.01         61.09         3.50 o                         
  10  -3   3          0.12          0.81         1.29 o                         
 -10  -2   3          1.52          2.01         1.51 o                         
  -9  -2   3          0.10         -0.49         1.32 o                         
  -8  -2   3         76.55         76.13         2.93 o                         
  -7  -2   3         21.10         19.20         1.21 o                         
  -6  -2   3          6.49          6.18         1.01 o                         
  -5  -2   3        242.81        245.50        10.81 o                         
  -4  -2   3        125.98        141.65         5.79 o                         
  -3  -2   3        470.33        502.45        14.24 o                         
  -2  -2   3       2492.53       2534.43        62.70 o                         
  -1  -2   3        365.75        372.86         9.25 o                         
   0  -2   3       3433.30       3200.23        61.09 o                         
   1  -2   3        133.43        120.40         4.98 o                         
   2  -2   3        126.51         94.66         5.41 o                         
   3  -2   3         57.83         70.87         5.09 o                         
   4  -2   3       1188.03       1209.03        56.02 o                         
   5  -2   3        291.52        276.81        17.75 o                         
   6  -2   3        310.50        307.38         9.19 o                         
   7  -2   3        130.45        130.48         4.05 o                         
   8  -2   3        443.65        447.17        13.02 o                         
   9  -2   3          3.56          3.60         1.32 o                         
  10  -2   3          0.69          1.10         1.36 o                         
 -10  -1   3         23.82         21.72         2.83 o                         
  -9  -1   3         23.98         26.36         1.73 o                         
  -8  -1   3          2.49          0.98         0.89 o                         
  -7  -1   3         15.43         17.40         0.88 o                         
  -6  -1   3         23.31         15.11         2.88 o                         
  -5  -1   3          0.88          3.60         2.02 o                         
  -4  -1   3          7.16         10.59         1.46 o                         
  -3  -1   3        998.06       1014.55        26.30 o                         
  -2  -1   3       3183.85       3010.75        63.88 o                         
  -1  -1   3       3053.97       2863.34        54.26 o                         
   0  -1   3         69.07         57.96         4.73 o                         
   1  -1   3         82.76         95.78         4.13 o                         
   2  -1   3        139.25        149.73         5.06 o                         
   3  -1   3       1461.46       1496.60        68.31 o                         
   4  -1   3        111.12        100.81         8.54 o                         
   5  -1   3         31.31         45.39         6.37 o                         
   6  -1   3          2.56          3.96         1.77 o                         
   7  -1   3         78.64         90.54         7.68 o                         
   8  -1   3         55.73         64.60         3.05 o                         
   9  -1   3         16.48         18.96         2.83 o                         
  10  -1   3          2.65          4.86         1.66 o                         
 -10   0   3          0.32          1.66         2.10 o                         
  -9   0   3         15.22         19.98         1.06 o                         
  -8   0   3         35.38         30.47         1.08 o                         
  -7   0   3         15.17         17.40         0.79 o                         
  -6   0   3       1013.99        882.10        44.56 o                         
  -5   0   3       1172.12       1168.15        27.09 o                         
  -4   0   3       2788.33       2684.12        51.93 o                         
  -3   0   3        920.71        899.75        18.17 o                         
  -2   0   3        429.43        418.67         8.81 o                         
  -1   0   3          1.87          1.58         0.95 o                         
   0   0   3        483.36        413.45         9.86 o                         
   1   0   3        991.10        970.65        21.80 o                         
   2   0   3        646.56        704.24        19.47 o                         
   3   0   3       3073.63       3416.76       104.79 o                         
   4   0   3         10.97          2.69         3.11 o                         
   5   0   3          9.14          6.83         2.80 o                         
   6   0   3          1.54          1.53         1.51 o                         
   7   0   3        490.73        492.16        20.83 o                         
   8   0   3          8.80          2.41         1.50 o                         
   9   0   3          5.58          7.30         1.54 o                         
  10   0   3         27.62         21.76         1.63 o                         
 -10   1   3         41.49         32.98         2.34 o                         
  -9   1   3          4.21          5.92         1.14 o                         
  -8   1   3         61.42         66.65         1.59 o                         
  -7   1   3         23.23         25.15         0.86 o                         
  -6   1   3        198.98        182.31        13.85 o                         
  -5   1   3          3.46          1.18         1.47 o                         
  -4   1   3        377.74        378.39         9.93 o                         
  -3   1   3         93.21         89.82         3.66 o                         
  -2   1   3         52.22         61.46         1.81 o                         
  -1   1   3       1078.41       1002.03        19.64 o                         
   0   1   3      11836.91      11771.35       285.31 o                         
   1   1   3        430.71        410.09        11.55 o                         
   2   1   3         12.74         14.88         2.89 o                         
   3   1   3       1577.46       1664.62        53.13 o                         
   4   1   3        811.72        928.27        26.88 o                         
   5   1   3        585.50        611.17        13.36 o                         
   6   1   3          0.13          1.29         2.28 o                         
   7   1   3        273.13        271.43        10.28 o                         
   8   1   3         23.66         23.69         2.28 o                         
   9   1   3         16.46         12.63         1.69 o                         
 -10   2   3          3.30          2.89         1.06 o                         
  -9   2   3        253.11        262.10         5.47 o                         
  -8   2   3        166.58        190.90         3.93 o                         
  -7   2   3        179.58        191.93         3.96 o                         
  -6   2   3        526.20        561.60        30.80 o                         
  -5   2   3        297.48        310.87        12.94 o                         
  -4   2   3        247.20        278.61        11.21 o                         
  -3   2   3        801.48        744.37        34.10 o                         
  -2   2   3        113.53        118.50         4.30 o                         
  -1   2   3        154.89        150.84         6.28 o                         
   0   2   3        141.25        152.80         5.02 o                         
   1   2   3        211.88        222.70         8.00 o                         
   2   2   3        658.96        649.03        22.56 o                         
   3   2   3        154.86        182.73         7.80 o                         
   4   2   3         53.12         55.41         4.54 o                         
   5   2   3         11.09         12.70         1.53 o                         
   6   2   3        193.55        191.12         6.32 o                         
   7   2   3        126.64        120.95         5.86 o                         
   8   2   3         13.51         11.00         1.78 o                         
   9   2   3         16.14         12.18         2.12 o                         
 -10   3   3          1.05          3.00         1.00 o                         
  -9   3   3         62.56         70.35         2.36 o                         
  -8   3   3         34.77         38.23         1.71 o                         
  -7   3   3        127.42        135.72         2.87 o                         
  -6   3   3        164.89        171.55         3.88 o                         
  -5   3   3        197.82        178.54         9.02 o                         
  -4   3   3         84.05         81.94         4.27 o                         
  -3   3   3       1248.23       1243.48        50.99 o                         
  -2   3   3         69.31         66.04         3.22 o                         
  -1   3   3       1939.93       1936.58        48.93 o                         
   0   3   3        157.96        138.04         4.33 o                         
   1   3   3         31.43         25.05         6.70 o                         
   2   3   3        581.18        619.82        23.91 o                         
   3   3   3        124.06        125.99        14.91 o                         
   4   3   3        188.63        202.30         6.43 o                         
   5   3   3          6.28         12.22         2.11 o                         
   6   3   3        191.59        179.63         6.15 o                         
   7   3   3        106.35        100.38         6.06 o                         
   8   3   3          8.06         12.26         2.47 o                         
   9   3   3          0.94         -0.18         1.62 o                         
 -11   4   3         16.00         17.92         1.53 o                         
 -10   4   3         11.22          6.09         1.12 o                         
  -9   4   3          0.22          0.64         0.93 o                         
  -8   4   3        197.75        202.59         4.86 o                         
  -7   4   3        221.34        232.00         5.99 o                         
  -6   4   3         10.83         11.28         1.21 o                         
  -5   4   3        634.43        641.66        23.34 o                         
  -4   4   3        229.54        217.96        10.16 o                         
  -3   4   3        774.71        785.62        26.74 o                         
  -2   4   3        174.74        177.55         8.45 o                         
  -1   4   3         30.66         19.33         3.04 o                         
   0   4   3        415.60        423.44        17.69 o                         
   1   4   3        269.02        311.96        14.15 o                         
   2   4   3         14.96         11.92         3.48 o                         
   3   4   3         20.55         17.12         5.01 o                         
   4   4   3          1.84          2.80         1.64 o                         
   5   4   3          2.07          0.75         2.83 o                         
   6   4   3         34.90         35.63         2.60 o                         
   7   4   3         70.46         72.64         4.03 o                         
   8   4   3          6.53          8.93         1.61 o                         
 -11   5   3          0.63          1.42         0.90 o                         
 -10   5   3         54.51         54.65         2.36 o                         
  -9   5   3         51.57         50.22         1.98 o                         
  -8   5   3          0.01         -0.44         1.18 o                         
  -7   5   3        127.14        134.80         4.41 o                         
  -6   5   3        147.96        164.52         4.31 o                         
  -5   5   3         16.79         19.97         1.14 o                         
  -4   5   3       1536.64       1535.15        50.43 o                         
  -3   5   3        760.32        753.46        26.65 o                         
  -2   5   3        684.79        701.57        25.12 o                         
  -1   5   3         11.03          4.55         2.29 o                         
   0   5   3        386.18        434.95        15.33 o                         
   1   5   3        108.45        119.57         7.80 o                         
   2   5   3        156.03        170.03        12.20 o                         
   3   5   3         43.66         42.27         2.80 o                         
   4   5   3         37.73         32.73         3.05 o                         
   5   5   3        254.20        236.54        15.21 o                         
   6   5   3         14.69         13.01         2.00 o                         
   7   5   3         10.94         15.68         2.19 o                         
   8   5   3          3.57          0.55         1.51 o                         
 -10   6   3         81.37         84.04         3.67 o                         
  -9   6   3         39.98         42.17         1.98 o                         
  -8   6   3        127.39        134.68         4.04 o                         
  -7   6   3        110.68        111.29         3.56 o                         
  -6   6   3        207.59        207.91         5.52 o                         
  -5   6   3        717.72        650.86        15.90 o                         
  -4   6   3         64.56         67.12         3.11 o                         
  -3   6   3        114.19        118.80        11.14 o                         
  -2   6   3        675.52        679.34        25.51 o                         
  -1   6   3        241.71        241.80        12.67 o                         
   0   6   3        204.85        167.65        10.75 o                         
   1   6   3        221.98        244.59         8.80 o                         
   2   6   3         40.31         28.78         2.31 o                         
   3   6   3         35.92         30.66         3.06 o                         
   4   6   3         14.35         11.21         2.59 o                         
   5   6   3       1160.52       1165.69        76.05 o                         
   6   6   3        103.52         96.12         5.13 o                         
   7   6   3         15.14         11.63         2.50 o                         
 -10   7   3         19.06         10.53         1.95 o                         
  -9   7   3         72.54         67.81         3.41 o                         
  -8   7   3        110.14        109.69         4.03 o                         
  -7   7   3          5.41          7.86         1.31 o                         
  -6   7   3         84.52         99.04         3.28 o                         
  -5   7   3        207.68        208.45        10.97 o                         
  -4   7   3        161.97        160.47        10.06 o                         
  -3   7   3        443.00        446.48        10.49 o                         
  -2   7   3        206.74        172.10         6.79 o                         
  -1   7   3        117.43         99.21         6.17 o                         
   0   7   3          0.04         -1.13         1.83 o                         
   1   7   3        153.72        153.06         7.08 o                         
   2   7   3          0.24          2.13         2.87 o                         
   3   7   3         34.38         35.26         4.38 o                         
   4   7   3         60.52         44.32         4.75 o                         
   5   7   3         52.15         62.95         5.41 o                         
   6   7   3        263.63        291.37        10.19 o                         
   7   7   3         34.61         35.38         3.06 o                         
  -9   8   3         35.16         33.72         2.13 o                         
  -8   8   3         19.37         24.23         2.15 o                         
  -7   8   3         96.13         88.76         4.04 o                         
  -6   8   3        162.58        164.60         5.43 o                         
  -5   8   3         11.32         11.78         2.26 o                         
  -4   8   3        562.09        596.65        20.98 o                         
  -3   8   3        339.34        357.88        12.98 o                         
  -2   8   3         86.99         99.41         4.24 o                         
  -1   8   3         56.49         53.77         3.18 o                         
   0   8   3         34.82         34.37         4.45 o                         
   1   8   3          1.10          1.25         2.76 o                         
   2   8   3         30.36         28.86         4.01 o                         
   3   8   3         13.94          4.54         2.01 o                         
   4   8   3         21.57         25.29         3.79 o                         
   5   8   3         10.08         10.05         2.91 o                         
   6   8   3         55.27         45.11         2.62 o                         
  -9   9   3          0.04         -1.36         1.36 o                         
  -8   9   3          3.31          2.99         1.29 o                         
  -7   9   3          0.12         -0.98         1.36 o                         
  -6   9   3          2.34          3.61         1.32 o                         
  -5   9   3          4.01          3.50         2.87 o                         
  -4   9   3        207.62        221.72         9.24 o                         
  -3   9   3        864.66        973.33        45.05 o                         
  -2   9   3         80.01         80.14         3.86 o                         
  -1   9   3         27.58         23.46         2.73 o                         
   0   9   3          1.48          0.69         1.87 o                         
   1   9   3          7.89          7.45         2.00 o                         
   2   9   3          8.86          9.94         3.39 o                         
   3   9   3          8.30          8.61         1.90 o                         
   4   9   3        113.33        113.73         7.11 o                         
   5   9   3        271.84        270.09         9.18 o                         
  -8  10   3         19.15         21.40         1.55 o                         
  -7  10   3         32.02         33.14         1.78 o                         
  -6  10   3         47.44         46.06         2.30 o                         
  -5  10   3          2.34          3.06         1.14 o                         
  -4  10   3        257.37        248.07         9.55 o                         
  -3  10   3         58.66         74.32         7.07 o                         
  -2  10   3         85.75         87.47         5.05 o                         
  -1  10   3         84.55         82.27         7.86 o                         
   0  10   3          1.40         -0.59         1.91 o                         
   1  10   3         62.60         70.20         4.06 o                         
   2  10   3         57.90         64.24         5.19 o                         
   3  10   3          0.00          1.98         1.41 o                         
   4  10   3         23.61         20.87         2.58 o                         
  -6  11   3         51.81         47.50         2.52 o                         
  -5  11   3         14.03         11.51         1.20 o                         
  -4  11   3         10.17         11.34         1.93 o                         
  -3  11   3          5.13         -1.36         3.17 o                         
  -2  11   3          7.09          5.21         2.91 o                         
  -1  11   3         35.03         30.44         3.87 o                         
   0  11   3          1.57          2.03         1.69 o                         
   1  11   3          2.20          2.36         1.56 o                         
   2  11   3         33.48         34.12         4.21 o                         
  -4  12   3        519.81        524.73        16.77 o                         
  -3  12   3         55.39         66.45         5.26 o                         
  -2  12   3         62.79         88.61         5.56 o                         
  -1  12   3         18.99         20.42         5.43 o                         
   0  12   3          0.21         -0.07         1.00 o                         
  -1 -12   4        130.64        101.70        10.82 o                         
   0 -12   4         21.88         16.97         2.47 o                         
   1 -12   4          0.27          2.02         1.80 o                         
   2 -12   4          8.83          8.25         2.06 o                         
  -3 -11   4         46.22         47.29         1.83 o                         
  -2 -11   4         11.15          3.45         1.93 o                         
  -1 -11   4         88.46        102.26         3.81 o                         
   0 -11   4          3.66          7.75         2.32 o                         
   1 -11   4         21.97         24.64         2.40 o                         
   2 -11   4         59.29         56.12         3.67 o                         
   3 -11   4          2.22          1.05         2.02 o                         
   4 -11   4          0.23         -1.10         1.99 o                         
   5 -11   4         22.79         29.39         2.17 o                         
  -5 -10   4          5.96          9.34         1.37 o                         
  -4 -10   4         62.01         64.63         2.37 o                         
  -3 -10   4          1.90          1.15         1.07 o                         
  -2 -10   4        148.00        145.03         4.47 o                         
  -1 -10   4          0.00          0.47         1.49 o                         
   0 -10   4          0.06         -0.38         1.99 o                         
   1 -10   4         11.72         12.05         2.44 o                         
   2 -10   4        131.53        133.71         5.13 o                         
   3 -10   4          0.32         -0.85         2.04 o                         
   4 -10   4         46.38         45.65         3.57 o                         
   5 -10   4          6.02          8.80         1.94 o                         
   6 -10   4          1.57          1.35         1.48 o                         
  -6  -9   4        107.79        101.39         6.04 o                         
  -5  -9   4         89.36        105.65         3.78 o                         
  -4  -9   4         31.89         31.82         1.78 o                         
  -3  -9   4          0.12         -0.07         1.05 o                         
  -2  -9   4         80.32         72.79         2.93 o                         
  -1  -9   4          1.56          2.28         1.37 o                         
   0  -9   4         12.25         13.92         2.47 o                         
   1  -9   4         91.61         92.34        10.79 o                         
   2  -9   4         43.32         36.76         8.28 o                         
   3  -9   4          0.82          2.46         1.91 o                         
   4  -9   4         95.69         80.20         5.17 o                         
   5  -9   4        196.40        203.11        10.53 o                         
   6  -9   4         10.16         12.89         1.91 o                         
   7  -9   4          0.98          1.14         2.36 o                         
  -7  -8   4         19.85         18.81         2.54 o                         
  -6  -8   4        227.10        229.96        11.89 o                         
  -5  -8   4          0.70          1.07         1.11 o                         
  -4  -8   4         17.44         12.67         1.41 o                         
  -3  -8   4          4.60          6.99         1.31 o                         
  -2  -8   4         35.66         28.91         1.96 o                         
  -1  -8   4         10.61         11.53         1.79 o                         
   0  -8   4          5.85          8.00         3.20 o                         
   1  -8   4        205.27        219.02         6.33 o                         
   2  -8   4         27.80         23.45         3.44 o                         
   3  -8   4          0.22          0.91         1.61 o                         
   4  -8   4         26.56         26.19         2.59 o                         
   5  -8   4         49.00         63.65         5.82 o                         
   6  -8   4         16.25         23.10         2.71 o                         
   7  -8   4         14.58         16.44         2.43 o                         
   8  -8   4          0.88          0.26         2.13 o                         
  -8  -7   4          5.83          1.80         1.66 o                         
  -7  -7   4         44.66         51.04         3.24 o                         
  -6  -7   4          0.08          1.63         1.43 o                         
  -5  -7   4         78.89         77.00         3.40 o                         
  -4  -7   4          8.71          5.78         1.22 o                         
  -3  -7   4          5.47          6.06         1.26 o                         
  -2  -7   4          5.65          7.39         1.39 o                         
  -1  -7   4         31.79         37.51         3.53 o                         
   0  -7   4        532.62        515.36        11.79 o                         
   1  -7   4         45.86         39.69         3.00 o                         
   2  -7   4         40.79         38.60         3.53 o                         
   3  -7   4         31.39         36.89         2.38 o                         
   4  -7   4          0.07          0.36         1.79 o                         
   5  -7   4          4.31          3.91         2.40 o                         
   6  -7   4          2.10          1.14         1.77 o                         
   7  -7   4          2.14          1.15         1.60 o                         
   8  -7   4          7.21          8.73         1.76 o                         
  -9  -6   4         10.70         10.60         1.91 o                         
  -8  -6   4         28.77         28.17         2.45 o                         
  -7  -6   4          3.45         -0.19         2.01 o                         
  -6  -6   4        195.36        197.94         6.40 o                         
  -5  -6   4         32.50         32.99         1.89 o                         
  -4  -6   4         28.58         30.81         1.73 o                         
  -3  -6   4        242.33        261.33         9.64 o                         
  -2  -6   4        112.64        115.09         4.61 o                         
  -1  -6   4         25.67         18.58         4.29 o                         
   0  -6   4          7.11          6.20         2.10 o                         
   1  -6   4          0.75          0.99         3.06 o                         
   2  -6   4         19.27         19.06         1.96 o                         
   3  -6   4          0.83          0.05         1.35 o                         
   4  -6   4        117.87        121.03        10.20 o                         
   5  -6   4         49.52         48.82         3.78 o                         
   6  -6   4          6.22          9.32         1.63 o                         
   7  -6   4          3.84          5.86         2.17 o                         
   8  -6   4         10.29         11.99         2.28 o                         
   9  -6   4         18.33         15.51         1.44 o                         
  -9  -5   4          3.96          3.20         2.02 o                         
  -8  -5   4         70.71         62.86         3.75 o                         
  -7  -5   4         67.21         48.81         3.52 o                         
  -6  -5   4         61.27         58.13         2.94 o                         
  -5  -5   4        123.04        119.21         4.63 o                         
  -4  -5   4         19.43         19.03         1.34 o                         
  -3  -5   4         14.81         15.99         2.83 o                         
  -2  -5   4         29.27         22.34         4.38 o                         
  -1  -5   4         42.76         38.91         4.11 o                         
   0  -5   4       3421.03       3416.86       149.29 o                         
   1  -5   4         22.12         29.15         5.08 o                         
   2  -5   4        140.42        130.37         6.50 o                         
   3  -5   4          0.39          1.83         1.66 o                         
   4  -5   4        130.19        136.93         7.91 o                         
   5  -5   4         31.25         39.98         2.32 o                         
   6  -5   4         81.61         84.01         4.50 o                         
   7  -5   4         21.25         18.83         1.95 o                         
   8  -5   4         98.71        101.09         3.89 o                         
   9  -5   4          9.10          4.89         1.30 o                         
 -10  -4   4          2.17          2.58         1.66 o                         
  -9  -4   4         89.69         89.63         4.15 o                         
  -8  -4   4         47.78         46.19         2.56 o                         
  -7  -4   4         95.18        104.33         4.01 o                         
  -6  -4   4         33.17         35.16         2.56 o                         
  -5  -4   4         62.33         78.38         2.25 o                         
  -4  -4   4        259.91        263.31         9.71 o                         
  -3  -4   4         15.11          5.33         2.41 o                         
  -2  -4   4         89.89         87.81         7.84 o                         
  -1  -4   4        150.56        146.91         7.47 o                         
   0  -4   4         53.28         73.71        15.57 o                         
   1  -4   4         62.04         56.79         4.48 o                         
   2  -4   4         48.33         36.42         3.98 o                         
   3  -4   4         28.64         33.18         3.27 o                         
   4  -4   4        106.39        123.46         5.07 o                         
   5  -4   4        495.16        483.79        12.21 o                         
   6  -4   4        172.40        173.69         7.60 o                         
   7  -4   4          0.01         -0.05         1.48 o                         
   8  -4   4         34.04         36.50         2.34 o                         
   9  -4   4          5.76          6.13         1.25 o                         
 -10  -3   4          0.20         -0.22         1.84 o                         
  -9  -3   4        105.77        113.02         4.87 o                         
  -8  -3   4          6.59          4.74         1.32 o                         
  -7  -3   4         49.90         50.81         2.58 o                         
  -6  -3   4         64.71         60.07         4.99 o                         
  -5  -3   4        190.38        212.21        10.64 o                         
  -4  -3   4       1043.16        962.39        32.47 o                         
  -3  -3   4       1256.61       1208.37        39.09 o                         
  -2  -3   4       1239.94       1257.80        40.25 o                         
  -1  -3   4          5.57          3.62         1.70 o                         
   0  -3   4         14.89         11.23         1.68 o                         
   1  -3   4        409.93        474.87        14.28 o                         
   2  -3   4        364.64        357.93        14.58 o                         
   3  -3   4          7.24          5.48         1.81 o                         
   4  -3   4         24.45         23.43         3.02 o                         
   5  -3   4         16.52         15.41         1.94 o                         
   6  -3   4        525.66        538.41        24.50 o                         
   7  -3   4         34.67         31.86         3.68 o                         
   8  -3   4         17.18         20.39         1.94 o                         
   9  -3   4          1.80          2.44         1.43 o                         
 -10  -2   4         10.95         13.80         2.69 o                         
  -9  -2   4        167.43        162.67         6.42 o                         
  -8  -2   4        141.64        134.78         4.73 o                         
  -7  -2   4          0.01          0.23         0.94 o                         
  -6  -2   4          0.44          0.00         0.78 o                         
  -5  -2   4         18.46         11.15         2.03 o                         
  -4  -2   4        910.20        916.25        25.02 o                         
  -3  -2   4        385.97        420.52        16.82 o                         
  -2  -2   4         65.97         73.99         4.37 o                         
  -1  -2   4       1314.56       1347.56        30.00 o                         
   0  -2   4          0.16          0.47         1.13 o                         
   1  -2   4        115.21        162.45         8.21 o                         
   2  -2   4       1751.51       1841.30        47.60 o                         
   3  -2   4         47.25         48.09         4.49 o                         
   4  -2   4        547.76        614.59        31.73 o                         
   5  -2   4         76.71         74.73         4.99 o                         
   6  -2   4        180.46        188.20         9.85 o                         
   7  -2   4         16.52         19.57         1.97 o                         
   8  -2   4         14.96         11.28         1.61 o                         
   9  -2   4         12.53         13.77         1.40 o                         
  -9  -1   4         17.35         17.57         1.59 o                         
  -8  -1   4         43.69         36.98         1.62 o                         
  -7  -1   4         67.05         67.83         1.67 o                         
  -6  -1   4        314.33        314.26         4.81 o                         
  -5  -1   4        109.86        107.62         8.32 o                         
  -4  -1   4        658.64        745.52        21.22 o                         
  -3  -1   4       1072.27       1050.19        27.37 o                         
  -2  -1   4        533.87        524.90        17.70 o                         
  -1  -1   4          7.70          8.24         1.56 o                         
   0  -1   4         16.56         34.45         3.39 o                         
   1  -1   4         60.71         64.84         5.44 o                         
   2  -1   4       1841.70       1944.14        60.04 o                         
   3  -1   4        507.53        546.79        27.49 o                         
   4  -1   4        190.81        214.64        14.29 o                         
   5  -1   4         37.40         45.00         3.04 o                         
   6  -1   4          0.86          0.93         1.54 o                         
   7  -1   4         13.72         15.26         3.37 o                         
   8  -1   4         80.07         69.92         4.86 o                         
   9  -1   4          2.15          5.75         1.73 o                         
  -9   0   4         10.83         11.90         1.18 o                         
  -8   0   4        295.01        289.72         4.84 o                         
  -7   0   4          1.03          1.15         0.62 o                         
  -6   0   4          8.88         10.55         2.64 o                         
  -5   0   4        611.50        616.26        18.46 o                         
  -4   0   4         89.70         72.77         3.86 o                         
  -3   0   4        219.20        187.04         7.92 o                         
  -2   0   4        231.83        173.30         5.88 o                         
  -1   0   4          9.15          5.31         1.70 o                         
   0   0   4         10.43          4.56         1.31 o                         
   1   0   4        177.04        159.67         5.13 o                         
   2   0   4       3682.84       3764.26        93.67 o                         
   3   0   4        420.95        473.23        18.19 o                         
   4   0   4        116.65        125.54         8.01 o                         
   5   0   4         30.47         32.11         2.66 o                         
   6   0   4         65.10         76.16         6.77 o                         
   7   0   4        218.98        228.37        15.10 o                         
   8   0   4          3.21          3.40         1.51 o                         
   9   0   4          0.17          0.43         2.28 o                         
 -10   1   4          9.67         10.86         2.98 o                         
  -9   1   4         33.14         38.06         1.33 o                         
  -8   1   4         18.44         17.06         0.94 o                         
  -7   1   4        159.40        157.70         2.57 o                         
  -6   1   4        113.69        103.97         6.96 o                         
  -5   1   4        191.92        203.20         6.72 o                         
  -4   1   4        945.62        895.70        24.19 o                         
  -3   1   4        312.14        273.53         7.50 o                         
  -2   1   4         63.02         73.88         2.63 o                         
  -1   1   4       1638.15       1535.94        33.58 o                         
   0   1   4         81.65         87.40         5.09 o                         
   1   1   4         78.76        104.72         5.93 o                         
   2   1   4         11.30          9.46         3.75 o                         
   3   1   4        506.61        481.58        15.55 o                         
   4   1   4        200.29        203.79        10.22 o                         
   5   1   4         94.02        100.58         3.66 o                         
   6   1   4        265.22        257.67         9.78 o                         
   7   1   4         29.69         28.27         4.82 o                         
   8   1   4          0.49          0.02         1.37 o                         
   9   1   4          0.50          0.90         1.51 o                         
 -10   2   4         36.75         42.53         2.49 o                         
  -9   2   4         10.77          8.14         1.05 o                         
  -8   2   4          8.50         10.67         1.00 o                         
  -7   2   4         45.60         33.30         1.27 o                         
  -6   2   4         10.31         12.63         5.47 o                         
  -5   2   4        514.18        586.18        21.33 o                         
  -4   2   4        284.33        265.20        10.91 o                         
  -3   2   4        836.59        868.58        28.72 o                         
  -2   2   4         38.51         35.75         3.07 o                         
  -1   2   4        690.84        625.60        21.34 o                         
   0   2   4       2127.08       2186.29        47.89 o                         
   1   2   4        511.41        557.30        28.27 o                         
   2   2   4        955.18       1087.02        46.16 o                         
   3   2   4          1.18          0.66         1.95 o                         
   4   2   4         18.74         15.75         2.12 o                         
   5   2   4        181.03        172.19         5.08 o                         
   6   2   4        106.08        102.86         4.25 o                         
   7   2   4          0.38         -0.69         2.87 o                         
   8   2   4          0.05         -0.76         1.34 o                         
   9   2   4         27.88         31.33         1.96 o                         
 -10   3   4          0.01          0.31         0.99 o                         
  -9   3   4         12.78         10.93         1.09 o                         
  -8   3   4         38.69         39.39         1.60 o                         
  -7   3   4        154.08        151.58         3.37 o                         
  -6   3   4         86.08        109.02         2.47 o                         
  -5   3   4        187.85        178.86        11.19 o                         
  -4   3   4        190.82        190.32         8.62 o                         
  -3   3   4         95.67         92.50         5.55 o                         
  -2   3   4       1446.97       1455.77        37.65 o                         
  -1   3   4         41.51         31.98         2.79 o                         
   0   3   4        589.48        668.04        19.26 o                         
   1   3   4         94.13         81.98         6.06 o                         
   2   3   4        152.15        202.81        16.05 o                         
   3   3   4         39.48         25.15         4.63 o                         
   4   3   4        192.99        174.57         6.64 o                         
   5   3   4        274.77        272.71         8.32 o                         
   6   3   4         13.60         13.05         2.00 o                         
   7   3   4         58.08         51.19         9.74 o                         
   8   3   4          0.66         -0.95         1.16 o                         
   9   3   4         46.34         38.91         2.91 o                         
 -11   4   4          1.08          2.83         1.66 o                         
 -10   4   4          9.67         15.42         1.79 o                         
  -9   4   4          7.78         12.03         1.22 o                         
  -8   4   4         80.64         88.84         2.76 o                         
  -7   4   4          2.20          1.92         0.97 o                         
  -6   4   4        101.51         92.41         2.25 o                         
  -5   4   4          2.10          2.52         2.09 o                         
  -4   4   4        107.78        123.56        11.05 o                         
  -3   4   4        328.20        359.71        21.29 o                         
  -2   4   4       1390.45       1489.74        48.04 o                         
  -1   4   4        588.90        551.34        14.66 o                         
   0   4   4         55.71         61.94         4.47 o                         
   1   4   4        495.62        498.29        37.48 o                         
   2   4   4       1828.99       2045.43        97.58 o                         
   3   4   4         36.08         34.97         2.90 o                         
   4   4   4        302.89        282.65         8.80 o                         
   5   4   4          7.81          8.14         2.50 o                         
   6   4   4         85.12         81.10         6.84 o                         
   7   4   4          6.40          6.65         2.00 o                         
   8   4   4          9.25          8.50         2.02 o                         
 -11   5   4         31.42         32.58         2.72 o                         
 -10   5   4         26.30         28.16         2.51 o                         
  -9   5   4         33.76         37.78         1.89 o                         
  -8   5   4        100.10        100.07         3.33 o                         
  -7   5   4         14.87         16.70         1.30 o                         
  -6   5   4        278.34        294.21         6.18 o                         
  -5   5   4         94.01        103.08         3.45 o                         
  -4   5   4        201.14        201.46        15.80 o                         
  -3   5   4         35.79         28.90         5.78 o                         
  -2   5   4          5.43          4.86         3.94 o                         
  -1   5   4        242.85        243.34        11.49 o                         
   0   5   4          0.38          3.75         3.83 o                         
   1   5   4        868.46        907.79        27.27 o                         
   2   5   4        362.30        365.40        12.26 o                         
   3   5   4         96.09         91.59         4.10 o                         
   4   5   4         69.94         61.68         5.21 o                         
   5   5   4         74.57         78.40         4.81 o                         
   6   5   4         24.13         20.65         2.12 o                         
   7   5   4          1.69          3.97         3.79 o                         
   8   5   4          7.80          6.04         1.47 o                         
 -10   6   4         10.54         13.35         1.27 o                         
  -9   6   4         19.08         20.75         1.71 o                         
  -8   6   4        116.05        121.66         5.28 o                         
  -7   6   4        510.99        515.52        10.74 o                         
  -6   6   4          3.06          2.76         0.99 o                         
  -5   6   4        490.08        466.67        29.84 o                         
  -4   6   4        122.27        120.43        12.48 o                         
  -3   6   4         55.58         51.47         3.00 o                         
  -2   6   4        448.14        433.07        16.21 o                         
  -1   6   4         11.18         19.26         2.14 o                         
   0   6   4          1.40          1.92         1.94 o                         
   1   6   4         17.72         16.28         2.29 o                         
   2   6   4         93.75         90.49         5.30 o                         
   3   6   4         70.10         80.85         7.34 o                         
   4   6   4        103.40        100.53         8.38 o                         
   5   6   4         23.01         16.69         2.84 o                         
   6   6   4         49.65         48.18         3.10 o                         
   7   6   4          2.37          2.69         1.84 o                         
 -10   7   4         27.93         19.40         2.48 o                         
  -9   7   4          0.15          0.13         1.40 o                         
  -8   7   4         11.52          9.61         2.30 o                         
  -7   7   4         57.30         56.37         2.71 o                         
  -6   7   4       1550.82       1552.77        33.61 o                         
  -4   7   4        134.69        136.48         9.39 o                         
  -3   7   4         45.52         37.56         3.81 o                         
  -2   7   4         72.70         74.41         3.42 o                         
  -1   7   4         17.04         16.48         1.73 o                         
   0   7   4          9.41         10.70         2.65 o                         
   1   7   4         41.78         44.39         4.86 o                         
   2   7   4          5.61         -1.84         2.87 o                         
   3   7   4        491.35        492.77        23.58 o                         
   4   7   4        144.67        154.49         9.43 o                         
   5   7   4         48.18         53.74         4.90 o                         
   6   7   4          7.14          5.85         1.73 o                         
  -9   8   4         10.21         12.66         1.95 o                         
  -8   8   4         33.50         33.94         2.42 o                         
  -7   8   4         71.44         80.96         3.27 o                         
  -6   8   4        127.44        122.99         3.79 o                         
  -5   8   4         49.52         52.75         6.00 o                         
  -4   8   4        304.68        330.24        18.01 o                         
  -3   8   4          9.99          7.87         2.74 o                         
  -2   8   4         80.88         77.45         3.72 o                         
  -1   8   4         27.15         33.06         2.50 o                         
   0   8   4         67.56         64.46         5.17 o                         
   1   8   4        109.04        115.75         8.03 o                         
   2   8   4         42.84         50.32         5.04 o                         
   3   8   4        134.93        139.76         8.80 o                         
   4   8   4          8.11          6.26         2.87 o                         
   5   8   4          5.05          5.74         1.58 o                         
   6   8   4          0.17         -1.16         1.16 o                         
  -8   9   4         10.48          6.26         1.79 o                         
  -7   9   4         10.42          9.55         1.35 o                         
  -6   9   4         80.11         73.31         3.09 o                         
  -5   9   4         42.62         38.44         3.20 o                         
  -4   9   4         22.73         36.99         5.37 o                         
  -3   9   4        121.82        140.75        10.12 o                         
  -2   9   4         14.00         16.65         2.12 o                         
  -1   9   4          4.79          7.69         2.15 o                         
   0   9   4          4.51         12.46         2.71 o                         
   1   9   4         73.39         73.54         3.81 o                         
   2   9   4         23.25         22.64         2.85 o                         
   3   9   4         66.65         68.47         5.45 o                         
   4   9   4        153.30        158.25         8.73 o                         
   5   9   4          8.81          7.09         1.25 o                         
  -8  10   4         22.98         27.53         2.47 o                         
  -7  10   4         63.05         66.69         2.56 o                         
  -6  10   4          1.37          1.29         2.02 o                         
  -5  10   4          7.13          5.38         1.90 o                         
  -4  10   4         73.44         68.18         6.63 o                         
  -3  10   4         80.41         93.06         7.80 o                         
  -2  10   4          0.09          0.00         2.12 o                         
  -1  10   4         87.29         84.66        10.01 o                         
   0  10   4         78.99         72.02         3.31 o                         
   1  10   4         17.64         13.47         1.67 o                         
   2  10   4         23.04         20.77         2.58 o                         
   3  10   4         72.55         66.74         4.71 o                         
  -6  11   4         22.80         24.48         2.54 o                         
  -5  11   4          0.85         -0.36         1.43 o                         
  -4  11   4          4.92          2.92         1.24 o                         
  -3  11   4         13.46         11.37         3.39 o                         
  -2  11   4         38.32         37.03         2.99 o                         
  -1  11   4         11.98         14.13         3.77 o                         
   0  11   4        123.21        128.62        10.09 o                         
   1  11   4         14.27         18.07         2.72 o                         
   2  11   4          0.36          0.74         1.62 o                         
  -3  12   4         12.69          8.83         1.40 o                         
  -2  12   4          0.95          1.45         1.20 o                         
  -1  12   4          0.50          0.90         1.17 o                         
   0 -12   5          2.68          0.40         1.62 o                         
   1 -12   5          0.62          1.66         1.55 o                         
  -3 -11   5         29.02         27.90         3.28 o                         
  -2 -11   5        120.79        130.81         7.95 o                         
  -1 -11   5         30.96         35.82         4.05 o                         
   0 -11   5         75.26         72.52         5.60 o                         
   1 -11   5         39.29         31.36         3.75 o                         
   2 -11   5         92.63         81.40         5.78 o                         
   3 -11   5         12.42          9.79         2.54 o                         
   4 -11   5         61.04         51.83         4.12 o                         
  -5 -10   5         14.55         13.44         2.17 o                         
  -4 -10   5          3.92          3.44         1.46 o                         
  -3 -10   5          1.87         -0.09         1.68 o                         
  -2 -10   5         31.76         31.86         2.73 o                         
  -1 -10   5          5.42          5.39         1.67 o                         
   0 -10   5          0.13         -0.41         1.92 o                         
   1 -10   5         30.33         29.93         4.97 o                         
   2 -10   5         38.52         26.72         4.47 o                         
   3 -10   5         15.39         17.67         3.20 o                         
   4 -10   5          4.28         -0.33         2.28 o                         
   5 -10   5          0.15          1.99         2.21 o                         
   6 -10   5         51.78         49.95         3.83 o                         
  -6  -9   5          8.59          9.90         2.21 o                         
  -5  -9   5         89.12         77.01         3.73 o                         
  -4  -9   5          0.50          2.32         2.25 o                         
  -3  -9   5         24.11         29.80         2.91 o                         
  -2  -9   5         29.59         31.92         2.93 o                         
  -1  -9   5         41.77         46.16         2.78 o                         
   0  -9   5          5.83          3.84         1.67 o                         
   1  -9   5         16.25         18.23         4.93 o                         
   2  -9   5         10.61          9.02         2.80 o                         
   3  -9   5          2.65          3.27         1.70 o                         
   4  -9   5         30.70         31.30         3.12 o                         
   5  -9   5         92.00        103.55         4.24 o                         
   6  -9   5         10.58          9.96         1.62 o                         
   7  -9   5          0.03         -1.91         2.10 o                         
  -7  -8   5         32.57         37.73         2.34 o                         
  -6  -8   5          0.41          0.81         2.32 o                         
  -5  -8   5          0.95         -0.02         1.27 o                         
  -4  -8   5          7.73          8.60         2.00 o                         
  -3  -8   5        171.11        175.34         8.76 o                         
  -2  -8   5         85.18         81.91         3.70 o                         
  -1  -8   5          2.11          1.52         1.56 o                         
   0  -8   5        361.25        371.81        15.51 o                         
   1  -8   5        237.58        240.61         7.96 o                         
   2  -8   5        179.86        186.31        11.56 o                         
   3  -8   5          5.61          8.33         1.90 o                         
   4  -8   5         49.94         48.84         3.42 o                         
   5  -8   5          1.67          3.31         1.86 o                         
   6  -8   5         21.54         22.25         2.18 o                         
   7  -8   5         16.99         17.00         2.29 o                         
  -8  -7   5          9.15          4.18         1.39 o                         
  -7  -7   5         30.68         27.66         1.98 o                         
  -6  -7   5         87.13         85.90         4.50 o                         
  -5  -7   5         67.69         65.88         3.78 o                         
  -4  -7   5        129.13        125.03         7.95 o                         
  -3  -7   5         47.26         47.70         6.09 o                         
  -2  -7   5         80.40         70.64         4.09 o                         
  -1  -7   5         43.85         54.71         3.25 o                         
   0  -7   5        128.46        132.84         4.43 o                         
   1  -7   5         94.07         75.46         3.22 o                         
   2  -7   5         48.79         47.79         3.17 o                         
   3  -7   5        141.35        120.54         4.74 o                         
   4  -7   5         36.30         25.72         3.30 o                         
   5  -7   5         17.31         15.73         2.17 o                         
   6  -7   5          4.85          3.84         1.83 o                         
   7  -7   5          0.06         -0.41         2.09 o                         
   8  -7   5          2.92          3.63         1.44 o                         
  -9  -6   5        115.12         91.31         5.26 o                         
  -8  -6   5          4.99          9.36         3.64 o                         
  -7  -6   5         74.75         76.99         4.23 o                         
  -6  -6   5         21.37         28.77         2.23 o                         
  -5  -6   5          0.91          4.85         1.89 o                         
  -4  -6   5          1.31         -2.17         2.50 o                         
  -3  -6   5        128.12        111.16         4.66 o                         
  -2  -6   5        320.21        358.18         8.58 o                         
  -1  -6   5         46.30         49.72         2.89 o                         
   0  -6   5        582.17        555.25        11.21 o                         
   1  -6   5        577.52        581.89        14.17 o                         
   2  -6   5         85.47         72.23         3.59 o                         
   3  -6   5        166.16        152.87         5.91 o                         
   4  -6   5         87.09         62.87         4.79 o                         
   5  -6   5        126.30        143.26         8.17 o                         
   6  -6   5          2.03          2.17         1.45 o                         
   7  -6   5          5.29          3.67         1.23 o                         
   8  -6   5        100.15        103.60         3.66 o                         
  -9  -5   5          0.16          2.99         1.55 o                         
  -8  -5   5         15.97         21.32         1.84 o                         
  -7  -5   5        468.84        455.14        12.51 o                         
  -6  -5   5          0.18         -0.29         1.64 o                         
  -5  -5   5          6.41          8.58         1.72 o                         
  -4  -5   5        208.20        202.73        12.15 o                         
  -3  -5   5          0.18          0.31         1.44 o                         
  -2  -5   5        106.67         94.96         6.63 o                         
  -1  -5   5         20.98         18.48         3.20 o                         
   0  -5   5       1238.14       1340.47        44.31 o                         
   1  -5   5         72.40         83.68         8.69 o                         
   2  -5   5         32.39         28.63         3.77 o                         
   3  -5   5         33.60         33.49         2.27 o                         
   4  -5   5         30.70         31.28         2.42 o                         
   5  -5   5         41.91         35.65         2.67 o                         
   6  -5   5         28.73         28.29         2.91 o                         
   7  -5   5          4.15          0.99         1.30 o                         
   8  -5   5         90.46         88.60         3.46 o                         
   9  -5   5         12.69         16.95         1.71 o                         
 -10  -4   5          0.30         -0.18         1.47 o                         
  -9  -4   5          0.43          4.03         1.28 o                         
  -8  -4   5        304.57        292.48         8.50 o                         
  -7  -4   5        109.52        108.51         4.88 o                         
  -6  -4   5        163.85        171.31         8.98 o                         
  -5  -4   5          0.49          1.49         1.28 o                         
  -4  -4   5       1052.78       1090.46        52.93 o                         
  -3  -4   5        143.93        152.47        11.78 o                         
  -2  -4   5        377.78        356.90        14.51 o                         
  -1  -4   5        284.53        231.26        19.32 o                         
   0  -4   5         84.98         73.23         7.47 o                         
   1  -4   5         28.16         25.74         3.56 o                         
   2  -4   5        458.78        461.88        22.71 o                         
   3  -4   5        371.31        351.12        12.74 o                         
   4  -4   5         60.24         57.67         2.95 o                         
   5  -4   5        146.37        157.17        13.07 o                         
   6  -4   5        396.80        389.73        11.34 o                         
   7  -4   5          0.14         -0.80         1.42 o                         
   8  -4   5          1.49          0.97         2.30 o                         
   9  -4   5         10.75         14.90         1.35 o                         
 -10  -3   5          8.15          5.62         1.34 o                         
  -9  -3   5          0.95         -1.29         1.48 o                         
  -8  -3   5          0.01          1.19         1.11 o                         
  -7  -3   5         60.91         57.07         2.34 o                         
  -6  -3   5        247.13        270.54         8.40 o                         
  -5  -3   5        174.54        160.63         5.46 o                         
  -4  -3   5       2639.04       2712.15       120.22 o                         
  -3  -3   5        729.53        867.00        41.92 o                         
  -2  -3   5        483.36        476.35        17.52 o                         
  -1  -3   5        301.67        300.91         9.92 o                         
   0  -3   5        247.92        236.56        17.11 o                         
   1  -3   5         22.02         24.33         3.19 o                         
   2  -3   5         62.27         66.47         4.71 o                         
   3  -3   5        171.10        144.13         7.01 o                         
   4  -3   5          2.91          5.62         1.54 o                         
   5  -3   5         44.86         46.38         2.98 o                         
   6  -3   5        126.24        136.49         6.85 o                         
   7  -3   5        170.77        179.67         5.30 o                         
   8  -3   5         51.80         56.67         2.81 o                         
   9  -3   5          2.77          3.86         2.69 o                         
 -10  -2   5          8.36         15.11         1.74 o                         
  -9  -2   5        181.86        205.96         6.36 o                         
  -8  -2   5         29.22         19.16         1.57 o                         
  -7  -2   5         48.53         40.81         1.79 o                         
  -6  -2   5         42.32         42.23         1.91 o                         
  -5  -2   5        547.51        528.13        20.27 o                         
  -4  -2   5        138.42        136.27        10.64 o                         
  -3  -2   5        107.69         81.70         7.62 o                         
  -2  -2   5        250.36        225.46         9.64 o                         
  -1  -2   5       2401.77       2616.13        56.84 o                         
   0  -2   5        376.18        383.73        17.82 o                         
   1  -2   5        317.63        320.51        10.81 o                         
   2  -2   5        245.30        261.95        19.83 o                         
   3  -2   5        278.60        290.26        17.49 o                         
   4  -2   5          5.06          3.23         1.64 o                         
   5  -2   5        211.84        202.42         7.33 o                         
   6  -2   5        146.62        159.08         7.29 o                         
   7  -2   5        347.87        307.50         8.00 o                         
   8  -2   5         12.65          6.76         1.80 o                         
   9  -2   5          1.74          1.69         1.20 o                         
 -10  -1   5          0.13          2.91         1.99 o                         
  -9  -1   5         89.29         82.68         3.45 o                         
  -8  -1   5          0.83          0.66         0.99 o                         
  -7  -1   5          5.46          4.86         0.88 o                         
  -6  -1   5         23.18         23.93         1.41 o                         
  -5  -1   5        151.10        134.59         7.68 o                         
  -4  -1   5        194.63        211.15        13.81 o                         
  -3  -1   5         36.82         47.17         3.78 o                         
  -2  -1   5        913.82        911.19        24.24 o                         
  -1  -1   5          2.73          0.26         1.44 o                         
   0  -1   5       1184.46       1224.97        39.92 o                         
   1  -1   5        186.38        222.12         7.45 o                         
   2  -1   5        375.74        414.57        16.20 o                         
   3  -1   5          8.28          1.80         2.26 o                         
   4  -1   5         17.60         25.90         2.93 o                         
   5  -1   5         35.58         35.78         4.15 o                         
   6  -1   5        204.49        230.40         7.37 o                         
   7  -1   5         41.77         40.42         5.37 o                         
   8  -1   5         11.95         12.90         2.07 o                         
   9  -1   5         53.41         39.65         2.53 o                         
 -10   0   5         58.99         60.41         4.86 o                         
  -9   0   5          8.67          9.78         1.29 o                         
  -8   0   5        185.21        200.90         3.82 o                         
  -7   0   5         88.27         98.16         3.07 o                         
  -6   0   5         11.41         13.14         0.72 o                         
  -5   0   5         90.79        114.07         5.52 o                         
  -4   0   5          2.73         -0.44         1.50 o                         
  -3   0   5          5.69          4.70         1.92 o                         
  -2   0   5       1878.10       1892.00        47.84 o                         
  -1   0   5        673.67        649.92        31.39 o                         
   0   0   5       1516.60       1765.90        55.62 o                         
   1   0   5        152.58        173.49         8.14 o                         
   2   0   5       1014.71       1134.84        31.00 o                         
   3   0   5        154.35        158.75         8.87 o                         
   4   0   5          4.82          1.07         1.61 o                         
   5   0   5          2.91          1.91         1.76 o                         
   6   0   5         96.83         97.82         5.60 o                         
   7   0   5         27.30         28.60         4.79 o                         
   8   0   5         11.61         14.02         2.23 o                         
   9   0   5         26.65         23.11         4.58 o                         
 -10   1   5         56.16         45.01         3.49 o                         
  -9   1   5        336.84        307.58         6.26 o                         
  -8   1   5         68.71         67.75         1.73 o                         
  -7   1   5         82.32         88.67         2.02 o                         
  -6   1   5         20.88         21.39         0.97 o                         
  -5   1   5         56.74         53.13         3.68 o                         
  -4   1   5        172.10        175.09         7.01 o                         
  -3   1   5         10.78          6.69         1.64 o                         
  -2   1   5       1269.32       1371.70        35.29 o                         
  -1   1   5         46.21         44.95         5.34 o                         
   0   1   5        477.79        493.94        18.18 o                         
   1   1   5        442.88        506.97        15.59 o                         
   2   1   5         75.94         72.60        12.74 o                         
   3   1   5        358.03        459.23        23.19 o                         
   4   1   5         16.14         10.83         2.28 o                         
   5   1   5         35.45         34.44         3.38 o                         
   6   1   5          0.00          1.84         2.81 o                         
   7   1   5          0.61          1.03         3.53 o                         
   8   1   5          0.14         -0.53         1.21 o                         
   9   1   5          3.06          3.00         2.28 o                         
 -10   2   5         99.52         91.24         3.56 o                         
  -9   2   5         50.66         46.93         1.98 o                         
  -8   2   5          3.92          4.23         0.98 o                         
  -7   2   5         62.18         59.51         2.05 o                         
  -6   2   5        114.91        108.79         2.54 o                         
  -5   2   5         53.57         48.63         6.29 o                         
  -4   2   5          5.01          5.56         3.64 o                         
  -3   2   5        117.95        154.15         7.75 o                         
  -2   2   5        230.76        236.65         8.27 o                         
  -1   2   5        241.85        232.37        10.16 o                         
   0   2   5       2422.11       2531.70        78.84 o                         
   1   2   5        143.66        124.33         6.16 o                         
   2   2   5        181.37        170.12        10.38 o                         
   3   2   5         24.26         17.29         4.41 o                         
   4   2   5          0.77          2.18         1.67 o                         
   5   2   5          2.49          0.33         2.21 o                         
   6   2   5          4.04          8.49         2.83 o                         
   7   2   5         34.15         22.93         4.53 o                         
   8   2   5         53.70         42.44         2.43 o                         
 -11   3   5          3.20          5.48         1.84 o                         
 -10   3   5          5.68          6.72         1.19 o                         
  -9   3   5          5.47          4.78         1.08 o                         
  -8   3   5          5.14          5.65         0.98 o                         
  -7   3   5          2.47          1.05         1.11 o                         
  -6   3   5        777.95        846.49        17.20 o                         
  -5   3   5        706.78        706.38        25.84 o                         
  -4   3   5        321.24        334.86        20.52 o                         
  -3   3   5        444.40        425.58        16.40 o                         
  -2   3   5        550.25        602.99        17.54 o                         
  -1   3   5       1045.22       1155.54        38.22 o                         
   0   3   5         33.49         40.12         5.93 o                         
   1   3   5         36.48         27.83         4.47 o                         
   2   3   5       1191.52       1445.32        85.09 o                         
   3   3   5          5.95          7.98         1.72 o                         
   4   3   5          0.14          0.55         1.90 o                         
   5   3   5          0.95          2.61         2.28 o                         
   6   3   5        153.55        140.22         6.52 o                         
   7   3   5         30.10         21.75         4.42 o                         
   8   3   5          5.72          4.46         1.16 o                         
 -11   4   5        133.64        104.20         5.78 o                         
 -10   4   5          1.91          2.57         1.06 o                         
  -9   4   5         29.71         29.15         2.52 o                         
  -8   4   5          1.37         -0.09         1.11 o                         
  -7   4   5        155.07        162.40         4.58 o                         
  -6   4   5        135.59        121.51         5.23 o                         
  -5   4   5        589.23        538.54        15.17 o                         
  -4   4   5         23.07         32.59         4.29 o                         
  -3   4   5          0.16          1.57         3.96 o                         
  -2   4   5          5.51          4.92         2.15 o                         
  -1   4   5         27.22         31.88         4.69 o                         
   0   4   5          0.68         -1.39         2.63 o                         
   1   4   5          3.67          3.84         3.07 o                         
   2   4   5        571.48        566.33        18.65 o                         
   3   4   5         47.12         43.39         3.46 o                         
   4   4   5        144.76        154.24         6.98 o                         
   5   4   5         80.08         67.54         6.18 o                         
   6   4   5         43.56         38.49         2.34 o                         
   7   4   5          4.51          6.80         1.90 o                         
   8   4   5         29.38         22.22         2.25 o                         
 -10   5   5         22.47         21.73         1.93 o                         
  -9   5   5          0.92          2.51         1.12 o                         
  -8   5   5          2.36          2.19         1.11 o                         
  -7   5   5        116.38        114.52         5.17 o                         
  -6   5   5        670.77        696.62        22.21 o                         
  -5   5   5        293.77        302.44         8.55 o                         
  -4   5   5         90.25         76.44        12.85 o                         
  -3   5   5        142.60        129.60        12.50 o                         
  -2   5   5         24.59         18.73         3.64 o                         
  -1   5   5         20.05         21.35         4.86 o                         
   0   5   5         46.36         51.57         7.36 o                         
   1   5   5        202.05        213.66         6.48 o                         
   2   5   5         37.01         34.47         3.31 o                         
   3   5   5        292.32        280.54        10.74 o                         
   4   5   5        306.33        315.09        19.94 o                         
   5   5   5          1.10          0.43         1.68 o                         
   6   5   5         14.47         10.29         1.63 o                         
   7   5   5          2.89          1.41         1.50 o                         
 -10   6   5          5.09          2.91         1.42 o                         
  -9   6   5          4.68          4.44         1.25 o                         
  -8   6   5         35.91         33.46         2.19 o                         
  -7   6   5         20.59         27.65         2.55 o                         
  -6   6   5        945.61        996.18        31.14 o                         
  -5   6   5          0.01         -0.64         1.76 o                         
  -4   6   5         27.67         14.17         2.99 o                         
  -3   6   5         52.35         56.24         4.50 o                         
  -2   6   5        123.34        117.63         4.61 o                         
  -1   6   5          4.25          2.37         2.67 o                         
   0   6   5        108.36        110.04         6.28 o                         
   1   6   5        512.73        504.77        13.66 o                         
   2   6   5         41.79         35.66         3.27 o                         
   3   6   5        161.53        151.48        21.45 o                         
   4   6   5         11.28          7.04         2.60 o                         
   5   6   5         39.48         45.62         3.05 o                         
   6   6   5          2.14         -1.03         1.52 o                         
   7   6   5          0.60          1.48         1.27 o                         
 -10   7   5         14.39         14.63         2.65 o                         
  -9   7   5          3.22          2.80         1.30 o                         
  -8   7   5         28.34         27.05         1.90 o                         
  -7   7   5         45.56         44.06         3.03 o                         
  -6   7   5        355.52        384.62        13.17 o                         
  -5   7   5        130.18        139.83         8.21 o                         
  -4   7   5         23.95         25.51         4.01 o                         
  -3   7   5         23.40         25.33         2.66 o                         
  -2   7   5         66.86         66.60         3.27 o                         
  -1   7   5         35.03         34.02         2.89 o                         
   0   7   5         14.01         10.71         3.31 o                         
   1   7   5        467.27        455.06        15.60 o                         
   2   7   5         43.65         40.16         4.53 o                         
   3   7   5          2.83          5.59         3.24 o                         
   4   7   5        143.70        157.98         9.39 o                         
   5   7   5         42.88         34.82         2.57 o                         
   6   7   5          2.58          3.77         1.36 o                         
  -9   8   5         54.12         49.27         2.56 o                         
  -8   8   5          3.52          2.36         2.10 o                         
  -7   8   5          2.79          6.75         1.76 o                         
  -6   8   5          7.48          6.10         1.72 o                         
  -5   8   5         12.38         10.82         2.17 o                         
  -4   8   5         20.99         22.75         4.64 o                         
  -3   8   5         18.36         17.60         3.91 o                         
  -2   8   5          0.06          2.76         1.75 o                         
  -1   8   5        201.39        190.58         7.90 o                         
   0   8   5        145.14        131.72         8.60 o                         
   1   8   5         37.95         36.46         3.42 o                         
   2   8   5          1.83          3.28         2.76 o                         
   3   8   5          0.52         -1.36         2.80 o                         
   4   8   5         40.94         40.90         4.12 o                         
   5   8   5          0.02          1.40         1.55 o                         
  -8   9   5         38.34         34.71         3.17 o                         
  -7   9   5         91.49         95.83         6.11 o                         
  -6   9   5         14.92         15.61         1.97 o                         
  -5   9   5          5.21          5.00         1.54 o                         
  -4   9   5          0.98         -0.55         3.46 o                         
  -3   9   5          2.95          0.58         2.47 o                         
  -2   9   5          5.94          7.59         1.84 o                         
  -1   9   5          2.80          4.34         2.06 o                         
   0   9   5        334.30        341.20         9.98 o                         
   1   9   5          2.13          3.14         1.53 o                         
   2   9   5         31.27         31.02         2.67 o                         
   3   9   5         12.59         17.17         2.02 o                         
   4   9   5          2.32          2.49         1.28 o                         
  -7  10   5        111.93        108.83         6.15 o                         
  -6  10   5         24.96         24.59         2.04 o                         
  -5  10   5          3.42          4.46         1.37 o                         
  -4  10   5         61.94         87.91         7.33 o                         
  -3  10   5          4.21          6.25         2.25 o                         
  -2  10   5          0.05         -0.19         2.07 o                         
  -1  10   5         35.05         37.62         2.95 o                         
   0  10   5         44.90         59.18         2.91 o                         
   1  10   5         37.69         35.92         2.65 o                         
   2  10   5         42.04         40.54         4.31 o                         
   3  10   5          1.44         -0.96         1.77 o                         
  -6  11   5         36.35         34.57         2.83 o                         
  -5  11   5         23.49         20.26         1.51 o                         
  -4  11   5          5.28          5.93         1.75 o                         
  -3  11   5          0.91         -2.65         2.87 o                         
  -2  11   5          6.77          6.48         2.54 o                         
  -1  11   5         14.60         13.68         1.92 o                         
   0  11   5          0.04         -0.41         1.42 o                         
   1  11   5          0.69          2.69         1.84 o                         
  -3 -11   6         42.43         38.27         2.27 o                         
  -2 -11   6         53.78         55.87         2.97 o                         
  -1 -11   6         34.88         32.98         3.68 o                         
   0 -11   6         31.81         25.47         3.24 o                         
   1 -11   6          0.65          0.85         2.06 o                         
   2 -11   6          8.07          9.98         2.50 o                         
   3 -11   6          0.57          0.96         1.84 o                         
  -5 -10   6          0.86          0.18         1.58 o                         
  -4 -10   6          5.87          5.96         2.10 o                         
  -3 -10   6          0.45         -1.28         1.65 o                         
  -2 -10   6         23.19         21.76         2.37 o                         
  -1 -10   6          9.38         12.01         2.04 o                         
   0 -10   6          1.92          0.85         1.85 o                         
   1 -10   6         35.42         37.93         2.84 o                         
   2 -10   6          0.97          1.36         1.67 o                         
   3 -10   6        107.96        104.92         6.96 o                         
   4 -10   6         43.15         44.84         4.09 o                         
   5 -10   6         19.16         16.93         2.47 o                         
  -6  -9   6         26.47         35.52         3.17 o                         
  -5  -9   6         64.54         64.61         4.79 o                         
  -4  -9   6          4.51          3.17         2.47 o                         
  -3  -9   6          0.04         -2.00         2.03 o                         
  -2  -9   6        447.59        470.75        21.03 o                         
  -1  -9   6         59.66         62.25         6.24 o                         
   0  -9   6         56.77         59.34         3.76 o                         
   1  -9   6         15.63         15.28         4.34 o                         
   2  -9   6         52.58         48.40         3.78 o                         
   3  -9   6         12.52         12.85         2.13 o                         
   4  -9   6          8.44          6.38         2.91 o                         
   5  -9   6         89.47         98.20         7.20 o                         
   6  -9   6          6.55          7.73         2.80 o                         
  -7  -8   6          0.02         -0.18         1.84 o                         
  -6  -8   6         13.06         15.13         2.83 o                         
  -5  -8   6          6.80          8.87         2.80 o                         
  -4  -8   6         93.57         85.22         6.26 o                         
  -3  -8   6         70.85         74.50         4.38 o                         
  -2  -8   6         58.31         56.06         3.80 o                         
  -1  -8   6         38.67         41.67         3.33 o                         
   0  -8   6          1.00         -1.64         2.36 o                         
   1  -8   6         63.30         59.94         4.54 o                         
   2  -8   6         83.07         82.61         4.72 o                         
   3  -8   6        130.94        130.42         6.94 o                         
   4  -8   6         33.17         37.52         3.26 o                         
   5  -8   6         17.01         17.75         2.57 o                         
   6  -8   6         33.34         38.27         2.43 o                         
   7  -8   6          0.05          2.55         1.56 o                         
  -8  -7   6          4.01          6.40         2.32 o                         
  -7  -7   6        131.88        131.65         5.52 o                         
  -6  -7   6          0.53          0.64         1.87 o                         
  -5  -7   6         30.31         34.60         4.09 o                         
  -4  -7   6          4.81          6.44         2.83 o                         
  -3  -7   6        120.65        116.51         6.22 o                         
  -2  -7   6        264.66        258.95         9.80 o                         
  -1  -7   6         41.07         28.34         5.08 o                         
   0  -7   6          5.04          5.82         1.91 o                         
   1  -7   6        128.55        124.28        10.60 o                         
   2  -7   6         53.03         53.59         4.21 o                         
   3  -7   6         32.49         34.04         2.65 o                         
   4  -7   6          4.11          4.46         2.17 o                         
   5  -7   6        101.10        109.02         4.58 o                         
   6  -7   6          0.67         -2.20         2.20 o                         
   7  -7   6          3.64          1.93         1.95 o                         
  -8  -6   6         15.32         15.38         1.91 o                         
  -7  -6   6          2.99          1.29         1.35 o                         
  -6  -6   6        210.25        217.76         8.58 o                         
  -5  -6   6        202.01        204.16         7.77 o                         
  -4  -6   6          5.37          6.70         2.80 o                         
  -3  -6   6         12.00         14.78         2.22 o                         
  -2  -6   6         81.00         77.91         3.51 o                         
  -1  -6   6        367.62        390.73        12.01 o                         
   0  -6   6         26.34         18.68         2.36 o                         
   1  -6   6          1.71          2.31         2.30 o                         
   2  -6   6         17.78         18.58         4.09 o                         
   3  -6   6        136.28        117.95         9.44 o                         
   4  -6   6        274.52        236.35        13.70 o                         
   5  -6   6         32.74         22.25         3.88 o                         
   6  -6   6         42.14         38.38         2.91 o                         
   7  -6   6          0.17         -0.27         1.15 o                         
   8  -6   6         12.63         12.41         1.23 o                         
  -9  -5   6          5.21          3.01         1.11 o                         
  -8  -5   6         58.04         64.81         3.60 o                         
  -7  -5   6         47.46         44.39         4.05 o                         
  -6  -5   6        426.99        465.93        15.47 o                         
  -5  -5   6         13.87         13.58         1.96 o                         
  -4  -5   6          0.38          0.79         3.24 o                         
  -3  -5   6        383.53        385.05        11.49 o                         
  -2  -5   6         44.69         44.22         3.22 o                         
  -1  -5   6        317.19        315.74        10.54 o                         
   0  -5   6        138.45        143.60         6.15 o                         
   1  -5   6        116.36         96.95        13.07 o                         
   2  -5   6        164.19        146.46        10.84 o                         
   3  -5   6          1.73          1.01         1.50 o                         
   4  -5   6        280.81        313.80        16.79 o                         
   5  -5   6         19.76         15.18         2.20 o                         
   6  -5   6         24.63         21.18         2.67 o                         
   7  -5   6         88.31         72.06         4.17 o                         
   8  -5   6         71.95         65.16         2.70 o                         
 -10  -4   6          3.03          1.16         0.97 o                         
  -9  -4   6          4.58          2.01         1.18 o                         
  -8  -4   6         22.26         14.39         1.70 o                         
  -7  -4   6        288.29        302.13        14.88 o                         
  -6  -4   6        771.24        802.23        35.68 o                         
  -5  -4   6         47.32         56.63         8.60 o                         
  -4  -4   6        448.16        439.54        25.97 o                         
  -3  -4   6        330.74        414.11        24.05 o                         
  -2  -4   6        394.72        447.14        28.38 o                         
  -1  -4   6          3.28         11.72         2.80 o                         
   0  -4   6       1409.69       1333.82        62.58 o                         
   1  -4   6        350.93        299.17        18.05 o                         
   2  -4   6        210.03        208.35         7.66 o                         
   3  -4   6         13.17         16.02         1.96 o                         
   4  -4   6         70.70         60.41         6.11 o                         
   5  -4   6        235.67        240.66        18.71 o                         
   6  -4   6        218.95        238.72         7.76 o                         
   7  -4   6         63.33         62.86         3.00 o                         
   8  -4   6          0.07         -0.15         1.13 o                         
 -10  -3   6         52.53         67.96         3.35 o                         
  -9  -3   6          2.54          3.02         1.34 o                         
  -8  -3   6        120.36        111.94         3.60 o                         
  -7  -3   6          2.99          1.81         1.53 o                         
  -6  -3   6          1.88          4.97         2.13 o                         
  -5  -3   6        242.57        244.55         6.54 o                         
  -4  -3   6         75.53         66.67         7.77 o                         
  -3  -3   6        486.78        507.23        27.38 o                         
  -2  -3   6        396.01        383.74        21.44 o                         
  -1  -3   6         30.53         20.78         3.25 o                         
   0  -3   6        214.51        192.22        10.24 o                         
   1  -3   6          4.01          5.04         2.06 o                         
   2  -3   6          0.58          1.29         1.77 o                         
   3  -3   6         20.67         20.21         1.87 o                         
   4  -3   6        293.09        316.14        14.13 o                         
   5  -3   6         73.07         81.10         4.94 o                         
   6  -3   6         34.48         36.59         2.81 o                         
   7  -3   6         12.78          8.35         1.46 o                         
   8  -3   6         12.23         12.11         1.60 o                         
 -10  -2   6         31.22         28.05         2.83 o                         
  -9  -2   6          3.16          1.55         1.34 o                         
  -8  -2   6        618.12        616.66        16.25 o                         
  -7  -2   6         31.87         49.33         2.79 o                         
  -6  -2   6        138.03        127.09         3.46 o                         
  -5  -2   6        520.78        495.84        10.49 o                         
  -4  -2   6          4.37          3.64         3.06 o                         
  -3  -2   6        864.32        878.81        30.24 o                         
  -2  -2   6          0.06          2.40         1.79 o                         
  -1  -2   6       3122.72       3573.04        89.28 o                         
   0  -2   6         63.74         47.75         3.86 o                         
   1  -2   6        659.29        689.51        17.52 o                         
   2  -2   6         17.06         24.44         3.22 o                         
   3  -2   6          4.56          3.32         2.02 o                         
   4  -2   6         29.27         40.14         2.97 o                         
   5  -2   6         20.69         20.93         3.09 o                         
   6  -2   6        173.43        165.51        14.25 o                         
   7  -2   6        259.35        250.21         6.72 o                         
   8  -2   6         20.58         24.17         2.21 o                         
 -10  -1   6        130.61        139.07         5.52 o                         
  -9  -1   6        480.96        459.01        14.39 o                         
  -8  -1   6         79.55         78.91         2.71 o                         
  -7  -1   6         19.56         20.64         1.18 o                         
  -6  -1   6        180.30        193.68         4.23 o                         
  -5  -1   6         22.81         15.81         2.90 o                         
  -4  -1   6         70.75         60.68         4.75 o                         
  -3  -1   6         13.11          4.39         1.68 o                         
  -2  -1   6        337.44        340.61        13.45 o                         
  -1  -1   6       1691.83       1909.19        85.14 o                         
   0  -1   6        440.99        474.39        18.35 o                         
   1  -1   6        144.73        162.90        10.26 o                         
   2  -1   6          2.47          0.04         1.96 o                         
   3  -1   6          3.03          6.21         2.57 o                         
   4  -1   6         42.15         44.73         3.09 o                         
   5  -1   6          0.51          0.38         2.50 o                         
   6  -1   6          4.01          7.93         4.40 o                         
   7  -1   6          6.09          5.54         3.28 o                         
   8  -1   6          1.49          1.28         1.51 o                         
 -10   0   6          8.38          2.76         2.72 o                         
  -9   0   6         28.88         29.76         1.91 o                         
  -8   0   6         73.91         67.77         2.38 o                         
  -7   0   6          1.39          0.83         0.94 o                         
  -6   0   6          7.60          7.81         0.89 o                         
  -5   0   6        541.41        561.55        17.28 o                         
  -4   0   6          6.37          7.71         1.89 o                         
  -3   0   6        834.97        857.46        23.65 o                         
  -2   0   6        286.95        289.52        17.02 o                         
  -1   0   6        771.52        882.80        42.23 o                         
   0   0   6        517.43        498.99        26.06 o                         
   1   0   6        332.58        384.35        15.80 o                         
   2   0   6          8.39         13.04         3.72 o                         
   3   0   6        328.96        374.73        25.71 o                         
   4   0   6        147.99        161.11         5.82 o                         
   5   0   6         58.03         53.98         4.14 o                         
   6   0   6         34.21         32.77         3.90 o                         
   7   0   6         10.45          6.34         2.77 o                         
   8   0   6          0.16          2.09         1.60 o                         
 -10   1   6         60.99         64.89         2.93 o                         
  -9   1   6         74.82         68.39         3.24 o                         
  -8   1   6          6.15          6.63         1.16 o                         
  -7   1   6        148.84        146.81         3.46 o                         
  -6   1   6          9.41          9.29         0.98 o                         
  -5   1   6         82.31         75.61         5.66 o                         
  -4   1   6          0.00          0.08         1.93 o                         
  -3   1   6        132.01        157.45        10.92 o                         
  -2   1   6       3739.82       4000.14       121.71 o                         
  -1   1   6        123.73        160.46        11.56 o                         
   0   1   6          1.65          0.09         2.49 o                         
   1   1   6         83.77        101.27         6.95 o                         
   2   1   6        280.81        258.04        13.55 o                         
   3   1   6         19.85         19.16         3.37 o                         
   4   1   6          1.67          2.36         2.02 o                         
   5   1   6         53.88         60.55         4.52 o                         
   6   1   6        542.11        517.53        20.89 o                         
   7   1   6        117.77        118.61         8.80 o                         
   8   1   6          0.67         -0.66         1.47 o                         
 -10   2   6          0.09          1.23         1.82 o                         
  -9   2   6         31.83         28.79         3.74 o                         
  -8   2   6          8.03         11.25         1.45 o                         
  -7   2   6          8.40          7.93         1.19 o                         
  -6   2   6          1.08          1.79         0.82 o                         
  -5   2   6          0.87          6.40         3.39 o                         
  -4   2   6        150.34        141.93         8.06 o                         
  -3   2   6         80.19         65.35         5.13 o                         
  -2   2   6         84.22         68.01         5.01 o                         
  -1   2   6        940.28       1029.94        48.77 o                         
   0   2   6        468.84        480.21        18.88 o                         
   1   2   6        138.72        163.62        18.45 o                         
   2   2   6         27.00         32.99         5.27 o                         
   3   2   6         11.74         15.48         2.77 o                         
   4   2   6        198.69        190.73        11.67 o                         
   5   2   6         15.49         20.39         2.45 o                         
   6   2   6          4.88          6.10         2.82 o                         
   7   2   6          1.67          1.79         2.43 o                         
   8   2   6          0.06         -0.29         0.96 o                         
 -10   3   6          2.28          0.00         1.22 o                         
  -9   3   6          1.53          1.85         1.47 o                         
  -8   3   6          0.91          0.45         1.33 o                         
  -7   3   6          1.56          3.19         1.58 o                         
  -6   3   6        135.80        151.37         4.01 o                         
  -5   3   6         76.36         82.85         4.58 o                         
  -4   3   6         41.48         53.85        10.62 o                         
  -3   3   6        153.31        143.20         8.07 o                         
  -2   3   6        106.01         99.76         6.12 o                         
  -1   3   6         18.73         22.64         5.30 o                         
   0   3   6         14.08         15.57         4.38 o                         
   1   3   6        102.61         92.33         9.35 o                         
   2   3   6         84.17         97.03         6.16 o                         
   3   3   6          0.24          2.87         1.87 o                         
   4   3   6         28.91         22.56         2.80 o                         
   5   3   6        115.30        115.58         4.87 o                         
   6   3   6          0.42          0.16         2.66 o                         
   7   3   6          0.82          4.20         3.39 o                         
   8   3   6         20.39         14.56         1.31 o                         
 -11   4   6         23.42         20.43         2.36 o                         
 -10   4   6        167.45        177.52        11.30 o                         
  -9   4   6         51.73         46.10         2.50 o                         
  -8   4   6         52.41         49.49         3.67 o                         
  -7   4   6         58.12         50.03         2.55 o                         
  -6   4   6         29.51         28.01         2.56 o                         
  -5   4   6         37.49         43.14         3.08 o                         
  -4   4   6         69.71         64.12         6.03 o                         
  -3   4   6       2496.37       2637.95        83.99 o                         
  -2   4   6        741.96        809.27        23.82 o                         
  -1   4   6        101.02        107.76         9.54 o                         
   0   4   6          7.51         15.88         3.52 o                         
   1   4   6         11.40         12.45         3.41 o                         
   2   4   6        112.26        132.45        12.20 o                         
   3   4   6         24.72         27.63         5.41 o                         
   4   4   6         80.25         73.46         4.59 o                         
   5   4   6        186.48        178.46        13.49 o                         
   6   4   6         11.40         11.44         2.81 o                         
   7   4   6          7.16          4.34         3.13 o                         
 -10   5   6          0.94         -0.69         2.23 o                         
  -9   5   6         99.43        101.75         3.93 o                         
  -8   5   6        380.94        383.47        13.18 o                         
  -7   5   6        273.02        288.68        10.35 o                         
  -6   5   6        227.38        238.77         8.72 o                         
  -5   5   6         15.61         18.08         2.50 o                         
  -4   5   6         81.49         74.81         5.92 o                         
  -3   5   6          1.26         -1.50         1.89 o                         
  -2   5   6         18.06         12.05         2.01 o                         
  -1   5   6         45.48         31.15         2.81 o                         
   0   5   6        281.73        259.07        23.48 o                         
   1   5   6         68.23         54.97         5.02 o                         
   2   5   6        148.21        133.65         9.46 o                         
   3   5   6         64.29         67.05         3.50 o                         
   4   5   6        177.75        178.76         7.78 o                         
   5   5   6          2.81          3.59         2.63 o                         
   6   5   6         19.37         17.08         2.73 o                         
   7   5   6         32.41         29.74         2.61 o                         
 -10   6   6          1.05          0.59         1.66 o                         
  -9   6   6         21.52         21.28         2.12 o                         
  -8   6   6        263.33        265.33         9.61 o                         
  -7   6   6          8.99          6.23         1.75 o                         
  -6   6   6          0.42         -0.31         1.55 o                         
  -5   6   6         97.58         98.33         6.59 o                         
  -4   6   6         58.72         53.75         4.61 o                         
  -3   6   6          0.27          1.01         2.05 o                         
  -2   6   6         57.14         63.82         4.03 o                         
  -1   6   6        132.84        137.64         7.79 o                         
   0   6   6          8.95         10.85         2.77 o                         
   1   6   6        120.26        114.83         8.03 o                         
   2   6   6        358.00        373.01        23.31 o                         
   3   6   6          0.06         -0.44         1.84 o                         
   4   6   6         90.72         80.81         4.73 o                         
   5   6   6          1.28          1.41         3.83 o                         
   6   6   6          1.37          0.26         2.76 o                         
 -10   7   6         64.65         54.41         3.64 o                         
  -9   7   6          5.07          7.17         1.51 o                         
  -8   7   6         91.02        102.93         4.65 o                         
  -7   7   6          2.04         -0.02         1.54 o                         
  -6   7   6        367.62        360.63        12.47 o                         
  -5   7   6          0.10         -1.55         3.28 o                         
  -4   7   6        397.83        380.90        19.45 o                         
  -3   7   6        321.54        307.27        16.28 o                         
  -2   7   6         15.59         14.53         1.93 o                         
  -1   7   6          5.76          7.82         1.72 o                         
   0   7   6         86.41         88.61         7.07 o                         
   1   7   6        161.03        180.49         7.52 o                         
   2   7   6          4.20          4.38         2.98 o                         
   3   7   6          4.37          3.81         2.20 o                         
   4   7   6        147.95        164.61         9.35 o                         
   5   7   6         41.09         38.03         3.61 o                         
  -9   8   6         16.03         17.52         2.25 o                         
  -8   8   6          2.46          2.71         2.15 o                         
  -7   8   6        192.54        199.23         8.23 o                         
  -6   8   6         37.04         35.45         2.72 o                         
  -5   8   6          0.01         -0.08         2.00 o                         
  -4   8   6         12.26         16.54         2.98 o                         
  -3   8   6         37.81         27.89         2.39 o                         
  -2   8   6         43.19         38.87         2.68 o                         
  -1   8   6        181.37        176.50         7.52 o                         
   0   8   6         23.07         23.16         3.83 o                         
   1   8   6          1.52          2.88         2.30 o                         
   2   8   6         59.39         67.59         5.56 o                         
   3   8   6         31.73         20.99         2.44 o                         
   4   8   6          1.36          2.69         2.21 o                         
  -8   9   6        167.62        171.11         8.69 o                         
  -7   9   6         16.13         20.25         3.24 o                         
  -6   9   6         15.90         15.99         1.92 o                         
  -5   9   6          7.82          5.12         2.01 o                         
  -4   9   6         20.25         19.03         4.49 o                         
  -3   9   6         23.48         21.18         2.85 o                         
  -2   9   6         12.81         12.07         1.95 o                         
  -1   9   6          1.55         -0.59         2.02 o                         
   0   9   6         30.50         35.93         2.40 o                         
   1   9   6          9.44         10.44         1.64 o                         
   2   9   6         27.09         30.03         2.48 o                         
   3   9   6          3.39          1.82         1.30 o                         
  -7  10   6         10.03          9.05         2.45 o                         
  -6  10   6          7.18          5.25         1.36 o                         
  -5  10   6         21.05         26.74         2.47 o                         
  -4  10   6        230.46        265.72        14.58 o                         
  -3  10   6         57.36         68.28         9.13 o                         
  -2  10   6          6.88          7.40         2.23 o                         
  -1  10   6         22.64         25.83         2.03 o                         
   0  10   6        219.68        231.90         8.15 o                         
   1  10   6          1.82          0.50         1.37 o                         
   2  10   6          2.01          1.83         1.01 o                         
  -5  11   6         10.30         15.61         2.60 o                         
  -4  11   6          8.73         10.50         1.67 o                         
  -3  11   6         15.75          9.72         2.94 o                         
  -2  11   6          9.33         10.43         1.60 o                         
  -1  11   6         45.67         43.86         2.59 o                         
   0  11   6          4.02          2.04         1.18 o                         
  -2 -11   7        209.91        202.21         7.13 o                         
  -1 -11   7          7.44          2.82         1.08 o                         
   0 -11   7          9.04          6.60         1.64 o                         
   1 -11   7         14.76         12.62         1.73 o                         
   2 -11   7          5.17          4.82         1.84 o                         
  -4 -10   7         21.82         31.44         3.02 o                         
  -3 -10   7          1.94          4.89         1.69 o                         
  -2 -10   7         56.01         48.41         3.11 o                         
  -1 -10   7          1.36          0.39         1.62 o                         
   0 -10   7         40.22         43.56         6.07 o                         
   1 -10   7          0.01          0.49         1.57 o                         
   2 -10   7         12.22         14.30         1.94 o                         
   3 -10   7          4.72          0.85         2.06 o                         
   4 -10   7         22.06         22.42         2.72 o                         
  -6  -9   7         27.75         30.37         2.80 o                         
  -5  -9   7         15.31         15.42         2.65 o                         
  -4  -9   7          0.15          1.43         1.93 o                         
  -3  -9   7         48.88         54.56         5.91 o                         
  -2  -9   7         40.42         23.11         2.64 o                         
  -1  -9   7          0.07          0.84         1.99 o                         
   0  -9   7          3.35          1.64         1.99 o                         
   1  -9   7          2.86          0.57         2.12 o                         
   2  -9   7         57.73         59.12         4.68 o                         
   3  -9   7         11.47          9.79         1.82 o                         
   4  -9   7          0.07          0.82         1.77 o                         
   5  -9   7         15.79         12.70         3.06 o                         
  -7  -8   7          8.27          5.45         1.80 o                         
  -6  -8   7          1.48          1.88         2.06 o                         
  -5  -8   7          0.07         -0.55         2.47 o                         
  -4  -8   7        507.71        509.79        16.63 o                         
  -3  -8   7        242.85        281.84        10.50 o                         
  -2  -8   7         44.32         45.11         3.45 o                         
  -1  -8   7         39.84         45.73         3.50 o                         
   0  -8   7          3.95          2.09         2.23 o                         
   1  -8   7         41.00         36.26         5.23 o                         
   2  -8   7          5.57          3.94         3.79 o                         
   3  -8   7          4.84          2.26         2.43 o                         
   4  -8   7        227.76        206.90         8.51 o                         
   5  -8   7         14.53         13.77         3.50 o                         
   6  -8   7          0.00         -1.73         2.58 o                         
  -8  -7   7         29.99         33.24         3.24 o                         
  -7  -7   7         25.12         27.32         1.77 o                         
  -6  -7   7          7.53          5.06         1.40 o                         
  -5  -7   7          5.67          5.28         2.54 o                         
  -4  -7   7         12.90         16.56         3.28 o                         
  -3  -7   7        252.07        261.01        13.44 o                         
  -2  -7   7         29.33         26.31         3.46 o                         
  -1  -7   7        125.18        134.20         9.06 o                         
   0  -7   7          1.68          2.03         2.18 o                         
   1  -7   7         13.97         13.44         3.86 o                         
   2  -7   7        360.67        370.19        19.45 o                         
   3  -7   7          2.86          3.76         2.63 o                         
   4  -7   7         71.02         57.92         4.23 o                         
   5  -7   7        167.34        188.77        11.41 o                         
   6  -7   7         47.70         35.71         4.53 o                         
   7  -7   7         13.83         13.20         1.87 o                         
  -8  -6   7          7.66          9.64         1.65 o                         
  -7  -6   7         37.58         33.26         2.62 o                         
  -6  -6   7         12.59         17.43         2.12 o                         
  -5  -6   7         37.39         37.40         3.33 o                         
  -4  -6   7         37.69         41.89         4.38 o                         
  -3  -6   7        165.93        176.53         7.30 o                         
  -2  -6   7          1.20          0.58         1.85 o                         
  -1  -6   7         11.97         15.86         3.46 o                         
   0  -6   7        214.09        214.05        10.48 o                         
   1  -6   7         18.47         19.77         4.05 o                         
   2  -6   7         10.29         14.21         3.98 o                         
   3  -6   7         27.48         23.62         3.24 o                         
   4  -6   7         30.65         21.13         4.49 o                         
   5  -6   7         10.78          5.12         3.83 o                         
   6  -6   7         33.35         28.17         2.12 o                         
   7  -6   7          0.68          1.16         0.97 o                         
  -9  -5   7         43.17         43.72         2.51 o                         
  -8  -5   7        127.67        121.94         5.23 o                         
  -7  -5   7          1.22         -0.81         2.17 o                         
  -6  -5   7        614.69        560.72        25.72 o                         
  -5  -5   7       1122.58       1145.80        50.09 o                         
  -4  -5   7        634.35        577.96        26.64 o                         
  -3  -5   7          7.63          4.18         2.18 o                         
  -2  -5   7         15.89         12.18         2.45 o                         
  -1  -5   7          9.67          7.45         2.27 o                         
   0  -5   7         52.35         62.14         3.84 o                         
   1  -5   7        120.43        122.23         8.21 o                         
   2  -5   7        318.79        299.35        11.95 o                         
   3  -5   7        418.91        461.28        26.52 o                         
   4  -5   7        364.62        420.03        21.47 o                         
   5  -5   7          0.00         -1.62         2.43 o                         
   6  -5   7          2.67          3.21         2.01 o                         
   7  -5   7         32.11         25.44         1.65 o                         
   8  -5   7          0.29          2.63         0.90 o                         
 -10  -4   7          2.47          1.95         1.25 o                         
  -9  -4   7          6.23          4.62         1.50 o                         
  -8  -4   7         69.99         68.25         3.79 o                         
  -7  -4   7        217.97        228.09        11.27 o                         
  -6  -4   7         70.55         78.01         5.56 o                         
  -5  -4   7         97.95         83.48         3.92 o                         
  -4  -4   7        536.23        512.83        17.03 o                         
  -3  -4   7         29.01         28.13         6.50 o                         
  -2  -4   7          9.29          8.14         2.33 o                         
  -1  -4   7         48.52         55.61         4.21 o                         
   0  -4   7          0.24          0.09         1.59 o                         
   1  -4   7          0.24         -0.31         2.29 o                         
   2  -4   7          9.22          6.48         1.75 o                         
   3  -4   7        255.35        242.46         8.41 o                         
   4  -4   7        975.07       1070.32        48.45 o                         
   5  -4   7        144.66        165.64        10.90 o                         
   6  -4   7          1.02          2.40         1.78 o                         
   7  -4   7          8.06          7.94         1.58 o                         
   8  -4   7          1.72          3.34         0.92 o                         
 -10  -3   7         95.44        111.37         6.00 o                         
  -9  -3   7         36.16         32.24         2.96 o                         
  -8  -3   7          0.81          1.22         1.56 o                         
  -7  -3   7        105.54         89.43         4.26 o                         
  -6  -3   7          1.10          0.26         2.02 o                         
  -5  -3   7        250.55        251.42         6.84 o                         
  -4  -3   7         15.86         16.11         1.75 o                         
  -3  -3   7          7.71          0.95         2.36 o                         
  -2  -3   7         47.86         41.85         6.48 o                         
  -1  -3   7        438.50        491.16        19.54 o                         
   0  -3   7        139.51        136.71         7.17 o                         
   1  -3   7         29.50         26.57         4.61 o                         
   2  -3   7         23.54         20.09         2.25 o                         
   3  -3   7        167.38        183.72         5.80 o                         
   4  -3   7          1.98          0.44         3.83 o                         
   5  -3   7         52.20         43.77         3.93 o                         
   6  -3   7          2.80          1.33         1.93 o                         
   7  -3   7          0.96         -0.25         1.18 o                         
   8  -3   7          1.30          1.06         0.98 o                         
 -10  -2   7         40.75         38.28         3.20 o                         
  -9  -2   7         21.65         25.90         2.32 o                         
  -8  -2   7          0.64          4.48         1.40 o                         
  -7  -2   7          8.35         13.56         1.44 o                         
  -6  -2   7        159.41        171.30         5.35 o                         
  -5  -2   7        651.57        691.53        13.34 o                         
  -4  -2   7       1041.87       1052.16        28.33 o                         
  -3  -2   7        114.28        101.69         6.79 o                         
  -2  -2   7        656.64        683.77        32.00 o                         
  -1  -2   7        608.35        689.24        25.23 o                         
   0  -2   7         92.08        109.22         7.90 o                         
   1  -2   7        378.42        364.01        26.82 o                         
   2  -2   7        178.59        159.13         6.71 o                         
   3  -2   7          8.56         13.51         2.05 o                         
   4  -2   7        262.65        278.11        15.25 o                         
   5  -2   7          0.35          0.61         2.52 o                         
   6  -2   7         10.20          4.43         2.71 o                         
   7  -2   7         22.17         18.42         2.06 o                         
   8  -2   7         22.19         15.71         2.34 o                         
 -10  -1   7         87.03         80.83         3.74 o                         
  -9  -1   7          0.11         -0.54         1.61 o                         
  -8  -1   7        144.77        155.91         4.20 o                         
  -7  -1   7          6.22          4.59         0.94 o                         
  -6  -1   7         12.55         16.21         1.83 o                         
  -5  -1   7        704.75        697.34        14.82 o                         
  -4  -1   7         36.10         21.98         3.28 o                         
  -3  -1   7        252.41        276.95         9.98 o                         
  -2  -1   7         27.49         21.02         4.97 o                         
  -1  -1   7        224.52        274.40        17.42 o                         
   0  -1   7       1349.59       1472.12        39.86 o                         
   1  -1   7         51.29         81.92         6.96 o                         
   2  -1   7        229.92        252.86        10.93 o                         
   3  -1   7        143.40        138.66         6.27 o                         
   4  -1   7         82.40         86.36         7.25 o                         
   5  -1   7         82.97         89.12         5.41 o                         
   6  -1   7          7.46          8.05         2.96 o                         
   7  -1   7         42.01         39.16         3.51 o                         
   8  -1   7         28.37         16.64         3.31 o                         
 -10   0   7          6.60          9.05         2.72 o                         
  -9   0   7         14.24         14.77         2.06 o                         
  -8   0   7         25.90         26.42         1.67 o                         
  -7   0   7        108.57         94.96         2.65 o                         
  -6   0   7         20.41         18.90         1.76 o                         
  -5   0   7        135.75        120.82         4.18 o                         
  -4   0   7        122.78        136.05        15.35 o                         
  -3   0   7         73.72         58.73         3.92 o                         
  -2   0   7        714.10        735.77        37.42 o                         
  -1   0   7         59.72         66.08         7.69 o                         
   0   0   7         66.51         92.44         8.98 o                         
   1   0   7          7.33          8.10         4.12 o                         
   2   0   7        130.02        148.96         8.87 o                         
   3   0   7         36.93         51.46         4.20 o                         
   4   0   7        186.18        203.47        12.22 o                         
   5   0   7         25.12         29.21         3.59 o                         
   6   0   7          0.05         -1.60         3.33 o                         
   7   0   7         18.94         24.32         3.12 o                         
   8   0   7         19.78         22.86         1.95 o                         
 -10   1   7          5.49          6.65         1.83 o                         
  -9   1   7        208.04        205.52         6.51 o                         
  -8   1   7          0.30         -0.12         1.22 o                         
  -7   1   7         20.97         22.32         1.68 o                         
  -6   1   7        314.38        310.65        11.14 o                         
  -5   1   7        159.07        156.07         5.63 o                         
  -4   1   7        745.17        835.24        29.43 o                         
  -3   1   7        120.79        118.97         7.14 o                         
  -2   1   7        401.61        516.08        19.61 o                         
  -1   1   7        217.06        247.47        16.35 o                         
   0   1   7         48.13         47.67         6.70 o                         
   1   1   7         43.40         27.59         4.09 o                         
   2   1   7         78.18         89.38         5.68 o                         
   3   1   7         60.92         50.34         4.28 o                         
   4   1   7         86.21         94.01         9.88 o                         
   5   1   7        195.39        153.97        16.68 o                         
   6   1   7         70.28         67.32         8.14 o                         
   7   1   7         27.64         28.62         5.69 o                         
   8   1   7          0.78          1.42         1.15 o                         
 -10   2   7        228.07        185.61         7.08 o                         
  -9   2   7         65.14         70.31         3.40 o                         
  -8   2   7         62.82         70.49         3.22 o                         
  -7   2   7         26.88         26.38         2.00 o                         
  -6   2   7          8.75          8.84         1.39 o                         
  -5   2   7         74.30         62.55         4.79 o                         
  -4   2   7       1146.99       1230.36        58.37 o                         
  -3   2   7         30.52         50.39         6.41 o                         
  -2   2   7        648.21        673.60        24.42 o                         
  -1   2   7          2.89          5.59         3.86 o                         
   0   2   7        174.78        177.48        13.51 o                         
   1   2   7        119.03        124.46         9.30 o                         
   2   2   7         45.40         49.75         4.29 o                         
   3   2   7        247.16        243.64        10.01 o                         
   4   2   7         48.60         48.49         4.17 o                         
   5   2   7         27.65         26.88        10.21 o                         
   6   2   7         61.01         58.39        15.28 o                         
   7   2   7         39.75         37.70         9.79 o                         
 -11   3   7         13.96         12.88         2.10 o                         
 -10   3   7          5.78         10.34         1.80 o                         
  -9   3   7        159.99        156.89         6.46 o                         
  -8   3   7         44.97         45.30         4.14 o                         
  -7   3   7         38.81         34.18         2.18 o                         
  -6   3   7        215.29        206.12         7.01 o                         
  -5   3   7         21.77         25.92         2.64 o                         
  -4   3   7        212.86        208.55         8.99 o                         
  -3   3   7        167.50        183.66        13.48 o                         
  -2   3   7        569.06        595.41        32.13 o                         
  -1   3   7        363.35        403.06        23.98 o                         
   0   3   7        286.05        312.94        20.40 o                         
   1   3   7        225.77        199.30        20.22 o                         
   2   3   7         84.58         74.66         6.26 o                         
   3   3   7         77.52         74.14         6.30 o                         
   4   3   7        106.12         95.35         7.95 o                         
   5   3   7         60.03         55.25         5.36 o                         
   6   3   7         23.78         13.87         2.97 o                         
   7   3   7         39.92         42.68         2.58 o                         
 -10   4   7        124.98        124.10         5.10 o                         
  -9   4   7         64.31         69.41         3.79 o                         
  -8   4   7         60.54         75.61         4.03 o                         
  -7   4   7        126.08        123.03         5.44 o                         
  -6   4   7         16.89         12.59         2.72 o                         
  -5   4   7        192.52        189.67         7.63 o                         
  -4   4   7         21.28         17.84         2.57 o                         
  -3   4   7       1200.05       1229.00        33.62 o                         
  -2   4   7          0.23          0.58         1.68 o                         
  -1   4   7         13.59         18.79         3.02 o                         
   0   4   7         13.21          8.94         2.53 o                         
   1   4   7        235.03        209.33        28.58 o                         
   2   4   7        491.81        460.62        22.62 o                         
   3   4   7          2.13          0.55         4.27 o                         
   4   4   7          3.67         -1.62         3.72 o                         
   5   4   7        196.88        176.66         8.63 o                         
   6   4   7         19.59         18.72         2.96 o                         
   7   4   7          3.92          6.02         1.18 o                         
 -10   5   7          4.02          2.11         1.34 o                         
  -9   5   7         34.67         31.25         2.50 o                         
  -8   5   7        472.53        512.84        16.93 o                         
  -7   5   7         12.67         13.87         2.03 o                         
  -6   5   7          4.60          9.20         2.61 o                         
  -5   5   7         10.45          8.83         2.61 o                         
  -4   5   7          1.87          2.19         2.08 o                         
  -3   5   7          7.20         10.28         2.37 o                         
  -2   5   7         41.69         38.03         3.00 o                         
  -1   5   7          5.39          5.06         2.08 o                         
   0   5   7         65.77         56.62         5.41 o                         
   1   5   7        273.91        263.23        14.29 o                         
   2   5   7        348.17        362.38        18.67 o                         
   3   5   7         16.27         14.55         2.88 o                         
   4   5   7         44.06         40.12         5.60 o                         
   5   5   7         25.96         28.33         2.91 o                         
   6   5   7          3.72          0.75         1.98 o                         
 -10   6   7          1.34         -1.16         1.16 o                         
  -9   6   7         51.36         49.59         2.91 o                         
  -8   6   7        212.45        232.87         9.00 o                         
  -7   6   7        558.54        610.59        19.79 o                         
  -6   6   7         19.65         27.68         3.61 o                         
  -5   6   7        161.50        152.84         7.35 o                         
  -4   6   7         71.02         63.94         5.93 o                         
  -3   6   7          0.00         -1.07         2.04 o                         
  -2   6   7          2.22          0.63         2.07 o                         
  -1   6   7         22.70         19.55         2.68 o                         
   0   6   7         10.48          6.29         3.17 o                         
   1   6   7          7.50          3.90         3.09 o                         
   2   6   7        251.30        234.20        13.40 o                         
   3   6   7         12.43          9.08         2.64 o                         
   4   6   7         30.12         36.15         4.05 o                         
   5   6   7          9.54          4.58         1.82 o                         
  -9   7   7         28.08         26.21         1.99 o                         
  -8   7   7          0.87          3.61         2.08 o                         
  -7   7   7          4.87          4.22         1.66 o                         
  -6   7   7         90.97         98.96         6.74 o                         
  -5   7   7          8.26          5.93         2.32 o                         
  -4   7   7        334.10        275.56        15.06 o                         
  -3   7   7         40.22         45.06         3.63 o                         
  -2   7   7         50.07         42.70         5.65 o                         
  -1   7   7         34.33         34.37         3.08 o                         
   0   7   7         17.73         17.23         3.83 o                         
   1   7   7          4.92         10.60         3.31 o                         
   2   7   7         56.10         46.53         5.34 o                         
   3   7   7          1.88          0.11         2.17 o                         
   4   7   7        124.95        139.10         7.95 o                         
   5   7   7         24.50         31.52         2.24 o                         
  -9   8   7          1.78          1.15         1.86 o                         
  -8   8   7         38.02         36.89         2.38 o                         
  -7   8   7          1.14         -1.10         1.41 o                         
  -6   8   7         36.93         36.41         3.98 o                         
  -5   8   7          0.12          1.24         1.60 o                         
  -4   8   7         11.45          7.50         2.51 o                         
  -3   8   7          4.40          0.66         2.09 o                         
  -2   8   7         82.70         66.03         3.40 o                         
  -1   8   7         90.98        105.81         5.72 o                         
   0   8   7        103.92        101.52         5.17 o                         
   1   8   7          0.03          0.37         2.43 o                         
   2   8   7          0.11         -0.33         1.86 o                         
   3   8   7          3.98         10.05         3.99 o                         
   4   8   7         29.34         22.84         3.31 o                         
  -8   9   7          5.65          4.11         1.08 o                         
  -7   9   7          9.55         10.31         2.28 o                         
  -6   9   7         57.31         63.32         4.79 o                         
  -5   9   7          1.38          1.36         3.04 o                         
  -4   9   7          0.06          2.39         3.17 o                         
  -3   9   7         48.72         48.15         3.66 o                         
  -2   9   7        166.42        165.22        11.01 o                         
  -1   9   7          1.11          3.68         1.87 o                         
   0   9   7         16.25         15.18         2.28 o                         
   1   9   7          1.29          0.62         1.63 o                         
   2   9   7         10.45          8.37         1.36 o                         
   3   9   7         29.09         24.48         2.50 o                         
  -6  10   7          3.96          3.61         1.84 o                         
  -5  10   7         92.21         94.11         4.41 o                         
  -4  10   7         69.66         68.27         4.58 o                         
  -3  10   7          6.92         10.27         1.98 o                         
  -2  10   7          5.04          4.35         1.87 o                         
  -1  10   7         24.35         21.50         2.17 o                         
   0  10   7          0.85          2.30         1.18 o                         
   1  10   7          5.46          5.45         1.37 o                         
  -4  11   7          0.16          0.48         1.44 o                         
  -3  11   7         25.04         20.82         1.79 o                         
  -2  11   7          3.53          4.31         1.80 o                         
  -4 -10   8         18.71          7.47         1.77 o                         
  -3 -10   8          0.17          0.35         2.10 o                         
  -2 -10   8          0.06         -1.50         1.50 o                         
  -1 -10   8          8.42          8.13         2.23 o                         
   0 -10   8         51.68         40.94         4.36 o                         
   1 -10   8          0.03         -1.10         1.95 o                         
   2 -10   8         12.17         11.89         2.36 o                         
   3 -10   8          7.53          5.85         1.80 o                         
  -5  -9   8         80.62         79.81         5.01 o                         
  -4  -9   8          4.43          1.46         1.66 o                         
  -3  -9   8         73.89         66.85         3.78 o                         
  -2  -9   8         35.68         48.89         3.33 o                         
  -1  -9   8          3.09          3.42         2.13 o                         
   0  -9   8         10.53         19.41         2.54 o                         
   1  -9   8         28.54         21.90         4.23 o                         
   2  -9   8         27.58         23.04         4.27 o                         
   3  -9   8         14.71         13.88         3.42 o                         
  -6  -8   8         19.62         23.54         2.58 o                         
  -5  -8   8          9.90          6.15         1.51 o                         
  -4  -8   8         21.27         21.11         1.86 o                         
  -3  -8   8        806.72        857.95        27.44 o                         
  -2  -8   8         19.85         16.56         2.41 o                         
  -1  -8   8         64.63         55.53         3.72 o                         
   0  -8   8         16.67         15.17         3.13 o                         
   1  -8   8          0.78          2.87         3.86 o                         
   2  -8   8         22.57         22.49         4.67 o                         
   3  -8   8         22.66         19.03         4.16 o                         
   4  -8   8        442.86        404.71        37.52 o                         
   5  -8   8          5.45          5.78         2.83 o                         
  -7  -7   8         18.55         15.70         1.79 o                         
  -6  -7   8          5.69          2.72         1.57 o                         
  -5  -7   8         24.92         35.47         2.65 o                         
  -4  -7   8         51.73         57.50         5.01 o                         
  -3  -7   8          0.27         -1.97         1.97 o                         
  -2  -7   8          6.14          2.02         1.99 o                         
  -1  -7   8         11.00         12.55         3.64 o                         
   0  -7   8        142.63        148.76         6.96 o                         
   1  -7   8         76.22         90.93         7.58 o                         
   2  -7   8        202.18        191.21        11.89 o                         
   3  -7   8          5.32          5.63         3.72 o                         
   4  -7   8        233.12        201.51         8.35 o                         
   5  -7   8         14.44         15.90         3.53 o                         
   6  -7   8          0.03          1.14         2.43 o                         
  -8  -6   8        160.16        162.87         6.03 o                         
  -7  -6   8          7.54          6.17         1.72 o                         
  -6  -6   8        362.53        364.09        17.35 o                         
  -5  -6   8          0.39          0.29         2.06 o                         
  -3  -6   8          7.86         10.26         1.85 o                         
  -2  -6   8         11.74         15.20         2.78 o                         
  -1  -6   8         15.08         13.36         3.64 o                         
   0  -6   8         12.94          9.11         2.35 o                         
   1  -6   8          2.43         11.23         3.98 o                         
   2  -6   8         35.34         28.86         4.71 o                         
   3  -6   8        138.68        144.91         9.87 o                         
   4  -6   8        481.87        444.67        37.78 o                         
   5  -6   8         12.38          3.35         3.28 o                         
   6  -6   8          2.47          3.27         2.36 o                         
   7  -6   8         23.60         18.15         2.83 o                         
  -9  -5   8         56.70         50.61         3.59 o                         
  -8  -5   8        113.73        109.11         4.73 o                         
  -7  -5   8         11.71          7.58         2.32 o                         
  -6  -5   8         33.36         32.76         3.57 o                         
  -5  -5   8        114.29         99.01         4.66 o                         
  -4  -5   8       1031.83       1034.81        45.87 o                         
  -3  -5   8         11.69         12.66         3.46 o                         
  -2  -5   8         61.48         56.32         5.30 o                         
  -1  -5   8          6.64          6.25         3.18 o                         
   0  -5   8        308.66        298.37         9.87 o                         
   1  -5   8          8.57          6.55         3.35 o                         
   2  -5   8        355.53        362.09        18.75 o                         
   3  -5   8        853.72        920.26        42.10 o                         
   4  -5   8        216.60        226.16        13.00 o                         
   5  -5   8         17.36         17.41         3.09 o                         
   6  -5   8         51.30         49.92         2.53 o                         
   7  -5   8          1.04          1.75         1.01 o                         
  -9  -4   8         10.13          5.72         1.47 o                         
  -8  -4   8          9.28         13.16         2.04 o                         
  -7  -4   8        424.60        442.19        19.78 o                         
  -6  -4   8          0.04          0.29         2.06 o                         
  -5  -4   8          8.22          5.19         1.40 o                         
  -4  -4   8        129.34        122.20         5.34 o                         
  -3  -4   8         58.71         49.75         3.68 o                         
  -2  -4   8         44.67         39.83         3.85 o                         
  -1  -4   8        106.89        109.19         7.72 o                         
   0  -4   8        126.48        129.36         5.34 o                         
   1  -4   8         47.50         44.84         3.66 o                         
   2  -4   8          7.68          4.31         3.42 o                         
   3  -4   8         67.39         66.56         6.15 o                         
   4  -4   8         47.26         48.49         4.00 o                         
   5  -4   8         40.16         43.07         5.74 o                         
   6  -4   8         49.13         51.58         3.59 o                         
   7  -4   8          0.25         -0.24         0.99 o                         
 -10  -3   8        159.75        142.21         7.14 o                         
  -9  -3   8         24.90         21.28         2.65 o                         
  -8  -3   8         13.30         13.74         1.94 o                         
  -7  -3   8        177.02        188.12         6.02 o                         
  -6  -3   8         38.77         42.52         3.94 o                         
  -5  -3   8        238.98        238.63         7.13 o                         
  -4  -3   8        366.46        347.90        10.69 o                         
  -3  -3   8        102.22        136.28         4.82 o                         
  -2  -3   8        370.51        384.51        12.66 o                         
  -1  -3   8          6.32          9.91         3.12 o                         
   0  -3   8        400.08        408.36        10.23 o                         
   1  -3   8          1.59          3.79         2.27 o                         
   2  -3   8          1.95          0.91         2.81 o                         
   3  -3   8         73.79         79.59         4.87 o                         
   4  -3   8         11.62         14.32         4.27 o                         
   5  -3   8         21.59         21.53         4.97 o                         
   6  -3   8          6.41          4.90         6.28 o                         
   7  -3   8         15.51         14.78         1.36 o                         
 -10  -2   8          7.67         11.74         1.91 o                         
  -9  -2   8          0.30          2.43         1.22 o                         
  -8  -2   8         36.55         39.51         2.04 o                         
  -7  -2   8        226.95        231.65         6.13 o                         
  -6  -2   8        191.66        183.95         9.43 o                         
  -5  -2   8        663.52        684.27        14.91 o                         
  -4  -2   8        141.45        150.62         5.46 o                         
  -3  -2   8          6.76          6.33         1.95 o                         
  -2  -2   8          7.70          6.54         3.15 o                         
  -1  -2   8          0.10          0.25         3.83 o                         
   0  -2   8         15.54         11.45         1.66 o                         
   1  -2   8        156.57        167.33         7.30 o                         
   2  -2   8        308.57        310.36        13.38 o                         
   3  -2   8         70.45         80.68         4.84 o                         
   4  -2   8          2.68         -3.79         4.05 o                         
   5  -2   8         12.66         16.93         4.75 o                         
   6  -2   8         89.32         90.08         3.87 o                         
   7  -2   8          5.53          3.07         2.01 o                         
 -10  -1   8         56.67         66.45         4.86 o                         
  -9  -1   8          5.58         -0.33         1.61 o                         
  -8  -1   8         41.94         44.90         2.75 o                         
  -7  -1   8         10.87          9.45         1.43 o                         
  -6  -1   8          0.23          2.29         1.74 o                         
  -5  -1   8          1.47          0.64         1.20 o                         
  -4  -1   8        274.69        271.54         7.19 o                         
  -3  -1   8         32.82         27.80         3.92 o                         
  -2  -1   8         76.68         59.40         5.34 o                         
  -1  -1   8         46.21         56.14         7.73 o                         
   0  -1   8         29.28         38.45         4.84 o                         
   1  -1   8          0.18         -0.52         2.36 o                         
   2  -1   8        327.59        321.13        16.57 o                         
   3  -1   8        581.04        623.28        20.82 o                         
   4  -1   8         80.58         80.44         7.47 o                         
   5  -1   8          1.56         -0.96         4.31 o                         
   6  -1   8         11.87         13.69         2.97 o                         
   7  -1   8          1.16          0.63         2.07 o                         
 -10   0   8         38.88         41.71         3.90 o                         
  -9   0   8          8.24          8.42         2.00 o                         
  -8   0   8        130.69        137.41         4.21 o                         
  -7   0   8        104.30        116.89         6.63 o                         
  -6   0   8         10.26         11.80         2.16 o                         
  -5   0   8        273.92        257.99        10.80 o                         
  -4   0   8        204.36        192.23         7.85 o                         
  -3   0   8          4.40          4.60         7.36 o                         
  -2   0   8         57.61         59.95         5.28 o                         
  -1   0   8         34.67         44.06         6.70 o                         
   0   0   8         31.60         42.37         6.70 o                         
   1   0   8         10.46         12.53         2.15 o                         
   2   0   8        166.13        201.76         9.80 o                         
   3   0   8         56.48         43.52         3.75 o                         
   4   0   8          2.23          9.57         4.38 o                         
   5   0   8         85.83         74.69         7.25 o                         
   6   0   8          2.20          3.87         2.58 o                         
   7   0   8          1.54          1.33         2.05 o                         
 -10   1   8         38.26         51.08         5.69 o                         
  -9   1   8         15.13         16.19         1.79 o                         
  -8   1   8         36.47         32.43         3.00 o                         
  -7   1   8        126.20        135.10         6.11 o                         
  -6   1   8        215.65        228.91        13.68 o                         
  -5   1   8        162.49        154.58         5.74 o                         
  -4   1   8         36.76         33.22         2.31 o                         
  -3   1   8         16.23         27.42         2.72 o                         
  -2   1   8       2120.88       2233.82        71.43 o                         
  -1   1   8          0.21          1.07         3.24 o                         
   0   1   8        180.90        175.74         8.75 o                         
   1   1   8        185.06        173.48        11.69 o                         
   2   1   8         61.90         62.57         5.07 o                         
   3   1   8         38.47         41.31         3.64 o                         
   4   1   8          0.34          2.43         4.20 o                         
   5   1   8        108.79         87.18         5.40 o                         
   6   1   8         79.01         58.76         4.20 o                         
   7   1   8         39.93         31.11         3.42 o                         
 -10   2   8          7.56          4.11         1.31 o                         
  -9   2   8         16.53         16.69         1.80 o                         
  -8   2   8        114.60        113.26         4.29 o                         
  -7   2   8         31.64         31.92         2.78 o                         
  -6   2   8        558.31        606.40        19.89 o                         
  -5   2   8        181.65        205.02        10.97 o                         
  -4   2   8         29.78         35.43         3.47 o                         
  -3   2   8          1.36          0.18         1.94 o                         
  -2   2   8          9.97         15.01         2.23 o                         
  -1   2   8        170.29        184.13         8.49 o                         
   0   2   8          5.34          3.84         2.13 o                         
   1   2   8         22.03         23.62         2.63 o                         
   2   2   8        326.35        335.71        17.31 o                         
   3   2   8         29.80         30.78         3.42 o                         
   4   2   8        125.80        129.04         9.54 o                         
   5   2   8          4.14          2.19         2.74 o                         
   6   2   8         37.56         39.42         8.80 o                         
   7   2   8         12.86         16.14         5.13 o                         
 -10   3   8          0.18          0.70         1.40 o                         
  -9   3   8         19.47         20.53         3.11 o                         
  -8   3   8        289.78        309.31        15.19 o                         
  -7   3   8         37.04         33.73         2.80 o                         
  -6   3   8         21.62         25.10         3.61 o                         
  -5   3   8          2.45          3.02         2.72 o                         
  -4   3   8         20.11         18.11         5.10 o                         
  -3   3   8         13.87          7.19         2.28 o                         
  -2   3   8          3.86          3.69         1.49 o                         
  -1   3   8        143.99        148.06         7.07 o                         
   0   3   8         96.88         90.64         4.88 o                         
   1   3   8          3.51          1.62         2.76 o                         
   2   3   8          0.04          1.29         3.35 o                         
   3   3   8        112.43        121.90         8.65 o                         
   4   3   8          4.36         11.12         4.49 o                         
   5   3   8         15.84         11.61         4.10 o                         
   6   3   8          5.28          6.25         2.28 o                         
 -10   4   8        506.15        497.56        15.93 o                         
  -9   4   8         17.82         14.28         4.55 o                         
  -8   4   8        337.32        381.82        18.60 o                         
  -7   4   8          0.59          1.21         3.28 o                         
  -6   4   8         32.67         25.58         2.44 o                         
  -5   4   8          7.35          8.80         3.06 o                         
  -4   4   8         27.16         19.67         3.14 o                         
  -3   4   8        142.05        154.63         7.87 o                         
  -2   4   8        227.10        215.36        14.28 o                         
  -1   4   8        378.90        370.43        25.36 o                         
   0   4   8         76.71         77.64         4.18 o                         
   1   4   8         47.72         48.55         5.26 o                         
   2   4   8        292.44        287.44        15.61 o                         
   3   4   8        147.58        139.13         9.39 o                         
   4   4   8         90.34         78.80         8.65 o                         
   5   4   8         95.75         84.56        12.81 o                         
   6   4   8         10.82         14.66         3.31 o                         
 -10   5   8        100.37         94.22         5.50 o                         
  -9   5   8         63.67         61.93         3.32 o                         
  -8   5   8         94.88        107.98         6.99 o                         
  -7   5   8         93.45        103.69         6.92 o                         
  -6   5   8         60.44         61.26         5.01 o                         
  -5   5   8         56.41         61.58         7.53 o                         
  -4   5   8         15.54         13.18         3.53 o                         
  -3   5   8        135.52        126.25         9.20 o                         
  -2   5   8         64.30         67.99         6.26 o                         
  -1   5   8         36.67         26.72         4.38 o                         
   0   5   8         12.26         13.45         2.60 o                         
   1   5   8         14.74         12.18         3.86 o                         
   2   5   8         11.59         10.93         3.57 o                         
   3   5   8         12.75         11.96         3.57 o                         
   4   5   8         44.39         45.51         7.79 o                         
   5   5   8          2.14          2.93         2.78 o                         
  -9   6   8         17.89         13.73         1.70 o                         
  -8   6   8         20.12         17.19         2.91 o                         
  -7   6   8          0.05          2.07         1.69 o                         
  -6   6   8         17.72         14.58         2.91 o                         
  -5   6   8          0.18          0.38         1.85 o                         
  -4   6   8          2.54         -0.88         3.20 o                         
  -3   6   8        294.08        273.26        10.61 o                         
  -2   6   8        132.89        121.39         7.34 o                         
  -1   6   8          9.24          6.55         3.46 o                         
   0   6   8         21.24         23.08         4.20 o                         
   1   6   8         17.45         12.66         3.83 o                         
   2   6   8         52.27         49.22         5.37 o                         
   3   6   8         28.26         21.87         3.87 o                         
   4   6   8         42.56         55.70         5.34 o                         
   5   6   8          9.09         10.27         2.87 o                         
  -9   7   8          2.58          1.60         1.19 o                         
  -8   7   8         86.51         80.88         5.49 o                         
  -7   7   8          0.48          2.10         2.13 o                         
  -6   7   8          0.88          5.12         2.47 o                         
  -5   7   8         48.55         42.20         3.24 o                         
  -4   7   8        630.21        620.91        29.48 o                         
  -3   7   8        111.65         81.04         4.84 o                         
  -2   7   8         85.43         66.77         4.37 o                         
  -1   7   8         31.99         49.14         5.41 o                         
   0   7   8          5.79          7.47         3.28 o                         
   1   7   8         65.82         48.78         5.52 o                         
   2   7   8          2.14          0.77         2.91 o                         
   3   7   8          1.38          2.21         2.72 o                         
   4   7   8        147.56        115.06         7.22 o                         
  -8   8   8         24.06         20.47         2.58 o                         
  -7   8   8          2.72          2.58         1.91 o                         
  -6   8   8         24.37         34.31         3.68 o                         
  -5   8   8          0.02          0.18         1.50 o                         
  -4   8   8         91.77         89.34         5.45 o                         
  -3   8   8         24.31         26.05         2.95 o                         
  -2   8   8          2.06         -0.80         2.10 o                         
  -1   8   8         14.34         10.44         2.15 o                         
   0   8   8         13.21         14.47         1.88 o                         
   1   8   8          2.59          2.94         1.76 o                         
   2   8   8          1.88          2.16         2.17 o                         
   3   8   8          9.41         10.33         1.55 o                         
  -7   9   8          0.68          0.40         1.62 o                         
  -6   9   8          0.23          0.65         1.30 o                         
  -5   9   8          5.92          1.93         2.02 o                         
  -4   9   8         56.28         72.07         4.03 o                         
  -3   9   8          0.93          2.42         1.93 o                         
  -2   9   8          0.05         -0.36         1.91 o                         
  -1   9   8          0.25          0.90         1.37 o                         
   0   9   8         26.73         39.83         2.28 o                         
   1   9   8          8.78          4.97         1.51 o                         
   2   9   8         11.94         16.00         1.99 o                         
  -5  10   8         54.67         55.29         3.01 o                         
  -4  10   8         91.14         77.41         5.91 o                         
  -3  10   8          0.17          2.66         1.36 o                         
  -2  10   8          0.00          2.54         2.06 o                         
  -1  10   8          0.40         -1.99         1.99 o                         
   0  10   8          7.65          8.98         1.42 o                         
  -3 -10   9         19.13         18.55         2.21 o                         
  -2 -10   9          0.49          0.27         1.31 o                         
  -1 -10   9          5.47          6.86         1.54 o                         
   0 -10   9         20.30         22.56         2.54 o                         
   1 -10   9         12.64          9.39         2.02 o                         
   2 -10   9          0.92          2.69         1.66 o                         
  -4  -9   9         17.11          9.86         1.18 o                         
  -3  -9   9          6.97          9.88         1.77 o                         
  -2  -9   9          1.51         -0.35         1.66 o                         
  -1  -9   9          6.87          7.79         1.85 o                         
   0  -9   9          1.28         -0.52         2.21 o                         
   1  -9   9          0.27         -0.21         1.80 o                         
   2  -9   9          0.79         -1.03         2.91 o                         
   3  -9   9          8.67          8.25         2.80 o                         
  -6  -8   9         15.40         20.02         2.10 o                         
  -5  -8   9          1.21          2.65         1.69 o                         
  -4  -8   9        245.82        240.92         7.08 o                         
  -3  -8   9         68.95         92.13         9.06 o                         
  -2  -8   9         29.36         32.41         2.26 o                         
  -1  -8   9         16.06         14.44         2.30 o                         
   0  -8   9        132.45        131.49         6.26 o                         
   1  -8   9         28.62         25.25         4.42 o                         
   2  -8   9        160.45        156.78        10.05 o                         
   3  -8   9         41.52         37.95         4.79 o                         
   4  -8   9         82.76         56.95         4.90 o                         
  -7  -7   9          1.95          0.80         1.14 o                         
  -6  -7   9          6.11          2.25         1.88 o                         
  -5  -7   9          4.40          1.21         1.91 o                         
  -4  -7   9          1.98          0.81         2.87 o                         
  -3  -7   9          2.86          2.49         1.47 o                         
  -2  -7   9         20.61         22.21         2.64 o                         
  -1  -7   9          0.43          0.44         3.02 o                         
   0  -7   9         17.14         17.71         2.81 o                         
   1  -7   9        108.81        108.24         8.43 o                         
   2  -7   9        264.71        251.63        14.29 o                         
   3  -7   9          5.35          5.15         3.53 o                         
   4  -7   9          5.88          7.21         3.09 o                         
   5  -7   9         33.30         33.13         3.83 o                         
  -8  -6   9         18.14         14.21         1.54 o                         
  -7  -6   9        324.76        334.18        11.24 o                         
  -6  -6   9         36.91         40.49         3.68 o                         
  -5  -6   9        126.70        116.38         7.07 o                         
  -4  -6   9         44.92         42.52         4.23 o                         
  -3  -6   9          0.94          3.77         1.95 o                         
  -2  -6   9          0.00          0.48         2.83 o                         
  -1  -6   9         33.22         18.96         3.94 o                         
   0  -6   9        349.75        331.94        12.36 o                         
   1  -6   9         20.60         16.82         4.23 o                         
   2  -6   9        573.57        676.30        32.09 o                         
   3  -6   9         11.11          8.21         3.61 o                         
   4  -6   9        116.99         85.22         4.84 o                         
   5  -6   9          8.41         17.67         3.64 o                         
   6  -6   9         16.04         12.56         1.48 o                         
  -8  -5   9          4.34          5.47         1.52 o                         
  -7  -5   9        167.53        200.59        10.31 o                         
  -6  -5   9          6.09          5.12         2.21 o                         
  -5  -5   9        106.06         98.20         6.13 o                         
  -4  -5   9        482.15        491.24        18.55 o                         
  -3  -5   9         41.72         50.20         2.77 o                         
  -2  -5   9         43.01         44.87         5.15 o                         
  -1  -5   9          3.11         -0.44         3.06 o                         
   0  -5   9        104.82         90.92         8.87 o                         
   1  -5   9         50.91         52.38         5.74 o                         
   2  -5   9         27.29         34.93         5.26 o                         
   3  -5   9        218.70        206.32        12.45 o                         
   4  -5   9          3.03          0.44         3.20 o                         
   5  -5   9         15.43         14.91         2.22 o                         
   6  -5   9         42.17         48.77         2.97 o                         
  -9  -4   9          0.54         -1.20         1.23 o                         
  -8  -4   9          5.33          9.82         3.24 o                         
  -7  -4   9         25.63         21.85         1.84 o                         
  -6  -4   9        152.02        170.91         9.35 o                         
  -5  -4   9         48.87         50.53         2.63 o                         
  -4  -4   9          0.40         -0.37         1.77 o                         
  -3  -4   9         93.50        103.15        10.33 o                         
  -2  -4   9        117.95        111.59         7.88 o                         
  -1  -4   9        190.87        213.74        12.22 o                         
   0  -4   9          4.36          7.12         2.29 o                         
   1  -4   9          2.65         -0.44         3.31 o                         
   2  -4   9         57.64         64.64         6.48 o                         
   3  -4   9        110.75        105.62         8.03 o                         
   4  -4   9          0.43         -0.11         2.89 o                         
   5  -4   9         44.78         45.38         3.39 o                         
   6  -4   9          0.01          0.49         1.21 o                         
  -9  -3   9         36.44         37.98         2.26 o                         
  -8  -3   9         25.26         21.06         1.71 o                         
  -7  -3   9         60.57         53.87         2.86 o                         
  -6  -3   9        132.99        138.42         5.79 o                         
  -5  -3   9        244.56        240.29         8.97 o                         
  -4  -3   9         11.58         21.56         2.34 o                         
  -3  -3   9          1.99          2.90         1.59 o                         
  -2  -3   9        222.62        260.37         9.84 o                         
  -1  -3   9        144.05        158.56         9.18 o                         
   0  -3   9        326.35        338.17        10.41 o                         
   1  -3   9         53.91         66.85         6.22 o                         
   2  -3   9        366.39        432.85        21.77 o                         
   3  -3   9        580.20        623.50        29.73 o                         
   4  -3   9         67.58         81.42         6.04 o                         
   5  -3   9          1.35          5.23         3.90 o                         
   6  -3   9         13.09         12.83         1.70 o                         
   7  -3   9         23.61         30.52         2.76 o                         
 -10  -2   9        188.10        170.09         8.58 o                         
  -9  -2   9         52.11         66.85         3.38 o                         
  -8  -2   9         16.11         16.63         3.00 o                         
  -7  -2   9         75.60         65.84         7.07 o                         
  -6  -2   9        227.64        197.02         6.44 o                         
  -5  -2   9       1063.76       1048.77        26.78 o                         
  -4  -2   9          5.86          6.61         1.76 o                         
  -3  -2   9        325.56        320.57        13.00 o                         
  -2  -2   9        595.84        670.56        20.18 o                         
  -1  -2   9        113.44        130.11         6.20 o                         
   0  -2   9         54.93         59.50         3.26 o                         
   1  -2   9         89.36         78.32         7.82 o                         
   2  -2   9       1008.57       1107.87        49.82 o                         
   3  -2   9         46.28         52.20         5.78 o                         
   4  -2   9         34.06         34.01         3.62 o                         
   5  -2   9          8.13         11.19         4.38 o                         
   6  -2   9         33.73         31.12         4.55 o                         
   7  -2   9          0.05         -0.71         1.36 o                         
 -10  -1   9         21.41         21.31         2.80 o                         
  -9  -1   9          4.08          7.25         1.69 o                         
  -8  -1   9          2.23          2.59         1.43 o                         
  -7  -1   9          4.71          2.39         1.28 o                         
  -6  -1   9         16.93         15.16         1.81 o                         
  -5  -1   9        169.02        163.92         5.41 o                         
  -4  -1   9          0.10          0.46         1.46 o                         
  -3  -1   9        126.70        124.58        18.19 o                         
  -2  -1   9         10.56         11.67         2.93 o                         
  -1  -1   9         84.02         91.58         5.47 o                         
   0  -1   9         14.85         21.97         2.44 o                         
   1  -1   9          3.83          8.17         3.20 o                         
   2  -1   9        283.17        316.20        16.72 o                         
   3  -1   9          0.86          2.72         3.46 o                         
   4  -1   9         94.28        106.08         6.99 o                         
   5  -1   9          2.61          0.92         3.98 o                         
   6  -1   9         15.94         15.49         2.22 o                         
   7  -1   9         26.78         34.31         3.79 o                         
 -10   0   9          7.32          7.62         2.32 o                         
  -9   0   9         54.91         67.57         3.56 o                         
  -8   0   9          7.10          8.70         1.57 o                         
  -7   0   9          6.09          3.29         1.45 o                         
  -6   0   9       1267.79       1383.84        43.02 o                         
  -5   0   9         61.43         74.65         3.42 o                         
  -4   0   9         17.73         19.36         5.19 o                         
  -3   0   9          1.91         -0.01         2.46 o                         
  -2   0   9          0.00         -1.21         1.72 o                         
  -1   0   9         36.67         46.25         7.51 o                         
   0   0   9        134.30        124.75         4.82 o                         
   1   0   9        268.04        273.41        10.32 o                         
   2   0   9        385.65        411.17        20.70 o                         
   3   0   9          3.05          2.72         3.68 o                         
   4   0   9        185.64        193.50         8.34 o                         
   5   0   9          9.06         16.09         4.49 o                         
   6   0   9          1.09          2.17         3.42 o                         
   7   0   9          8.16          5.19         2.54 o                         
 -10   1   9        132.12        114.82        10.75 o                         
  -9   1   9         16.00         14.78         1.69 o                         
  -8   1   9        208.71        213.24         8.29 o                         
  -7   1   9        290.40        299.74        17.05 o                         
  -6   1   9       1430.07       1577.13        48.66 o                         
  -5   1   9          4.85          3.30         1.77 o                         
  -4   1   9          3.11          0.94         1.53 o                         
  -3   1   9         57.98         61.32         4.05 o                         
  -2   1   9        228.64        228.33         7.10 o                         
  -1   1   9          3.96          6.78         2.48 o                         
   0   1   9        268.76        275.44        12.10 o                         
   1   1   9        318.08        353.93        12.76 o                         
   2   1   9          8.09         11.08         3.68 o                         
   3   1   9          1.00          2.40         2.49 o                         
   4   1   9         36.28         37.22         3.62 o                         
   5   1   9         36.13         34.68         5.12 o                         
   6   1   9          2.69          6.81         3.50 o                         
 -10   2   9         58.14         48.19         5.04 o                         
  -9   2   9          0.78          1.20         1.68 o                         
  -8   2   9          5.05          0.01         1.69 o                         
  -7   2   9         63.11         59.49         5.26 o                         
  -6   2   9        103.81        119.17         7.73 o                         
  -5   2   9         29.39         28.73         7.14 o                         
  -4   2   9        177.69        175.73         6.43 o                         
  -3   2   9         95.23        101.86         6.03 o                         
  -2   2   9         92.34         97.91         4.11 o                         
  -1   2   9        133.31        135.16         7.51 o                         
   0   2   9         55.38         59.18         3.57 o                         
   1   2   9        433.88        468.09        22.99 o                         
   2   2   9        132.80        156.66        10.16 o                         
   3   2   9        104.52        102.49         5.70 o                         
   4   2   9          3.52          5.66         2.72 o                         
   5   2   9          0.21         -2.87         3.79 o                         
   6   2   9          7.22          3.35         3.06 o                         
 -10   3   9        114.20        102.94         6.07 o                         
  -9   3   9          1.49          2.83         2.25 o                         
  -8   3   9          2.90          2.90         1.43 o                         
  -7   3   9        101.92        104.00         7.18 o                         
  -6   3   9        111.42        108.94         7.36 o                         
  -5   3   9         53.59         61.51         3.82 o                         
  -4   3   9        102.69        103.23         7.51 o                         
  -3   3   9        278.06        286.45        27.07 o                         
  -2   3   9          2.16         -2.74         2.74 o                         
  -1   3   9        222.98        198.84        11.97 o                         
   0   3   9        879.13        838.99        55.87 o                         
   1   3   9        225.95        238.91        13.51 o                         
   2   3   9         88.31         88.61         7.22 o                         
   3   3   9         97.67        102.78         6.63 o                         
   4   3   9         65.78         80.62         9.57 o                         
   5   3   9          0.69          0.74         3.35 o                         
   6   3   9         12.96          7.62         2.80 o                         
 -10   4   9        222.71        205.72        10.20 o                         
  -9   4   9        218.44        221.68        11.42 o                         
  -8   4   9         34.24         34.11         2.69 o                         
  -7   4   9        726.21        745.16        23.91 o                         
  -6   4   9          7.72          6.96         2.83 o                         
  -5   4   9          0.85          3.02         2.94 o                         
  -4   4   9        110.96        111.55         7.99 o                         
  -3   4   9        269.14        271.95        10.47 o                         
  -2   4   9         16.33         11.58         2.46 o                         
  -1   4   9         57.31         52.20         5.78 o                         
   0   4   9        850.79        857.87        27.85 o                         
   1   4   9         18.46         22.60         4.38 o                         
   2   4   9        145.74        118.29         8.58 o                         
   3   4   9          9.62         12.48         2.82 o                         
   4   4   9         17.04         20.02         4.38 o                         
   5   4   9          4.89          3.75         3.17 o                         
 -10   5   9         11.21          6.59         1.77 o                         
  -9   5   9         46.66         46.05         3.90 o                         
  -8   5   9          1.23          1.78         1.52 o                         
  -7   5   9        126.46        142.63         6.02 o                         
  -6   5   9          3.33          2.17         2.50 o                         
  -5   5   9          7.44         10.67         3.50 o                         
  -4   5   9         61.49         66.96         6.15 o                         
  -3   5   9          8.73          5.63         2.26 o                         
  -2   5   9          5.26          0.93         2.26 o                         
  -1   5   9          0.30          1.91         3.20 o                         
   0   5   9          2.63          3.22         2.83 o                         
   1   5   9        522.83        548.73        26.49 o                         
   2   5   9         35.29         30.99         4.71 o                         
   3   5   9          1.26          1.22         2.37 o                         
   4   5   9          0.57         -2.39         3.35 o                         
   5   5   9          6.82         13.62         2.91 o                         
  -9   6   9         10.58         10.93         2.13 o                         
  -8   6   9        154.87        159.32         8.76 o                         
  -7   6   9         64.50         62.04         5.08 o                         
  -6   6   9         12.26         12.03         2.03 o                         
  -5   6   9         42.69         36.26         4.90 o                         
  -4   6   9        158.22        137.92         9.32 o                         
  -3   6   9          1.29          1.36         2.19 o                         
  -2   6   9         15.04         13.18         2.58 o                         
  -1   6   9         18.34         15.53         4.09 o                         
   0   6   9        245.34        252.75         9.89 o                         
   1   6   9          6.01         17.93         4.16 o                         
   2   6   9        106.71        104.00         7.51 o                         
   3   6   9          0.00          1.40         2.03 o                         
   4   6   9          4.79          9.83         2.98 o                         
  -8   7   9        165.81        174.64         9.09 o                         
  -7   7   9          3.60          4.73         1.57 o                         
  -6   7   9          5.25          5.31         2.21 o                         
  -5   7   9         27.48         24.80         2.61 o                         
  -4   7   9          0.17          0.44         3.09 o                         
  -3   7   9         68.28         63.39         4.23 o                         
  -2   7   9          0.23         -0.61         2.13 o                         
  -1   7   9         23.58         19.91         4.20 o                         
   0   7   9          1.01         -0.49         2.08 o                         
   1   7   9         16.17         21.28         3.86 o                         
   2   7   9          0.03         -2.65         2.65 o                         
   3   7   9         30.77         37.37         2.71 o                         
  -8   8   9         12.56         18.07         2.17 o                         
  -7   8   9          0.34          0.56         1.24 o                         
  -6   8   9         27.57         30.22         2.33 o                         
  -5   8   9          0.96          0.95         1.40 o                         
  -4   8   9          4.30          6.41         2.93 o                         
  -3   8   9          0.69          0.00         3.24 o                         
  -2   8   9         54.47         45.72         4.82 o                         
  -1   8   9          0.06          0.37         2.61 o                         
   0   8   9         28.37         27.62         2.61 o                         
   1   8   9         20.19         23.54         4.44 o                         
   2   8   9          1.47          4.17         1.36 o                         
  -6   9   9          4.46          2.54         1.17 o                         
  -5   9   9          2.68         -0.26         1.38 o                         
  -4   9   9          4.09         -0.86         1.48 o                         
  -3   9   9         16.90         21.67         2.39 o                         
  -2   9   9         20.16         23.30         3.29 o                         
  -1   9   9         11.93         12.77         2.69 o                         
   0   9   9          9.80         11.72         2.08 o                         
  -4  -9  10          3.68          2.06         1.21 o                         
  -3  -9  10         19.86         25.38         1.54 o                         
  -2  -9  10          9.72          7.23         1.17 o                         
  -1  -9  10          9.26         11.19         1.34 o                         
   0  -9  10         30.14         35.15         3.28 o                         
   1  -9  10         57.27         46.72         3.68 o                         
   2  -9  10          0.31          1.69         1.66 o                         
  -5  -8  10          0.08          0.33         1.40 o                         
  -4  -8  10         62.08         52.72         2.93 o                         
  -3  -8  10         15.06         18.72         2.45 o                         
  -2  -8  10         51.11         46.28         2.43 o                         
  -1  -8  10         83.78         72.53         3.93 o                         
   0  -8  10         15.16         10.27         1.68 o                         
   1  -8  10          0.54         -3.17         3.17 o                         
   2  -8  10         53.74         51.17         4.97 o                         
   3  -8  10          7.84          5.08         2.65 o                         
  -6  -7  10         40.25         54.08         3.72 o                         
  -5  -7  10          8.42          6.26         1.99 o                         
  -4  -7  10          0.24          0.18         1.68 o                         
  -3  -7  10          2.84          1.68         2.80 o                         
  -2  -7  10         11.33         15.77         3.83 o                         
  -1  -7  10         10.80          9.46         3.17 o                         
   0  -7  10        276.38        255.57        20.94 o                         
   1  -7  10         13.29         14.80         4.12 o                         
   2  -7  10         27.00         33.09         4.75 o                         
   3  -7  10         87.65         82.83         6.41 o                         
   4  -7  10         19.50         13.10         2.87 o                         
  -7  -6  10          0.73         -0.18         1.47 o                         
  -6  -6  10         17.60         25.69         2.83 o                         
  -5  -6  10          1.03          0.29         1.43 o                         
  -4  -6  10          0.01         -0.18         1.94 o                         
  -3  -6  10          1.37          1.34         1.88 o                         
  -2  -6  10         46.64         39.54         5.01 o                         
  -1  -6  10        101.40        113.13         8.17 o                         
   0  -6  10          0.02         -1.34         2.19 o                         
   1  -6  10         46.35         50.84         5.74 o                         
   2  -6  10         59.89         45.72         5.45 o                         
   3  -6  10          6.01          3.68         3.24 o                         
   4  -6  10         16.37         13.44         3.28 o                         
   5  -6  10          4.25          1.40         1.25 o                         
  -8  -5  10          6.27          6.08         1.42 o                         
  -7  -5  10          0.64          0.08         1.23 o                         
  -6  -5  10          3.33         -0.23         1.44 o                         
  -5  -5  10        213.37        212.13         6.47 o                         
  -4  -5  10        354.77        404.65        13.82 o                         
  -3  -5  10         13.60          8.61         1.72 o                         
  -2  -5  10         48.46         45.13         5.37 o                         
  -1  -5  10        294.11        325.18        17.16 o                         
   0  -5  10         98.74         88.98         5.36 o                         
   1  -5  10        122.04        147.19         9.83 o                         
   2  -5  10        122.06        125.14         9.06 o                         
   3  -5  10        421.99        450.77        22.40 o                         
   4  -5  10        115.50        118.25         8.03 o                         
   5  -5  10          5.42          5.08         2.76 o                         
  -8  -4  10          1.56          2.01         2.59 o                         
  -7  -4  10         12.15         11.07         1.40 o                         
  -6  -4  10         42.57         31.66         3.35 o                         
  -5  -4  10         24.75         23.90         1.91 o                         
  -4  -4  10         79.63         69.05         3.88 o                         
  -3  -4  10          4.79          4.61         1.94 o                         
  -2  -4  10        179.36        166.24        10.42 o                         
  -1  -4  10        381.53        385.38        19.67 o                         
   0  -4  10          1.38         -1.61         2.29 o                         
   1  -4  10         18.09          8.47         3.83 o                         
   2  -4  10         63.03         73.15         6.92 o                         
   3  -4  10        121.00        148.22         9.87 o                         
   4  -4  10          9.09          9.09         3.46 o                         
   5  -4  10          3.24          1.40         2.06 o                         
   6  -4  10          2.15          2.83         0.92 o                         
  -9  -3  10          0.69          2.10         1.47 o                         
  -8  -3  10         47.96         50.58         4.99 o                         
  -7  -3  10          0.09          1.49         1.56 o                         
  -6  -3  10          0.21         -0.63         2.47 o                         
  -5  -3  10         26.19         21.16         2.42 o                         
  -4  -3  10          0.28          0.27         1.69 o                         
  -3  -3  10          0.13          1.20         1.90 o                         
  -2  -3  10         14.82         12.66         2.19 o                         
  -1  -3  10        203.74        191.66        11.49 o                         
   0  -3  10          0.08          1.50         2.26 o                         
   1  -3  10         20.38         18.11         4.16 o                         
   2  -3  10         27.45         24.22         4.56 o                         
   3  -3  10          3.53          0.48         3.42 o                         
   4  -3  10        102.36        107.54         7.73 o                         
   5  -3  10          0.14          1.07         3.39 o                         
   6  -3  10          1.93          4.98         1.79 o                         
  -9  -2  10          0.04          1.66         1.29 o                         
  -8  -2  10         33.23         41.43         5.10 o                         
  -7  -2  10         11.28          7.14         1.88 o                         
  -6  -2  10        315.34        304.58         9.04 o                         
  -5  -2  10        763.28        833.75        26.52 o                         
  -4  -2  10         17.30         14.66         2.15 o                         
  -3  -2  10         26.17         21.42         3.90 o                         
  -2  -2  10         16.98         11.71         3.28 o                         
  -1  -2  10         41.88         39.65         4.86 o                         
   0  -2  10         43.82         42.71         3.46 o                         
   1  -2  10        134.99        177.09        11.01 o                         
   2  -2  10        616.14        677.53        32.13 o                         
   3  -2  10         15.97         32.02         4.90 o                         
   4  -2  10          6.48          8.32         3.57 o                         
   5  -2  10         23.89         29.08         4.60 o                         
   6  -2  10         31.29         39.62         3.17 o                         
 -10  -1  10          0.14          0.48         1.66 o                         
  -9  -1  10         17.99         11.54         1.66 o                         
  -8  -1  10         35.43         37.37         2.29 o                         
  -7  -1  10         49.95         63.15         2.66 o                         
  -6  -1  10         66.35         63.19         3.11 o                         
  -5  -1  10         88.30         86.95         6.11 o                         
  -4  -1  10        414.01        408.58        19.49 o                         
  -3  -1  10          3.99         -0.40         2.76 o                         
  -2  -1  10        100.31        110.15         7.80 o                         
  -1  -1  10          2.58          2.13         2.91 o                         
   0  -1  10         47.43         41.72         5.89 o                         
   1  -1  10        132.23        125.88         8.80 o                         
   2  -1  10        382.77        425.75        21.66 o                         
   3  -1  10          0.25         -3.24         3.64 o                         
   4  -1  10        102.32         90.08         5.23 o                         
   5  -1  10         31.46         18.48         4.27 o                         
   6  -1  10          3.23          3.04         1.44 o                         
 -10   0  10         37.58         46.97         3.57 o                         
  -9   0  10         70.27         77.46         3.79 o                         
  -8   0  10        105.91        103.33         5.20 o                         
  -7   0  10         13.70         10.74         2.13 o                         
  -6   0  10         32.59         25.07         2.68 o                         
  -5   0  10          7.69         13.98         2.34 o                         
  -4   0  10        266.14        283.08        15.21 o                         
  -3   0  10          7.50          7.05         2.21 o                         
  -2   0  10        155.99        155.26         6.83 o                         
  -1   0  10        139.61        134.49         8.91 o                         
   0   0  10          5.09          1.95         2.14 o                         
   1   0  10          0.32         -0.65         3.09 o                         
   2   0  10        320.35        333.56        17.75 o                         
   3   0  10          6.75          5.08         3.42 o                         
   4   0  10         66.74         81.65         4.91 o                         
   5   0  10          5.81          7.77         3.72 o                         
   6   0  10          0.00         -2.87         2.87 o                         
 -10   1  10         15.36         17.59         2.43 o                         
  -9   1  10          2.68          2.32         2.39 o                         
  -8   1  10          9.63          7.31         2.04 o                         
  -7   1  10         24.77         25.49         2.64 o                         
  -6   1  10        875.75        947.76        42.54 o                         
  -5   1  10        183.94        185.41         8.80 o                         
  -4   1  10         12.49          9.90         3.31 o                         
  -3   1  10        368.59        393.85        19.71 o                         
  -2   1  10          4.26          5.70         2.17 o                         
  -1   1  10        217.38        231.50        13.04 o                         
   0   1  10          0.76          1.71         3.17 o                         
   1   1  10       1044.34       1130.56        35.87 o                         
   2   1  10        317.34        381.29        19.70 o                         
   3   1  10          0.56         -1.80         3.42 o                         
   4   1  10         33.86         42.06         3.62 o                         
   5   1  10          1.59          6.66         3.42 o                         
   6   1  10         22.47         27.28         3.50 o                         
 -10   2  10        152.18        127.73         6.85 o                         
  -9   2  10          4.07          6.32         1.63 o                         
  -8   2  10         14.55         13.71         2.23 o                         
  -7   2  10          2.10          0.37         2.43 o                         
  -6   2  10         58.39         65.82         5.56 o                         
  -5   2  10         21.52         22.62         2.67 o                         
  -4   2  10         43.95         49.62         5.37 o                         
  -3   2  10         55.37         49.84         5.26 o                         
  -2   2  10        116.39        120.05         5.83 o                         
  -1   2  10        253.44        256.23        14.18 o                         
   0   2  10         36.48         46.62         3.63 o                         
   1   2  10        530.88        584.73        28.00 o                         
   2   2  10         33.71         38.95         5.15 o                         
   3   2  10         41.52         38.72         5.04 o                         
   4   2  10          1.46          1.99         2.27 o                         
   5   2  10         18.40         13.69         3.68 o                         
 -10   3  10        208.14        183.99         9.06 o                         
  -9   3  10        165.65        139.84         7.88 o                         
  -8   3  10         40.74         35.30         2.73 o                         
  -7   3  10        288.02        294.25        15.17 o                         
  -6   3  10         54.10         58.35         5.12 o                         
  -5   3  10         17.99         20.22         3.92 o                         
  -4   3  10        166.93        176.66         7.35 o                         
  -3   3  10        160.15        160.64        19.37 o                         
  -2   3  10          3.17          0.00         2.07 o                         
  -1   3  10          2.60          4.34         3.57 o                         
   0   3  10        104.87         90.64         9.94 o                         
   1   3  10        663.41        725.71        33.94 o                         
   2   3  10         27.53         36.22         5.12 o                         
   3   3  10          7.58         10.78         3.53 o                         
   4   3  10         22.01         24.86         2.89 o                         
   5   3  10          5.50          6.81         2.98 o                         
  -9   4  10         30.17         30.07         3.06 o                         
  -8   4  10         46.05         39.39         3.94 o                         
  -7   4  10        684.66        748.24        33.98 o                         
  -6   4  10         98.38         99.75         9.66 o                         
  -5   4  10          0.01         -0.15         2.05 o                         
  -4   4  10         92.27         99.77         7.62 o                         
  -3   4  10         64.81         52.93         9.63 o                         
  -2   4  10          4.95          4.55         2.33 o                         
  -1   4  10        119.14        107.39         8.28 o                         
   0   4  10        285.40        276.35        12.91 o                         
   1   4  10        136.49        147.23         9.76 o                         
   2   4  10         13.51         17.59         4.12 o                         
   3   4  10          5.91         16.90         3.72 o                         
   4   4  10          8.64         10.56         3.24 o                         
  -9   5  10          2.60         -0.40         1.66 o                         
  -8   5  10          1.18         -0.05         1.44 o                         
  -7   5  10        289.25        305.89        15.32 o                         
  -6   5  10         63.03         61.48         3.87 o                         
  -5   5  10        337.30        343.19        19.56 o                         
  -4   5  10        112.16        103.12         7.84 o                         
  -3   5  10          9.81         11.41         4.97 o                         
  -2   5  10         18.44         13.54         2.59 o                         
  -1   5  10         33.42         24.29         4.56 o                         
   0   5  10        582.42        626.17        20.93 o                         
   1   5  10        104.16        124.55         8.61 o                         
   2   5  10        114.34        121.01         8.21 o                         
   3   5  10         17.76         20.02         3.53 o                         
   4   5  10          3.54          5.12         2.61 o                         
  -8   6  10         22.27         23.46         1.98 o                         
  -7   6  10         96.25         90.79         6.11 o                         
  -6   6  10         46.59         46.42         9.11 o                         
  -5   6  10          5.57          4.23         3.06 o                         
  -4   6  10          4.51          6.11         3.24 o                         
  -3   6  10          5.90          6.41         3.18 o                         
  -2   6  10          0.33          2.13         2.10 o                         
  -1   6  10         59.97         60.81         5.82 o                         
   0   6  10         61.93         64.33         6.29 o                         
   1   6  10         52.82         55.92         5.41 o                         
   2   6  10          0.03         -0.96         2.61 o                         
   3   6  10         36.66         34.01         3.61 o                         
  -8   7  10        155.13        155.94         7.99 o                         
  -7   7  10         33.67         34.87         2.29 o                         
  -6   7  10          3.94          4.72         1.75 o                         
  -5   7  10        106.11        107.72         7.47 o                         
  -4   7  10         66.27         59.31         5.49 o                         
  -3   7  10          7.35          8.44         2.30 o                         
  -2   7  10         10.82          4.82         2.91 o                         
  -1   7  10        104.23         73.37         6.15 o                         
   0   7  10        121.70        120.41         5.48 o                         
   1   7  10          1.88          0.29         2.65 o                         
   2   7  10          0.23          0.74         2.06 o                         
  -7   8  10          0.86          0.22         1.49 o                         
  -6   8  10         26.44         24.15         2.83 o                         
  -5   8  10         17.09         15.54         2.10 o                         
  -4   8  10          0.46          0.91         2.08 o                         
  -3   8  10          1.27         -2.25         2.54 o                         
  -2   8  10          3.40          0.33         2.39 o                         
  -1   8  10         29.67         13.21         2.98 o                         
   0   8  10        218.21        184.66        10.42 o                         
   1   8  10          1.21          2.80         1.91 o                         
  -5   9  10         22.73         23.63         2.58 o                         
  -4   9  10          1.34          2.91         2.32 o                         
  -3   9  10          0.01         -1.44         1.44 o                         
  -2   9  10          0.80          0.66         1.91 o                         
  -4  -8  11          1.64          1.03         1.36 o                         
  -3  -8  11          4.60          5.91         1.10 o                         
  -2  -8  11         26.57         23.04         2.10 o                         
  -1  -8  11          1.78          4.29         1.51 o                         
   0  -8  11        281.26        268.60        13.07 o                         
   1  -8  11         31.28         25.44         2.15 o                         
   2  -8  11         12.33         11.99         1.71 o                         
  -6  -7  11         14.58         11.93         1.66 o                         
  -5  -7  11          9.14          8.80         1.84 o                         
  -4  -7  11          0.62          0.09         1.10 o                         
  -3  -7  11          8.15         11.79         4.01 o                         
  -2  -7  11          2.30          3.12         1.72 o                         
  -1  -7  11          0.10          1.01         1.67 o                         
   0  -7  11          0.02          0.70         2.65 o                         
   1  -7  11         84.40        104.88         7.33 o                         
   2  -7  11          0.72         -1.69         2.94 o                         
   3  -7  11          0.76          0.55         2.47 o                         
  -7  -6  11         12.25          8.87         1.49 o                         
  -6  -6  11          3.89          0.87         1.22 o                         
  -5  -6  11          0.67          0.14         1.25 o                         
  -4  -6  11          0.75         -0.04         1.31 o                         
  -3  -6  11         42.01         43.59         2.47 o                         
  -2  -6  11          0.73          1.41         1.39 o                         
  -1  -6  11         21.38         14.02         3.53 o                         
   0  -6  11          0.27          1.62         2.98 o                         
   1  -6  11         15.15         22.05         4.23 o                         
   2  -6  11         28.88         28.82         4.38 o                         
   3  -6  11          0.03         -0.99         2.76 o                         
   4  -6  11          6.83          6.77         2.50 o                         
  -7  -5  11         25.88         24.68         2.30 o                         
  -6  -5  11          0.00          1.35         1.06 o                         
  -5  -5  11         37.68         41.21         2.21 o                         
  -4  -5  11         44.40         39.67         2.90 o                         
  -3  -5  11        176.24        182.52         6.05 o                         
  -2  -5  11          1.08         -0.95         2.08 o                         
  -1  -5  11          1.52          4.05         3.24 o                         
   0  -5  11          1.66          5.94         2.28 o                         
   1  -5  11          0.15         -0.44         3.39 o                         
   2  -5  11          1.72         -3.50         3.50 o                         
   3  -5  11          5.96          6.00         3.28 o                         
   4  -5  11          0.15         -1.47         2.43 o                         
  -8  -4  11         30.21         46.70         2.48 o                         
  -7  -4  11         14.07         14.79         1.79 o                         
  -6  -4  11          2.50          6.48         2.58 o                         
  -5  -4  11          7.68          3.66         1.68 o                         
  -4  -4  11        112.55        147.27         6.22 o                         
  -3  -4  11          6.20          5.09         1.61 o                         
  -2  -4  11        111.27        102.30         5.18 o                         
  -1  -4  11         36.85         22.71         4.23 o                         
   0  -4  11         99.32         94.09         5.18 o                         
   1  -4  11         28.21         36.18         5.04 o                         
   2  -4  11          0.31         -2.21         3.50 o                         
   3  -4  11         38.39         50.39         5.26 o                         
   4  -4  11          2.59          0.63         1.55 o                         
   5  -4  11          1.86          5.42         2.25 o                         
  -8  -3  11          0.16          0.40         2.13 o                         
  -7  -3  11         87.80        101.10         4.60 o                         
  -6  -3  11          1.40          0.77         2.39 o                         
  -5  -3  11          4.28          1.94         1.78 o                         
  -4  -3  11         14.73         15.61         2.36 o                         
  -3  -3  11        249.52        260.67         8.76 o                         
  -2  -3  11         39.71         51.68         5.48 o                         
  -1  -3  11          0.56          0.92         2.98 o                         
   0  -3  11         46.61         48.49         4.71 o                         
   1  -3  11         19.03         17.15         4.12 o                         
   2  -3  11         33.30         35.04         4.97 o                         
   3  -3  11         10.29         22.49         4.31 o                         
   4  -3  11         14.90         15.46         3.39 o                         
   5  -3  11          1.27          0.32         1.33 o                         
  -9  -2  11         15.46         10.05         1.77 o                         
  -8  -2  11         51.24         47.63         2.88 o                         
  -7  -2  11         10.46          7.52         1.76 o                         
  -6  -2  11        141.92        145.11         6.23 o                         
  -5  -2  11         57.45         69.94         5.41 o                         
  -4  -2  11          0.23          1.54         1.65 o                         
  -3  -2  11         57.83         75.50         6.59 o                         
  -2  -2  11        219.58        254.48        14.18 o                         
  -1  -2  11         44.89         39.94         4.86 o                         
   0  -2  11        129.10        155.33         9.46 o                         
   1  -2  11         10.10         10.71         3.94 o                         
   2  -2  11        295.58        328.32        17.46 o                         
   3  -2  11         47.51         59.52         6.00 o                         
   4  -2  11          0.83         -3.02         3.02 o                         
   5  -2  11          0.13         -1.91         1.91 o                         
  -9  -1  11         17.27         22.40         2.28 o                         
  -8  -1  11         72.15         86.63         4.47 o                         
  -7  -1  11          2.37          4.92         1.22 o                         
  -6  -1  11          4.98          3.47         1.83 o                         
  -5  -1  11          3.50          0.81         1.47 o                         
  -4  -1  11         43.06         43.29         5.19 o                         
  -3  -1  11         93.53         94.92         5.18 o                         
  -2  -1  11        113.95        109.35         5.54 o                         
  -1  -1  11         45.07         59.60         5.85 o                         
   0  -1  11          9.93          9.88         2.54 o                         
   1  -1  11          0.10          2.32         3.57 o                         
   2  -1  11          3.86         -3.68         3.75 o                         
   3  -1  11         13.07          7.69         3.72 o                         
   4  -1  11          0.35          1.07         2.80 o                         
   5  -1  11          3.54          3.24         2.80 o                         
  -9   0  11          3.00          1.47         2.02 o                         
  -8   0  11          9.39         12.65         2.04 o                         
  -7   0  11         50.21         47.93         3.37 o                         
  -6   0  11          0.73          3.38         1.63 o                         
  -5   0  11          0.68          0.92         3.24 o                         
  -4   0  11         17.12         18.18         4.01 o                         
  -3   0  11         15.94         13.44         2.47 o                         
  -2   0  11          0.51         -1.09         2.12 o                         
  -1   0  11        141.93        148.48         9.72 o                         
   0   0  11        113.13        117.64         5.95 o                         
   1   0  11         11.54         21.84         3.18 o                         
   2   0  11          0.37         -1.84         3.75 o                         
   3   0  11          0.53          1.25         3.13 o                         
   4   0  11          7.84         11.71         3.28 o                         
   5   0  11          6.12          6.81         2.83 o                         
  -9   1  11          0.29         -0.44         1.99 o                         
  -8   1  11         19.83         18.27         5.36 o                         
  -7   1  11        200.28        206.35        15.08 o                         
  -6   1  11        395.23        433.08        15.04 o                         
  -5   1  11          4.28          2.28         2.98 o                         
  -4   1  11         36.92         38.17         4.97 o                         
  -3   1  11        188.88        204.14         8.50 o                         
  -2   1  11         42.66         51.78         4.29 o                         
  -1   1  11        119.34        130.81         9.13 o                         
   0   1  11          1.10          5.51         3.04 o                         
   1   1  11        500.28        506.41        24.83 o                         
   2   1  11          1.60          3.61         3.53 o                         
   3   1  11          0.34          0.40         3.24 o                         
   4   1  11          7.02          2.25         2.76 o                         
   5   1  11         44.59         50.43         4.42 o                         
  -9   2  11          7.42          7.78         1.48 o                         
  -8   2  11          0.88         -0.57         1.65 o                         
  -7   2  11         33.27         39.28         4.27 o                         
  -6   2  11         29.75         29.66         3.00 o                         
  -5   2  11          0.28          1.74         2.43 o                         
  -4   2  11          2.75          1.80         3.17 o                         
  -3   2  11         21.82         20.93         2.75 o                         
  -2   2  11        784.75        880.63        28.46 o                         
  -1   2  11          0.35          0.20         2.16 o                         
   0   2  11         42.03         33.87         3.41 o                         
   1   2  11         43.83         43.03         5.34 o                         
   2   2  11          1.99          3.90         3.64 o                         
   3   2  11         51.27         58.86         5.56 o                         
   4   2  11          1.22         -0.88         2.47 o                         
  -9   3  11          3.31          4.19         2.87 o                         
  -8   3  11         69.84         69.40         3.88 o                         
  -7   3  11        125.36        116.75         7.55 o                         
  -6   3  11          0.45          1.54         1.85 o                         
  -5   3  11        171.93        175.56         7.41 o                         
  -4   3  11          6.92          6.81         3.31 o                         
  -3   3  11          4.74          4.58         2.37 o                         
  -2   3  11         60.17         60.56         6.29 o                         
  -1   3  11        189.26        160.43        10.75 o                         
   0   3  11        146.35        176.87        15.92 o                         
   1   3  11         58.31         70.31         6.29 o                         
   2   3  11          2.39          3.64         3.31 o                         
   3   3  11          4.75          3.79         2.91 o                         
   4   3  11          1.65          1.47         2.17 o                         
  -9   4  11          6.95          7.14         1.88 o                         
  -8   4  11         80.13         83.38         5.60 o                         
  -7   4  11        549.44        600.15        27.56 o                         
  -6   4  11          0.24          1.66         1.89 o                         
  -5   4  11         12.00          9.69         2.16 o                         
  -4   4  11          2.16         -1.80         3.20 o                         
  -3   4  11         13.17         12.42         2.56 o                         
  -2   4  11        149.56        158.76        10.53 o                         
  -1   4  11          3.68          2.83         3.13 o                         
   0   4  11        413.87        392.28        30.26 o                         
   1   4  11         66.66         66.15         6.00 o                         
   2   4  11          1.29          3.28         3.06 o                         
   3   4  11          1.78          2.65         2.47 o                         
  -8   5  11          6.29          5.12         2.10 o                         
  -7   5  11          5.05          4.31         2.25 o                         
  -6   5  11         23.65         13.29         2.21 o                         
  -5   5  11         14.80         14.93         2.50 o                         
  -4   5  11          1.32          0.44         3.02 o                         
  -3   5  11         41.05         32.20         6.06 o                         
  -2   5  11         15.11          6.40         3.50 o                         
  -1   5  11          0.24         -1.77         3.24 o                         
   0   5  11         26.75         22.84         2.76 o                         
   1   5  11          2.47          1.44         2.91 o                         
   2   5  11         10.59          7.73         2.83 o                         
   3   5  11          6.38         12.85         2.54 o                         
  -8   6  11        174.86        174.21         8.84 o                         
  -7   6  11          2.71          2.94         1.99 o                         
  -6   6  11         10.42          7.17         1.80 o                         
  -5   6  11        115.27        110.13         5.65 o                         
  -4   6  11          8.04          5.14         1.84 o                         
  -3   6  11          1.72          1.37         2.09 o                         
  -2   6  11         17.52         14.58         3.61 o                         
  -1   6  11         11.35          3.42         3.06 o                         
   0   6  11        309.38        309.45        17.95 o                         
   1   6  11          0.23          2.65         2.47 o                         
   2   6  11          3.19          4.75         2.28 o                         
  -7   7  11         79.36         66.56         4.42 o                         
  -6   7  11          3.26          0.25         1.46 o                         
  -5   7  11          0.16          0.49         2.08 o                         
  -4   7  11         10.14         13.24         1.94 o                         
  -3   7  11         58.02         56.86         6.33 o                         
  -2   7  11         70.72         63.83         5.34 o                         
  -1   7  11        235.71        215.03        11.53 o                         
   0   7  11         13.18         12.56         1.85 o                         
   1   7  11          2.18          2.80         1.99 o                         
  -5   8  11         11.68          7.75         1.49 o                         
  -4   8  11         33.64         36.44         6.13 o                         
  -3   8  11          9.73          8.48         1.81 o                         
  -2   8  11         25.17         32.13         2.46 o                         
  -1   8  11        239.39        255.93        12.45 o                         
  -2  -8  12         18.01         15.03         1.57 o                         
  -1  -8  12          1.13          1.73         1.47 o                         
  -4  -7  12          7.39          6.35         1.71 o                         
  -3  -7  12          0.96          1.34         1.02 o                         
  -2  -7  12          0.22          0.14         1.42 o                         
  -1  -7  12        145.85        124.94         5.19 o                         
   0  -7  12         66.50         53.27         3.94 o                         
   1  -7  12         23.36         21.06         3.20 o                         
  -6  -6  12         23.98         21.24         2.39 o                         
  -5  -6  12          1.43          2.72         1.51 o                         
  -4  -6  12         25.48         27.12         1.49 o                         
  -3  -6  12          7.68          7.23         1.36 o                         
  -2  -6  12         57.49         53.02         2.61 o                         
  -1  -6  12         16.45         14.29         2.15 o                         
   0  -6  12         17.04         16.53         3.17 o                         
   1  -6  12          1.10          0.33         2.80 o                         
   2  -6  12          6.61          7.14         2.80 o                         
  -7  -5  12         19.46         17.37         1.91 o                         
  -6  -5  12         15.49         17.16         1.70 o                         
  -5  -5  12          7.39          8.39         2.25 o                         
  -4  -5  12          1.95          1.32         1.26 o                         
  -3  -5  12         22.30         33.19         2.22 o                         
  -2  -5  12          0.04          1.74         1.38 o                         
  -1  -5  12         15.25         12.92         3.35 o                         
   0  -5  12          0.55         -0.74         2.76 o                         
   1  -5  12          3.84          4.86         3.13 o                         
   2  -5  12         46.39         64.90         5.52 o                         
   3  -5  12          1.49          2.83         2.50 o                         
  -7  -4  12          2.26          0.63         1.10 o                         
  -6  -4  12          4.16          8.02         2.47 o                         
  -5  -4  12         28.28         33.35         3.53 o                         
  -4  -4  12          0.69         -0.82         1.71 o                         
  -3  -4  12          3.21          1.93         1.38 o                         
  -2  -4  12         17.83          8.72         3.28 o                         
  -1  -4  12         56.28         37.95         4.68 o                         
   0  -4  12         77.50         79.22         6.48 o                         
   1  -4  12          1.58          4.05         3.28 o                         
   2  -4  12         24.37         19.44         3.94 o                         
   3  -4  12          3.03         -2.83         2.83 o                         
  -8  -3  12          0.00          1.01         1.38 o                         
  -7  -3  12          2.25          2.45         1.34 o                         
  -6  -3  12         25.05         28.07         2.61 o                         
  -5  -3  12          5.46          6.26         2.04 o                         
  -4  -3  12         39.45         51.03         3.25 o                         
  -3  -3  12         17.46         17.63         2.46 o                         
  -2  -3  12         21.70         16.71         3.94 o                         
  -1  -3  12          4.58          9.39         3.24 o                         
   0  -3  12          0.04         -0.85         2.72 o                         
   1  -3  12          3.12          1.69         3.35 o                         
   2  -3  12         67.44         71.20         6.11 o                         
   3  -3  12          0.11         -2.69         2.87 o                         
   4  -3  12          3.58          1.75         1.35 o                         
  -8  -2  12         64.19         78.54         6.52 o                         
  -7  -2  12          5.78          3.98         2.26 o                         
  -6  -2  12         76.10         86.89         4.59 o                         
  -5  -2  12         25.22         22.69         2.02 o                         
  -4  -2  12        147.19        158.74         7.51 o                         
  -3  -2  12         47.65         48.31         2.82 o                         
  -2  -2  12         12.47         11.72         2.43 o                         
  -1  -2  12          0.02          0.44         3.02 o                         
   0  -2  12         25.31         15.64         3.68 o                         
   1  -2  12          0.94          4.27         3.39 o                         
   2  -2  12         14.08         18.55         3.94 o                         
   3  -2  12          1.76          1.40         2.94 o                         
   4  -2  12          5.19          8.32         2.65 o                         
  -8  -1  12          0.21          1.00         1.19 o                         
  -7  -1  12         25.64         26.45         5.48 o                         
  -6  -1  12          0.17          3.21         1.84 o                         
  -5  -1  12          0.02         -0.44         3.06 o                         
  -4  -1  12         21.56         19.10         3.94 o                         
  -3  -1  12        281.24        275.40        10.59 o                         
  -2  -1  12        311.23        296.98        16.06 o                         
  -1  -1  12         10.15         13.29         3.64 o                         
   0  -1  12         53.56         61.69         4.14 o                         
   1  -1  12          0.85          3.86         3.46 o                         
   2  -1  12        131.20        160.56        10.05 o                         
   3  -1  12          8.55          8.02         3.13 o                         
   4  -1  12          0.19         -1.55         2.28 o                         
  -9   0  12          2.40          2.72         1.69 o                         
  -8   0  12          6.90         12.66         2.39 o                         
  -7   0  12         18.33         21.55         3.59 o                         
  -6   0  12          2.86          4.86         2.98 o                         
  -5   0  12         11.55         10.53         3.46 o                         
  -4   0  12        191.86        197.87        11.82 o                         
  -3   0  12          4.20         -0.19         2.18 o                         
  -2   0  12        140.43        154.15        10.01 o                         
  -1   0  12          1.36         -0.44         2.98 o                         
   0   0  12          0.45          1.27         2.18 o                         
   1   0  12          8.62          1.69         3.24 o                         
   2   0  12         16.70         24.81         4.12 o                         
   3   0  12          0.33          2.39         2.91 o                         
   4   0  12         17.01         17.26         2.83 o                         
  -9   1  12          0.60         -0.33         1.73 o                         
  -8   1  12          9.71         14.43         1.86 o                         
  -7   1  12         32.77         36.48         3.94 o                         
  -6   1  12         20.29         20.36         2.43 o                         
  -5   1  12          8.49          7.03         3.17 o                         
  -4   1  12         21.07         19.18         3.98 o                         
  -3   1  12        267.73        321.35        11.95 o                         
  -2   1  12        204.69        212.97        12.45 o                         
  -1   1  12         29.46         33.75         4.71 o                         
   0   1  12          9.86          7.92         2.38 o                         
   1   1  12         20.83         29.56         4.49 o                         
   2   1  12          6.42         12.74         3.50 o                         
   3   1  12          0.20          1.62         2.69 o                         
   4   1  12          0.76          1.55         2.10 o                         
  -9   2  12          7.67          9.57         1.91 o                         
  -8   2  12         24.16         23.36         2.05 o                         
  -7   2  12          4.15          7.88         2.65 o                         
  -6   2  12         11.36         11.86         2.25 o                         
  -5   2  12         27.24         25.21         4.16 o                         
  -4   2  12          6.67          7.95         3.42 o                         
  -3   2  12        332.04        311.52        32.37 o                         
  -2   2  12        195.22        177.73        11.41 o                         
  -1   2  12         77.74         62.80         6.41 o                         
   0   2  12          0.03          2.91         2.29 o                         
   1   2  12         24.09         41.37         4.97 o                         
   2   2  12          0.47          1.44         2.87 o                         
   3   2  12          6.71          9.90         2.80 o                         
  -8   3  12          0.84          0.66         1.34 o                         
  -7   3  12         16.38         19.95         3.06 o                         
  -6   3  12          5.66          3.80         2.93 o                         
  -5   3  12         37.02         42.30         5.01 o                         
  -4   3  12          2.28          3.02         3.09 o                         
  -3   3  12          5.25          7.70         2.52 o                         
  -2   3  12         92.92         79.81         7.03 o                         
  -1   3  12          7.05          2.28         3.24 o                         
   0   3  12          2.93          1.91         2.93 o                         
   1   3  12          0.00          1.84         3.02 o                         
   2   3  12          0.23          1.29         2.80 o                         
   3   3  12          0.08          0.48         2.13 o                         
  -8   4  12          0.86         -0.66         1.66 o                         
  -7   4  12          6.27          8.76         2.36 o                         
  -6   4  12         50.92         51.57         3.35 o                         
  -5   4  12         79.66         75.73         6.18 o                         
  -4   4  12         55.76         65.64         5.89 o                         
  -3   4  12          3.34          0.42         3.33 o                         
  -2   4  12         19.88         13.25         3.83 o                         
  -1   4  12          2.08          0.85         2.98 o                         
   0   4  12         97.91        104.36        21.26 o                         
   1   4  12         18.00         23.04         3.61 o                         
   2   4  12          5.57          9.57         2.80 o                         
  -7   5  12          0.31          0.22         1.80 o                         
  -6   5  12         43.56         46.32         4.84 o                         
  -5   5  12          4.31          2.83         1.73 o                         
  -4   5  12         79.36         83.86         6.52 o                         
  -3   5  12          0.12          0.94         1.99 o                         
  -2   5  12          3.85          3.94         3.20 o                         
  -1   5  12         16.16          4.75         3.02 o                         
   0   5  12        103.72        115.41        11.34 o                         
   1   5  12          9.58          9.13         2.58 o                         
  -7   6  12         26.57         26.87         2.65 o                         
  -6   6  12         36.95         32.79         7.75 o                         
  -5   6  12         18.82         19.12         3.61 o                         
  -4   6  12         29.97         34.01         4.05 o                         
  -3   6  12          1.70          0.07         1.76 o                         
  -2   6  12          2.27          2.91         2.61 o                         
  -1   6  12         46.77         40.38         4.12 o                         
   0   6  12         28.09         19.44         2.76 o                         
  -5   7  12         26.53         25.12         2.24 o                         
  -4   7  12          0.05          0.52         1.95 o                         
  -3   7  12         15.26         13.29         1.90 o                         
  -2   7  12          5.39          4.86         2.17 o                         
  -4  -6  13          8.71         14.29         1.54 o                         
  -3  -6  13          0.76          1.65         1.01 o                         
  -2  -6  13         17.07         22.82         1.58 o                         
  -1  -6  13         14.31         13.59         4.07 o                         
   0  -6  13          6.69          2.10         1.62 o                         
  -5  -5  13         72.27         67.78         3.52 o                         
  -4  -5  13          3.70          5.70         1.53 o                         
  -3  -5  13          2.50          4.27         1.41 o                         
  -2  -5  13         10.72          9.51         3.04 o                         
  -1  -5  13         27.42         21.90         2.60 o                         
   1  -5  13          4.52         13.84         2.87 o                         
   2  -5  13          9.28         11.63         2.50 o                         
  -6  -4  13         38.71         41.54         2.01 o                         
  -5  -4  13         17.75         20.92         1.70 o                         
  -4  -4  13          0.80         -0.81         1.53 o                         
  -3  -4  13          8.07          5.58         1.49 o                         
  -2  -4  13         32.69         21.57         2.34 o                         
  -1  -4  13        154.46        136.71         8.62 o                         
   0  -4  13         16.21         11.45         2.98 o                         
   1  -4  13          0.06          1.88         2.58 o                         
   2  -4  13         20.38         29.82         3.57 o                         
  -7  -3  13          6.93          7.17         1.21 o                         
  -6  -3  13          8.11          6.80         1.23 o                         
  -5  -3  13          5.68          2.94         1.27 o                         
  -4  -3  13         10.54         11.47         2.61 o                         
  -3  -3  13         22.88         19.59         1.92 o                         
  -2  -3  13         14.27         11.32         2.01 o                         
  -1  -3  13          5.29          1.55         2.65 o                         
   0  -3  13         22.19         24.44         3.72 o                         
   1  -3  13          0.66          3.35         2.87 o                         
   2  -3  13         27.28         39.90         4.12 o                         
   3  -3  13         18.20         15.75         2.76 o                         
  -7  -2  13          0.42         -0.58         1.11 o                         
  -6  -2  13          0.65         -0.29         1.67 o                         
  -5  -2  13          4.03          0.77         1.61 o                         
  -4  -2  13         30.18         36.69         2.85 o                         
  -3  -2  13          5.20          3.80         1.47 o                         
  -2  -2  13         10.64          5.78         2.91 o                         
  -1  -2  13          3.55          7.66         2.98 o                         
   0  -2  13         36.88         28.57         3.98 o                         
   1  -2  13          6.13          3.50         3.06 o                         
   2  -2  13          4.32         10.86         3.09 o                         
   3  -2  13          3.99          7.55         2.43 o                         
  -7  -1  13         17.09         24.92         2.98 o                         
  -6  -1  13          0.00         -1.69         2.76 o                         
  -5  -1  13          0.56          0.37         2.83 o                         
  -4  -1  13          4.59          6.33         3.02 o                         
  -3  -1  13          0.00         -2.03         2.03 o                         
  -2  -1  13         45.48         34.42         4.49 o                         
  -1  -1  13          6.70          9.02         3.17 o                         
   0  -1  13         13.90         19.32         3.61 o                         
   1  -1  13         27.83         36.37         4.38 o                         
   2  -1  13          0.00         -0.29         2.61 o                         
   3  -1  13         10.88         10.79         2.65 o                         
  -8   0  13          7.71          5.85         1.84 o                         
  -7   0  13          1.50          0.81         1.95 o                         
  -6   0  13         12.70         15.98         3.35 o                         
  -5   0  13        284.08        342.42        17.46 o                         
  -4   0  13        174.53        191.46        11.12 o                         
  -3   0  13         25.88         16.23         2.43 o                         
  -2   0  13          8.51          5.04         3.02 o                         
  -1   0  13         16.36         15.61         3.61 o                         
   0   0  13          2.23          0.40         2.83 o                         
   1   0  13         97.48        102.97         7.18 o                         
   2   0  13          7.26          7.03         2.83 o                         
   3   0  13          0.39          0.92         2.13 o                         
  -8   1  13          8.91          7.77         1.95 o                         
  -7   1  13         13.50         13.88         2.47 o                         
  -6   1  13         14.58         13.66         3.20 o                         
  -5   1  13         44.55         45.24         4.86 o                         
  -4   1  13        118.14        137.43         8.91 o                         
  -3   1  13         55.99         51.12         7.97 o                         
  -2   1  13         58.97         61.51         6.11 o                         
  -1   1  13          6.86          9.46         3.53 o                         
   0   1  13          0.11         -1.55         3.09 o                         
   1   1  13          2.06          1.99         2.76 o                         
   2   1  13          0.41          1.14         2.43 o                         
  -8   2  13         17.21         14.95         3.07 o                         
  -7   2  13          6.88          4.05         2.02 o                         
  -6   2  13          7.02          5.12         2.72 o                         
  -5   2  13         58.55         73.33         6.07 o                         
  -4   2  13         83.95         87.95         6.63 o                         
  -3   2  13         46.68         36.56         8.78 o                         
  -2   2  13          3.49          1.73         3.06 o                         
  -1   2  13          1.14          0.40         2.91 o                         
   0   2  13          0.04          2.17         2.83 o                         
   1   2  13          8.45         14.80         3.17 o                         
   2   2  13          1.84          2.06         2.36 o                         
  -7   3  13          1.55          1.33         1.80 o                         
  -6   3  13         25.31         30.37         3.83 o                         
  -5   3  13         50.95         54.85         5.12 o                         
  -4   3  13          2.32         -2.98         2.98 o                         
  -3   3  13         18.39         16.39         2.47 o                         
  -2   3  13         21.79         15.24         3.61 o                         
  -1   3  13          4.15          0.37         2.80 o                         
   0   3  13          0.19         -0.96         2.39 o                         
   1   3  13         43.42         68.58         5.19 o                         
  -7   4  13          0.92          3.57         1.73 o                         
  -6   4  13          0.61          0.29         2.28 o                         
  -5   4  13         21.09         23.85         3.57 o                         
  -4   4  13          5.54          3.68         2.65 o                         
  -3   4  13          1.09          0.07         1.85 o                         
  -2   4  13          1.36          1.44         2.76 o                         
  -1   4  13          0.29          0.66         2.58 o                         
   0   4  13         37.52         37.14         3.75 o                         
   1   4  13          3.81          1.77         1.99 o                         
  -6   5  13         19.53         13.99         2.65 o                         
  -5   5  13          9.03          7.58         2.58 o                         
  -4   5  13        141.50        111.53         7.03 o                         
  -3   5  13         24.17         22.60         3.42 o                         
  -2   5  13          7.51         10.34         2.80 o                         
  -1   5  13          0.12         -2.17         2.17 o                         
  -4   6  13         13.70         10.27         2.32 o                         
  -3   6  13          8.57          9.64         2.28 o                         
  -2   6  13          3.08          4.23         1.95 o                         
  -3  -5  14         10.89         12.07         1.67 o                         
  -2  -5  14          9.40         11.93         1.49 o                         
  -1  -5  14          7.13          9.50         1.77 o                         
  -5  -4  14          1.03          1.29         1.95 o                         
  -4  -4  14         11.67          6.74         1.38 o                         
  -3  -4  14          3.68          2.15         1.12 o                         
  -2  -4  14          4.22          6.96         1.97 o                         
  -1  -4  14          6.06          5.47         1.45 o                         
   0  -4  14          8.72          7.51         1.80 o                         
  -5  -3  14          3.21          0.77         2.06 o                         
  -4  -3  14         45.32         41.24         3.39 o                         
  -3  -3  14         22.66         16.60         1.80 o                         
  -2  -3  14         31.95         48.41         3.55 o                         
  -1  -3  14          4.39          4.51         1.48 o                         
   0  -3  14         70.22         73.55         5.23 o                         
   1  -3  14         16.87         13.80         2.50 o                         
  -6  -2  14         16.70         24.74         3.02 o                         
  -5  -2  14         47.51         46.86         4.34 o                         
  -4  -2  14         30.80         33.46         3.79 o                         
  -3  -2  14          0.04          0.11         2.32 o                         
  -2  -2  14          6.93         -0.33         2.32 o                         
  -1  -2  14          7.72          5.63         2.61 o                         
   0  -2  14          0.01          0.81         2.10 o                         
   1  -2  14         21.81         17.19         2.80 o                         
  -6  -1  14         90.76         82.36         5.56 o                         
  -5  -1  14          8.04          2.98         2.36 o                         
  -4  -1  14         33.39         34.01         3.94 o                         
  -3  -1  14          0.01          0.95         1.75 o                         
  -2  -1  14         82.89         64.65         5.41 o                         
  -1  -1  14          1.84          4.53         2.61 o                         
   0  -1  14          7.83          6.92         2.65 o                         
   1  -1  14         19.82         33.28         3.53 o                         
  -6   0  14          3.98          3.46         2.36 o                         
  -5   0  14          6.80          7.36         2.65 o                         
  -4   0  14        273.66        296.95        15.03 o                         
  -3   0  14         13.23         11.88         4.18 o                         
  -2   0  14          0.25          1.10         2.87 o                         
  -1   0  14         11.03         10.64         3.06 o                         
   0   0  14          5.62          3.83         2.47 o                         
   1   0  14         49.11         60.41         4.60 o                         
  -6   1  14         25.62         21.42         3.09 o                         
  -5   1  14         38.20         44.43         4.31 o                         
  -4   1  14         96.63         95.50         6.55 o                         
  -3   1  14          9.08         12.77         3.20 o                         
  -2   1  14          0.56         -2.13         2.69 o                         
  -1   1  14          9.89          9.24         2.87 o                         
   0   1  14          0.01         -1.66         2.17 o                         
   1   1  14          0.20          0.22         1.99 o                         
  -6   2  14         34.06         33.31         3.50 o                         
  -5   2  14          1.39          4.38         2.43 o                         
  -4   2  14          0.18          2.72         2.50 o                         
  -3   2  14         49.54         31.44         4.09 o                         
  -2   2  14          7.46          9.57         2.94 o                         
  -1   2  14          0.01          3.02         2.43 o                         
   0   2  14         73.94         58.50         4.49 o                         
  -6   3  14         37.67         31.58         3.28 o                         
  -5   3  14          3.08          6.15         2.36 o                         
  -4   3  14         53.58         49.33         4.27 o                         
  -3   3  14          2.64          2.98         2.39 o                         
  -2   3  14         10.54          5.01         2.58 o                         
  -1   3  14          0.10          0.26         2.06 o                         
  -5   4  14          0.45         -1.62         1.99 o                         
  -4   4  14          1.58          2.36         2.02 o                         
  -3   4  14          0.10          1.25         1.99 o                         
  -2   4  14          3.06          1.21         2.02 o                         
  -2  -2  15         24.21         22.42         2.98 o                         
  -4  -1  15         49.03         55.77         4.20 o                         
  -3  -1  15         46.17         43.88         3.94 o                         
  -2  -1  15          0.14         -2.28         2.28 o                         
  -4   0  15          0.16         -1.51         1.99 o                         
  -3   0  15          1.75         -2.39         2.39 o                         
  -2   0  15         29.03         24.85         3.06 o                         
  -3   1  15         18.98         19.69         2.91 o                         
  -2   1  15          1.69         -0.22         1.88 o                         
                                                                                
