# Supplementary material for: Crystal structures of two different multi-component crystals consisting of 1-(3,4-di­meth­oxy­benz­yl)-6,7-di­meth­oxy­iso­quinoline and fumaric acid
Source: Acta Crystallogr E Crystallogr Commun. 2024 Oct 11;80(Pt 11):1146–50. doi: 10.1107/S2056989024009794 (PMC11660478; doi:10.1107/S2056989024009794)
Supplement: Supplementary file 3 [file e-80-01146-Isup2.hkl]

data_I
#Papa_FMA_I_SL_004_1_auto                                                   
_computing_structure_refinement   'olex2.refine 1.5 (Bourhis et al., 2015)'     
_shelx_refln_list_code            4                                             
loop_                                                                           
  _space_group_symop_id                                                         
  _space_group_symop_operation_xyz                                              
  1  x,y,z                                                                      
  2  -x+1/2,y+1/2,-z+1/2                                                        
  3  -x,-y,-z                                                                   
  4  x-1/2,-y-1/2,z-1/2                                                         
                                                                                
_space_group_crystal_system       monoclinic                                    
_space_group_IT_number            14                                            
_space_group_name_H-M_alt         'P 1 21/n 1'                                  
_space_group_name_Hall            '-P 2ybc (x-z,y,z)'                           
_symmetry_space_group_name_H-M    'P 1 21/n 1'                                  
_symmetry_space_group_name_Hall   '-P 2ybc (x-z,y,z)'                           
_symmetry_Int_Tables_number       14                                            
_cell_length_a                    9.05718(12)                                   
_cell_length_b                    6.71363(11)                                   
_cell_length_c                    32.8419(4)                                    
_cell_angle_alpha                 90                                            
_cell_angle_beta                  95.9308(12)                                   
_cell_angle_gamma                 90                                            
_cell_volume                      1986.31(5)                                    
loop_                                                                           
  _refln_index_h                                                                
  _refln_index_k                                                                
  _refln_index_l                                                                
  _refln_F_squared_calc                                                         
  _refln_F_squared_meas                                                         
  _refln_F_squared_sigma                                                        
  _refln_F_squared_weight                                                       
  _refln_observed_status                                                        
-10 0 -8 354.075 348.646 9.090 1.674 o                                          
-10 0 -6 384.771 406.853 10.511 1.391 o                                         
-10 0 -4 61.480 66.834 3.107 15.881 o                                           
-10 0 -2 9.047 6.478 1.322 128.659 o                                            
-10 0 0 13.121 12.461 1.554 83.455 o                                            
-10 0 6 88.550 83.361 3.636 11.028 o                                            
-10 0 8 174.211 190.916 6.115 4.268 o                                           
-10 0 10 11.946 9.304 0.982 111.428 o                                           
-10 0 12 63.305 58.885 2.021 18.096 o                                           
-10 0 14 6.382 5.090 1.124 178.210 o                                            
-10 0 16 4.135 4.198 0.959 253.516 o                                            
-10 0 18 96.057 97.573 3.438 10.046 o                                           
-10 1 -9 26.993 26.244 1.785 42.469 o                                           
-10 1 -8 54.317 53.745 2.578 19.609 o                                           
-10 1 -7 0.708 0.066 0.892 801.287 o                                            
-10 1 -6 252.502 251.304 7.173 2.734 o                                          
-10 1 -5 15.474 15.238 1.554 72.213 o                                           
-10 1 -4 37.070 29.781 2.082 31.935 o                                           
-10 1 -3 3.747 3.999 1.157 238.472 o                                            
-10 1 -2 121.636 131.420 4.694 6.951 o                                          
-10 1 -1 47.403 49.415 2.710 21.586 o                                           
-10 1 0 2.112 3.206 1.223 292.231 o                                             
-10 1 1 178.801 173.096 7.982 3.844 o                                           
-10 1 2 129.174 122.958 5.090 6.624 o                                           
-10 1 3 14.371 11.701 1.752 75.984 o                                            
-10 1 4 2.641 1.822 0.770 431.332 o                                             
-10 1 5 84.302 80.981 3.471 11.690 o                                            
-10 1 6 126.796 137.469 4.826 6.580 o                                           
-10 1 7 78.167 73.610 3.305 12.892 o                                            
-10 1 8 307.757 307.198 8.561 2.024 o                                           
-10 1 9 23.463 24.459 1.983 45.341 o                                            
-10 1 10 361.046 366.119 6.848 1.725 o                                          
-10 1 11 256.838 234.945 4.837 3.037 o                                          
-10 1 12 24.458 24.171 1.285 50.244 o                                           
-10 1 13 117.856 130.318 3.155 7.897 o                                          
-10 1 14 0.198 1.007 0.619 1317.350 o                                           
-10 1 15 47.894 44.529 1.624 25.121 o                                           
-10 1 16 0.606 1.563 0.596 958.678 o                                            
-10 1 17 77.542 80.528 2.150 13.831 o                                           
-10 1 18 11.285 15.370 1.322 90.615 o                                           
-10 2 -7 248.728 237.918 6.511 2.913 o                                          
-10 2 -6 12.281 13.188 1.322 91.001 o                                           
-10 2 -5 0.285 1.587 0.892 712.628 o                                            
-10 2 -4 198.648 201.361 5.883 3.839 o                                          
-10 2 -3 56.337 55.794 2.611 18.847 o                                           
-10 2 -2 8.284 13.750 1.454 104.350 o                                           
-10 2 -1 171.508 149.600 5.735 4.827 o                                          
-10 2 0 21.000 19.667 2.016 50.831 o                                            
-10 2 1 101.109 96.714 4.264 9.076 o                                            
-10 2 2 19.221 18.444 2.016 54.220 o                                            
-10 2 3 432.629 413.960 11.403 1.214 o                                          
-10 2 4 16.930 21.485 2.115 54.008 o                                            
-10 2 5 151.641 156.796 3.785 5.837 o                                           
-10 2 6 157.931 155.150 3.741 5.687 o                                           
-10 2 7 427.033 409.217 7.643 1.372 o                                           
-10 2 8 61.191 55.837 2.023 18.874 o                                            
-10 2 9 143.915 140.742 3.586 6.415 o                                           
-10 2 10 201.508 183.986 4.117 4.265 o                                          
-10 2 11 37.364 30.277 1.950 32.250 o                                           
-10 2 12 25.278 20.229 1.620 49.008 o                                           
-10 2 13 1.137 1.818 0.925 521.193 o                                            
-10 2 14 11.774 9.556 0.781 116.979 o                                           
-10 2 15 9.725 8.586 0.747 137.856 o                                            
-10 3 0 73.907 66.503 3.074 14.149 o                                            
-10 3 1 4.548 3.933 1.091 228.008 o                                             
-10 3 2 88.970 82.964 3.570 11.076 o                                            
-10 3 3 35.304 33.351 2.248 31.115 o                                            
-10 3 4 64.846 61.810 3.008 15.918 o                                            
-10 3 5 35.387 31.665 2.148 32.030 o                                            
-10 3 6 0.000 0.094 0.572 2537.150 o                                            
-10 3 7 131.090 124.096 2.960 7.492 o                                           
-10 3 8 24.036 24.651 1.205 51.075 o                                            
-9 0 -7 36.444 38.395 2.029 30.192 o                                            
-9 0 -5 142.276 141.758 3.233 6.571 o                                           
-9 0 -3 161.463 168.440 6.115 4.723 o                                           
-9 0 -1 63.187 58.002 2.503 17.424 o                                            
-9 0 1 9.942 9.486 1.686 98.234 o                                               
-9 0 3 0.139 1.871 0.874 732.368 o                                              
-9 0 5 10.469 8.198 0.894 128.262 o                                             
-9 0 7 70.665 67.198 2.489 15.368 o                                             
-9 0 9 15.183 15.038 1.285 78.227 o                                             
-9 0 11 174.629 161.940 4.149 5.052 o                                           
-9 0 13 15.271 16.092 1.438 73.712 o                                            
-9 0 15 52.872 54.686 2.182 20.725 o                                            
-9 0 17 386.947 387.171 19.700 0.977 o                                          
-9 0 19 4.993 8.358 0.970 186.560 o                                             
-9 0 21 0.163 0.227 0.667 1578.420 o                                            
-9 0 23 252.067 249.916 7.305 2.728 o                                           
-9 0 25 9.553 10.346 1.223 115.391 o                                            
-9 1 -8 1.870 1.858 0.668 555.393 o                                             
-9 1 -7 11.138 10.906 0.949 112.356 o                                           
-9 1 -6 37.659 31.490 1.293 34.386 o                                            
-9 1 -5 64.835 70.546 2.181 16.467 o                                            
-9 1 -4 92.835 81.354 2.804 11.509 o                                            
-9 1 -3 97.495 110.252 2.871 9.882 o                                            
-9 1 -2 1003.060 1003.700 14.091 0.330 o                                        
-9 1 -1 346.154 322.672 7.701 1.849 o                                           
-9 1 0 703.409 656.039 12.399 0.609 o                                           
-9 1 1 51.334 58.812 1.998 20.966 o                                             
-9 1 2 1.900 3.946 0.708 423.306 o                                              
-9 1 3 78.838 85.628 2.615 12.912 o                                             
-9 1 4 78.819 80.658 2.343 13.476 o                                             
-9 1 5 1.424 2.406 0.758 535.636 o                                              
-9 1 6 9.418 9.958 0.983 126.527 o                                              
-9 1 7 171.747 171.833 3.130 5.224 o                                            
-9 1 8 32.005 37.231 1.320 36.211 o                                             
-9 1 9 148.023 142.789 2.697 6.495 o                                            
-9 1 10 37.931 40.147 1.349 31.404 o                                            
-9 1 11 29.683 27.698 1.321 42.119 o                                            
-9 1 12 12.682 14.383 1.014 93.776 o                                            
-9 1 13 19.904 15.544 1.657 60.426 o                                            
-9 1 14 9.648 7.159 0.800 143.601 o                                             
-9 1 15 38.563 41.924 1.631 29.705 o                                            
-9 1 16 81.193 87.000 2.188 12.952 o                                            
-9 1 17 0.424 1.919 0.532 1041.880 o                                            
-9 1 18 237.576 221.884 4.010 3.428 o                                           
-9 1 19 0.007 0.666 0.601 1761.900 o                                            
-9 1 20 13.379 13.562 0.783 96.787 o                                            
-9 1 21 24.432 24.084 0.947 52.614 o                                            
-9 1 22 62.195 69.330 1.778 17.598 o                                            
-9 1 23 8.360 9.685 1.157 129.065 o                                             
-9 1 24 123.306 133.040 4.165 7.115 o                                           
-9 2 -8 175.162 185.378 7.321 3.984 o                                           
-9 2 -7 45.710 42.024 1.904 25.697 o                                            
-9 2 -6 89.292 79.047 2.240 12.447 o                                            
-9 2 -5 11.752 14.273 1.090 96.543 o                                            
-9 2 -4 201.050 181.099 3.734 4.364 o                                           
-9 2 -3 235.004 224.389 4.315 3.411 o                                           
-9 2 -2 12.572 26.844 5.933 18.988 o                                            
-9 2 -1 1012.260 1020.530 17.364 0.312 o                                        
-9 2 0 803.018 880.440 15.304 0.439 o                                           
-9 2 1 956.664 1019.610 17.339 0.331 o                                          
-9 2 2 586.896 578.012 10.770 0.800 o                                           
-9 2 3 73.431 64.796 2.280 15.394 o                                             
-9 2 4 320.321 316.306 6.804 2.057 o                                            
-9 2 5 69.638 75.716 2.847 14.416 o                                             
-9 2 6 1307.010 1301.650 22.410 0.198 o                                         
-9 2 7 51.339 60.734 2.485 19.695 o                                             
-9 2 8 5.889 6.477 1.106 176.666 o                                              
-9 2 9 494.300 499.378 9.547 1.039 o                                            
-9 2 10 1.700 2.479 1.256 317.014 o                                             
-9 2 11 68.264 67.824 2.383 15.843 o                                            
-9 2 12 217.709 211.207 9.437 2.878 o                                           
-9 2 13 0.204 0.148 0.720 1392.200 o                                            
-9 2 14 1.604 0.632 0.710 685.242 o                                             
-9 2 15 88.211 94.997 2.336 11.667 o                                            
-9 2 16 102.810 103.449 2.425 10.007 o                                          
-9 2 17 12.209 14.090 0.916 98.606 o                                            
-9 2 18 1.555 0.491 0.697 723.397 o                                             
-9 2 19 12.961 13.566 1.686 78.961 o                                            
-9 2 20 81.104 93.785 2.653 12.184 o                                            
-9 2 21 44.611 47.232 1.765 25.501 o                                            
-9 2 22 0.109 0.143 0.569 2212.080 o                                            
-9 2 23 58.921 42.590 1.534 21.972 o                                            
-9 3 -8 42.729 44.225 2.479 24.575 o                                            
-9 3 -7 62.171 54.571 2.810 17.383 o                                            
-9 3 -6 11.541 9.817 1.653 91.614 o                                             
-9 3 -5 9.439 9.680 1.202 119.169 o                                             
-9 3 -4 300.183 306.908 12.230 1.752 o                                          
-9 3 -3 15.983 17.494 1.834 63.463 o                                            
-9 3 -2 114.000 112.169 3.527 8.385 o                                           
-9 3 -1 9.311 13.096 1.367 103.687 o                                            
-9 3 0 175.119 187.732 4.891 4.581 o                                            
-9 3 1 437.789 441.706 13.717 1.085 o                                           
-9 3 2 588.961 618.128 11.600 0.758 o                                           
-9 3 3 387.771 387.339 8.093 1.522 o                                            
-9 3 4 20.422 20.072 1.213 60.519 o                                             
-9 3 5 48.429 41.259 2.347 23.568 o                                             
-9 3 6 3.785 2.828 0.803 317.776 o                                              
-9 3 7 237.101 251.556 5.555 3.080 o                                            
-9 3 8 33.566 29.286 2.743 30.419 o                                             
-9 3 9 7.954 5.126 0.929 169.068 o                                              
-9 3 10 64.838 56.753 2.942 16.458 o                                            
-9 3 11 38.126 34.838 2.314 29.005 o                                            
-9 3 12 69.194 71.395 3.272 14.160 o                                            
-9 3 13 84.478 85.311 3.603 11.333 o                                            
-9 3 14 0.404 1.454 0.959 638.001 o                                             
-9 3 15 153.554 146.106 3.388 6.059 o                                           
-9 3 16 25.713 22.189 1.901 44.890 o                                            
-9 3 17 6.768 4.162 0.700 213.062 o                                             
-9 3 18 3.171 1.752 0.760 395.045 o                                             
-9 3 19 25.390 24.757 1.587 46.431 o                                            
-9 4 -6 325.071 304.884 8.693 1.930 o                                           
-9 4 -5 48.818 48.390 2.810 21.059 o                                            
-9 4 -4 110.595 114.794 4.594 7.842 o                                           
-9 4 -3 37.641 41.912 2.710 25.992 o                                            
-9 4 -2 137.369 181.992 6.280 5.039 o                                           
-9 4 -1 5.914 1.983 1.190 207.137 o                                             
-9 4 0 136.325 155.615 5.784 5.580 o                                            
-9 4 1 38.312 39.135 2.776 25.988 o                                             
-9 4 2 205.882 215.574 7.206 3.390 o                                            
-9 4 3 35.075 41.292 2.644 27.440 o                                             
-9 4 4 0.013 0.331 0.992 832.056 o                                              
-9 4 5 31.405 26.037 1.851 38.257 o                                             
-9 4 6 90.582 73.430 2.273 12.586 o                                             
-9 4 7 109.783 96.680 2.677 9.607 o                                             
-9 4 8 138.665 124.842 3.136 7.079 o                                            
-9 4 9 187.390 173.335 6.578 4.078 o                                            
-9 4 10 3.898 3.013 0.760 315.765 o                                             
-9 4 11 52.447 43.681 1.661 23.586 o                                            
-9 4 12 110.855 103.485 2.743 9.268 o                                           
-9 4 13 25.521 23.004 1.195 50.243 o                                            
-8 0 -6 1.076 1.667 0.673 715.981 o                                             
-8 0 -4 0.052 1.603 0.695 1060.230 o                                            
-8 0 -2 438.417 476.320 6.730 1.267 o                                           
-8 0 0 456.783 498.660 6.955 1.184 o                                            
-8 0 2 4.552 1.224 0.921 297.424 o                                              
-8 0 4 253.731 270.503 4.879 2.882 o                                            
-8 0 6 303.184 316.223 5.476 2.249 o                                            
-8 0 8 818.681 811.708 10.084 0.481 o                                           
-8 0 10 355.244 364.054 5.394 1.821 o                                           
-8 0 12 0.649 0.130 0.602 1348.340 o                                            
-8 0 14 173.542 191.599 3.640 4.843 o                                           
-8 0 16 201.431 205.908 5.784 3.783 o                                           
-8 0 18 843.914 878.836 15.188 0.419 o                                          
-8 0 20 0.564 1.017 0.791 829.535 o                                             
-8 0 22 2.421 1.719 1.124 338.455 o                                             
-8 0 24 2.836 1.818 1.124 315.338 o                                             
-8 0 26 2.393 2.347 1.058 342.047 o                                             
-8 0 28 443.709 431.676 11.073 1.178 o                                          
-8 1 -7 99.315 94.090 2.103 10.843 o                                            
-8 1 -6 8.537 7.971 0.792 151.290 o                                             
-8 1 -5 35.250 34.807 1.415 34.437 o                                            
-8 1 -4 234.287 229.693 3.596 3.463 o                                           
-8 1 -3 47.681 47.479 1.490 24.953 o                                            
-8 1 -2 17.467 15.860 0.969 75.017 o                                            
-8 1 -1 135.842 146.054 2.429 6.977 o                                           
-8 1 0 43.424 45.917 1.198 27.607 o                                             
-8 1 1 35.860 34.876 1.115 35.045 o                                             
-8 1 2 175.649 179.892 2.475 5.135 o                                            
-8 1 3 354.390 344.394 3.872 1.932 o                                            
-8 1 4 24.290 23.277 0.974 53.248 o                                             
-8 1 5 2.418 2.748 0.619 456.421 o                                              
-8 1 6 923.485 963.898 9.466 0.386 o                                            
-8 1 7 3187.900 3263.480 28.988 0.040 o                                         
-8 1 8 1307.600 1396.640 13.213 0.205 o                                         
-8 1 9 1041.670 1060.150 9.619 0.319 o                                          
-8 1 10 210.828 217.937 2.824 3.978 o                                           
-8 1 11 157.590 176.468 2.666 5.638 o                                           
-8 1 12 79.141 77.859 1.646 14.225 o                                            
-8 1 13 70.009 63.526 1.471 16.991 o                                            
-8 1 14 53.478 52.368 1.331 22.466 o                                            
-8 1 15 0.647 1.184 0.527 1127.450 o                                            
-8 1 16 112.293 115.828 2.230 9.021 o                                           
-8 1 17 74.353 72.943 1.921 15.027 o                                            
-8 1 18 16.821 17.770 1.209 71.016 o                                            
-8 1 19 37.054 36.337 1.586 32.191 o                                            
-8 1 20 31.361 31.002 1.454 38.503 o                                            
-8 1 21 10.254 8.001 0.882 131.227 o                                            
-8 1 22 0.079 -0.142 0.528 2820.730 o                                           
-8 1 23 60.974 65.335 1.679 18.388 o                                            
-8 1 24 0.250 0.460 0.485 2048.590 o                                            
-8 1 25 48.018 48.734 3.669 18.707 o                                            
-8 1 26 1.722 3.003 0.723 479.464 o                                             
-8 1 27 112.517 115.359 2.980 8.674 o                                           
-8 1 28 111.220 127.453 3.085 8.352 o                                           
-8 2 -7 72.533 71.238 2.288 15.030 o                                            
-8 2 -6 75.338 72.241 2.304 14.533 o                                            
-8 2 -5 90.634 97.061 2.702 11.076 o                                            
-8 2 -4 3.277 4.294 0.875 295.047 o                                             
-8 2 -3 1.747 4.389 1.009 335.063 o                                             
-8 2 -2 671.371 690.855 10.353 0.643 o                                          
-8 2 -1 263.409 274.504 5.164 2.746 o                                           
-8 2 0 6.093 12.727 1.363 125.301 o                                             
-8 2 1 924.511 921.059 13.121 0.381 o                                           
-8 2 2 36.629 33.259 1.746 32.712 o                                             
-8 2 3 237.441 258.210 6.179 2.966 o                                            
-8 2 4 853.067 915.680 16.221 0.399 o                                           
-8 2 5 745.058 682.830 12.772 0.560 o                                           
-8 2 6 1579.130 1487.290 24.735 0.147 o                                         
-8 2 7 84.884 116.268 3.116 10.438 o                                            
-8 2 8 1112.890 1058.220 13.137 0.288 o                                         
-8 2 9 103.638 118.137 2.774 9.244 o                                            
-8 2 10 116.284 119.582 2.892 8.382 o                                           
-8 2 11 262.306 245.497 4.881 2.921 o                                           
-8 2 12 143.827 161.259 3.175 6.190 o                                           
-8 2 13 106.065 104.921 2.442 9.706 o                                           
-8 2 14 129.200 131.398 2.766 7.482 o                                           
-8 2 15 170.615 166.510 3.763 5.186 o                                           
-8 2 16 13.652 11.296 1.246 91.105 o                                            
-8 2 17 69.049 67.825 3.900 13.424 o                                            
-8 2 18 29.856 30.607 2.677 32.467 o                                            
-8 2 19 9.531 8.462 1.686 102.759 o                                             
-8 2 20 124.201 123.223 5.255 6.712 o                                           
-8 2 21 0.231 0.132 1.025 750.478 o                                             
-8 2 22 0.880 -0.529 1.025 624.628 o                                            
-8 2 23 0.002 -0.496 0.992 891.861 o                                            
-8 2 24 37.982 32.723 2.380 29.278 o                                            
-8 2 25 25.497 26.112 2.049 41.893 o                                            
-8 2 26 66.302 68.665 2.117 16.459 o                                            
-8 2 27 0.502 0.430 0.760 1012.160 o                                            
-8 3 -7 302.697 311.764 9.751 1.941 o                                           
-8 3 -6 106.088 92.417 4.859 8.442 o                                            
-8 3 -5 114.003 106.035 5.255 7.453 o                                           
-8 3 -4 2.011 1.556 0.955 429.906 o                                             
-8 3 -3 23.325 20.939 1.702 50.303 o                                            
-8 3 -2 0.476 0.630 0.918 755.893 o                                             
-8 3 -1 32.784 31.034 2.040 34.373 o                                            
-8 3 0 161.917 167.216 7.850 4.181 o                                            
-8 3 1 331.877 343.815 8.511 1.816 o                                            
-8 3 2 2.360 -0.397 1.719 224.523 o                                             
-8 3 3 34.042 46.065 2.309 28.317 o                                             
-8 3 4 29.803 26.779 9.552 7.967 o                                              
-8 3 5 1878.310 1784.870 57.496 0.082 o                                         
-8 3 6 5.515 11.176 1.398 134.453 o                                             
-8 3 7 21.776 17.341 1.818 53.743 o                                             
-8 3 8 40.566 36.071 1.778 29.664 o                                             
-8 3 9 37.553 31.585 1.667 32.992 o                                             
-8 3 10 452.939 417.168 8.929 1.245 o                                           
-8 3 11 8.239 6.819 0.941 154.280 o                                             
-8 3 12 29.698 26.657 1.708 40.316 o                                            
-8 3 13 78.582 75.299 2.353 13.835 o                                            
-8 3 14 67.250 59.050 2.043 17.264 o                                            
-8 3 15 167.908 160.872 4.236 5.208 o                                           
-8 3 16 42.549 39.819 1.653 28.228 o                                            
-8 3 17 37.504 37.445 1.562 31.702 o                                            
-8 3 18 2.260 4.612 1.024 302.115 o                                             
-8 3 19 82.616 86.712 3.007 12.056 o                                            
-8 3 20 12.972 12.799 1.275 90.124 o                                            
-8 3 21 62.118 61.146 2.372 17.550 o                                            
-8 3 22 93.529 88.418 3.834 10.237 o                                            
-8 3 23 39.831 45.911 2.578 24.953 o                                            
-8 3 24 191.626 172.803 5.586 4.249 o                                           
-8 3 25 0.506 0.826 0.826 832.998 o                                             
-8 4 -7 45.559 43.201 3.074 21.831 o                                            
-8 4 -6 134.139 131.420 5.619 6.061 o                                           
-8 4 -5 59.568 50.836 3.404 16.961 o                                            
-8 4 -4 2.942 4.429 1.454 208.259 o                                             
-8 4 -3 1.362 3.008 1.487 260.161 o                                             
-8 4 -2 49.230 41.812 3.239 20.516 o                                            
-8 4 -1 79.742 79.626 4.429 11.041 o                                            
-8 4 0 54.063 55.067 3.669 16.947 o                                             
-8 4 1 6.635 3.900 1.620 142.895 o                                              
-8 4 2 82.868 88.913 4.793 10.025 o                                             
-8 4 3 34.033 40.023 2.154 30.466 o                                             
-8 4 4 1.706 1.520 1.520 265.158 o                                              
-8 4 5 115.909 120.487 4.776 7.363 o                                            
-8 4 6 270.639 247.870 13.601 1.861 o                                           
-8 4 7 37.638 39.413 2.061 29.212 o                                             
-8 4 8 733.072 692.840 16.874 0.524 o                                           
-8 4 9 20.965 21.452 2.016 49.710 o                                             
-8 4 10 1.873 1.554 1.124 375.685 o                                             
-8 4 11 381.072 353.371 20.658 0.968 o                                          
-8 4 12 51.346 55.787 2.303 20.712 o                                            
-8 4 13 163.952 140.845 3.833 5.695 o                                           
-8 4 14 122.314 137.974 5.536 6.373 o                                           
-8 4 15 12.806 18.192 3.107 46.513 o                                            
-8 4 16 13.114 13.226 1.151 91.499 o                                            
-8 4 17 78.505 73.861 3.752 12.275 o                                            
-8 4 18 1.139 3.423 1.030 395.892 o                                             
-8 4 19 117.977 115.001 4.842 7.352 o                                           
-8 4 20 20.130 13.995 1.317 66.157 o                                            
-8 4 21 101.608 89.079 3.834 9.636 o                                            
-8 5 -7 129.961 114.695 4.396 7.105 o                                           
-8 5 -6 27.925 29.550 2.215 37.187 o                                            
-8 5 -5 10.693 8.759 1.421 106.017 o                                            
-8 5 -4 3.275 3.900 1.190 247.698 o                                             
-8 5 -3 17.758 18.311 1.917 58.078 o                                            
-8 5 -2 1.256 0.859 1.058 487.615 o                                             
-8 5 -1 73.127 85.278 3.966 11.965 o                                            
-8 5 0 198.086 194.354 6.644 3.742 o                                            
-8 5 1 28.744 35.797 2.611 32.041 o                                             
-8 5 2 19.678 13.882 1.818 60.073 o                                             
-8 5 3 185.392 188.900 6.545 3.994 o                                            
-8 5 4 27.303 42.540 2.810 29.857 o                                             
-8 5 5 63.370 70.172 2.975 15.545 o                                             
-8 5 6 3.660 1.818 0.925 323.352 o                                              
-8 5 7 503.474 463.639 11.536 1.006 o                                           
-8 5 8 361.207 343.325 8.991 1.662 o                                            
-8 5 9 13.198 4.462 1.025 117.632 o                                             
-8 5 10 8.181 9.123 1.190 131.338 o                                             
-8 5 11 115.358 99.097 4.347 8.156 o                                            
-8 5 12 29.660 24.195 1.325 43.868 o                                            
-8 5 13 16.586 15.105 1.322 73.440 o                                            
-7 0 -5 0.220 1.853 0.788 810.019 o                                             
-7 0 -3 1345.740 1415.420 16.430 0.193 o                                        
-7 0 -1 6.980 6.911 0.916 171.025 o                                             
-7 0 1 28.923 40.736 1.253 37.475 o                                             
-7 0 3 369.652 406.936 4.901 1.675 o                                            
-7 0 5 54.325 53.288 1.379 22.000 o                                             
-7 0 7 52.940 52.867 1.377 22.483 o                                             
-7 0 9 666.695 662.268 8.457 0.681 o                                            
-7 0 11 899.591 922.172 13.004 0.393 o                                          
-7 0 13 4226.410 4294.610 53.362 0.023 o                                        
-7 0 15 10601.700 11104.800 165.136 0.004 o                                     
-7 0 17 251.350 254.381 8.974 2.504 o                                           
-7 0 19 2.317 3.924 1.038 311.580 o                                             
-7 0 21 17.892 16.175 1.481 66.428 o                                            
-7 0 23 1.362 -0.362 0.951 603.785 o                                            
-7 0 25 247.988 262.924 6.859 2.761 o                                           
-7 0 27 41.523 38.945 2.578 25.611 o                                            
-7 0 29 42.127 39.768 1.950 27.481 o                                            
-7 0 31 615.571 607.092 10.506 0.748 o                                          
-7 1 -6 150.679 161.157 3.170 5.969 o                                           
-7 1 -5 3.918 5.126 0.750 273.534 o                                             
-7 1 -4 17.362 20.349 1.163 67.165 o                                            
-7 1 -3 539.568 570.298 6.797 0.938 o                                           
-7 1 -2 16.316 15.634 0.909 79.598 o                                            
-7 1 -1 108.570 109.194 1.947 9.608 o                                           
-7 1 0 161.543 157.291 2.403 5.858 o                                            
-7 1 1 380.245 372.553 3.681 1.739 o                                            
-7 1 2 265.207 278.583 3.015 2.867 o                                            
-7 1 3 96.129 98.035 1.450 11.275 o                                             
-7 1 4 255.374 247.932 2.972 3.139 o                                            
-7 1 5 541.339 558.486 4.659 0.971 o                                            
-7 1 6 168.078 169.923 2.075 5.530 o                                            
-7 1 7 411.207 412.054 3.880 1.524 o                                            
-7 1 8 825.334 862.864 7.071 0.474 o                                            
-7 1 9 0.081 0.676 0.429 2484.020 o                                             
-7 1 10 199.837 193.437 2.810 4.401 o                                           
-7 1 11 1621.120 1670.160 15.523 0.142 o                                        
-7 1 12 19.213 20.595 0.969 64.806 o                                            
-7 1 13 31.479 41.070 1.170 35.760 o                                            
-7 1 14 832.443 829.235 9.211 0.471 o                                           
-7 1 15 0.004 1.062 0.519 1810.400 o                                            
-7 1 16 888.996 879.594 8.920 0.426 o                                           
-7 1 17 843.337 814.103 9.232 0.469 o                                           
-7 1 18 59.537 53.648 1.545 20.272 o                                            
-7 1 19 377.916 384.874 5.125 1.679 o                                           
-7 1 20 113.761 114.645 2.310 8.933 o                                           
-7 1 21 2.940 1.429 0.570 485.360 o                                             
-7 1 22 2.986 2.959 0.584 407.023 o                                             
-7 1 23 91.295 88.050 1.954 11.967 o                                            
-7 1 24 255.916 267.825 5.083 2.855 o                                           
-7 1 25 174.885 174.514 2.850 5.162 o                                           
-7 1 26 18.056 18.006 0.983 70.390 o                                            
-7 1 27 408.542 430.942 5.887 1.450 o                                           
-7 1 28 0.004 -0.049 0.499 3508.840 o                                           
-7 1 29 204.392 207.638 3.293 4.123 o                                           
-7 1 30 90.529 93.416 1.888 11.814 o                                            
-7 1 31 11.776 14.690 1.016 97.123 o                                            
-7 1 32 37.187 34.377 1.379 33.458 o                                            
-7 2 -6 17.362 19.549 1.346 65.757 o                                            
-7 2 -5 195.193 197.378 4.251 4.235 o                                           
-7 2 -4 37.604 38.605 1.748 30.648 o                                            
-7 2 -3 10.097 15.192 1.422 93.308 o                                            
-7 2 -2 595.900 586.489 9.069 0.807 o                                           
-7 2 -1 0.787 2.064 0.745 679.990 o                                             
-7 2 0 9.768 7.812 1.215 122.930 o                                              
-7 2 1 208.594 211.152 4.251 3.892 o                                            
-7 2 2 61.994 66.687 2.233 17.262 o                                             
-7 2 3 29.926 33.609 1.447 38.644 o                                             
-7 2 4 138.448 151.241 2.742 6.684 o                                            
-7 2 5 6.157 9.499 0.817 170.142 o                                              
-7 2 6 10.738 14.417 1.242 97.124 o                                             
-7 2 7 0.779 0.063 0.601 1275.230 o                                             
-7 2 8 157.828 155.270 3.208 5.828 o                                            
-7 2 9 91.634 98.192 2.461 11.112 o                                             
-7 2 10 620.310 600.501 8.246 0.774 o                                           
-7 2 11 0.990 1.475 0.682 754.199 o                                             
-7 2 12 14.932 16.763 1.103 79.386 o                                            
-7 2 13 6.584 6.497 0.956 177.177 o                                             
-7 2 14 139.029 148.335 3.623 6.441 o                                           
-7 2 15 480.448 478.116 7.954 1.129 o                                           
-7 2 16 30.467 34.723 2.197 33.795 o                                            
-7 2 17 23.221 27.390 1.981 44.072 o                                            
-7 2 18 68.205 68.156 3.999 13.344 o                                            
-7 2 19 14.459 13.915 2.049 66.472 o                                            
-7 2 20 35.496 30.475 2.776 29.007 o                                            
-7 2 21 31.153 30.343 2.677 31.812 o                                            
-7 2 22 0.246 -0.661 1.322 475.187 o                                            
-7 2 23 121.654 118.164 4.138 7.521 o                                           
-7 2 24 41.535 40.916 2.387 25.949 o                                            
-7 2 25 192.872 186.944 5.242 4.179 o                                           
-7 2 26 18.037 17.087 1.669 62.360 o                                            
-7 2 27 0.726 0.701 0.914 690.975 o                                             
-7 2 28 9.929 10.490 1.241 111.913 o                                            
-7 2 29 40.706 39.048 2.793 25.049 o                                            
-7 2 30 8.132 8.042 0.976 147.020 o                                             
-7 3 -6 107.583 99.821 5.222 7.904 o                                            
-7 3 -5 152.026 157.367 6.776 4.810 o                                           
-7 3 -4 0.261 0.397 1.388 415.509 o                                             
-7 3 -3 195.427 190.245 6.115 3.925 o                                           
-7 3 -2 11.790 13.717 2.347 65.966 o                                            
-7 3 -1 33.003 29.252 2.942 29.550 o                                            
-7 3 0 270.807 290.407 10.081 2.135 o                                           
-7 3 1 12.529 9.222 1.950 80.162 o                                              
-7 3 2 43.239 40.737 5.586 14.594 o                                             
-7 3 3 291.192 318.374 7.689 2.158 o                                            
-7 3 4 11.383 7.704 3.669 44.356 o                                              
-7 3 5 1996.780 2005.670 33.083 0.091 o                                         
-7 3 6 79.918 78.527 3.458 12.256 o                                             
-7 3 7 2341.460 2263.930 36.975 0.069 o                                         
-7 3 8 21.321 12.118 1.659 60.954 o                                             
-7 3 9 1.617 0.283 1.421 321.384 o                                              
-7 3 10 192.130 186.911 5.609 4.114 o                                           
-7 3 11 46.193 37.724 1.896 26.378 o                                            
-7 3 12 151.790 128.923 6.297 5.316 o                                           
-7 3 13 176.558 144.062 4.527 5.124 o                                           
-7 3 14 531.347 469.718 9.880 0.989 o                                           
-7 3 15 22.613 14.893 1.339 59.934 o                                            
-7 3 16 486.197 428.024 7.642 1.182 o                                           
-7 3 17 85.796 73.422 2.632 12.798 o                                            
-7 3 18 0.954 3.175 0.946 456.021 o                                             
-7 3 19 96.953 94.697 2.939 10.469 o                                            
-7 3 20 74.373 64.299 2.397 15.142 o                                            
-7 3 21 46.760 41.772 1.940 25.245 o                                            
-7 3 22 123.006 121.322 3.294 7.802 o                                           
-7 3 23 73.195 63.825 2.292 15.492 o                                            
-7 3 24 36.437 38.563 4.925 17.823 o                                            
-7 3 25 23.391 18.382 1.587 53.147 o                                            
-7 3 26 87.638 85.284 3.010 11.632 o                                            
-7 3 27 48.854 53.444 2.259 21.815 o                                            
-7 3 28 9.403 7.840 1.027 133.626 o                                             
-7 4 -6 2.258 3.669 1.587 209.994 o                                             
-7 4 -5 15.420 17.419 2.380 55.333 o                                            
-7 4 -4 0.469 1.884 1.355 364.709 o                                             
-7 4 -3 180.389 177.629 7.305 3.968 o                                           
-7 4 -2 129.467 110.828 5.619 6.547 o                                           
-7 4 -1 0.179 0.595 1.587 324.004 o                                             
-7 4 0 99.892 97.573 5.222 8.336 o                                              
-7 4 1 424.136 436.238 13.354 1.132 o                                           
-7 4 2 25.043 24.592 2.810 36.451 o                                             
-7 4 3 357.631 347.853 11.437 1.523 o                                           
-7 4 4 63.055 64.677 3.026 15.944 o                                             
-7 4 5 316.193 299.805 16.609 1.368 o                                           
-7 4 6 1.029 2.796 1.223 354.183 o                                              
-7 4 7 141.036 143.091 3.759 6.415 o                                            
-7 4 8 763.571 747.604 19.386 0.463 o                                           
-7 4 9 21.807 24.051 1.595 51.290 o                                             
-7 4 10 106.480 83.192 4.396 9.053 o                                            
-7 4 11 269.915 252.882 11.437 2.094 o                                          
-7 4 12 1156.060 1068.350 19.083 0.259 o                                        
-7 4 13 15.331 14.280 1.717 70.699 o                                            
-7 4 14 5.500 3.736 1.227 194.259 o                                             
-7 4 15 0.979 2.381 1.209 375.079 o                                             
-7 4 16 91.910 87.935 3.544 10.647 o                                            
-7 4 17 0.589 -0.513 1.064 640.688 o                                            
-7 4 18 20.239 14.511 1.655 60.799 o                                            
-7 4 19 42.827 33.938 2.211 27.504 o                                            
-7 4 20 10.804 17.040 1.674 80.567 o                                            
-7 4 21 25.131 21.121 1.792 47.096 o                                            
-7 4 22 3.922 4.251 2.595 95.422 o                                              
-7 4 23 2.311 0.767 0.946 441.904 o                                             
-7 4 24 27.066 23.865 1.667 44.464 o                                            
-7 4 25 12.777 7.960 1.306 101.047 o                                            
-7 5 -6 12.766 8.991 1.686 87.418 o                                             
-7 5 -5 13.339 15.105 1.983 69.069 o                                            
-7 5 -4 9.368 10.346 1.785 95.223 o                                             
-7 5 -3 12.901 13.982 2.016 70.761 o                                            
-7 5 -2 0.708 0.959 1.223 444.387 o                                             
-7 5 -1 161.753 146.988 6.016 4.978 o                                           
-7 5 0 21.928 23.798 2.479 42.377 o                                             
-7 5 1 0.162 0.661 1.322 450.888 o                                              
-7 5 2 26.326 34.045 2.876 32.181 o                                             
-7 5 3 13.293 9.751 1.851 79.671 o                                              
-7 5 4 2.725 2.092 1.004 345.656 o                                              
-7 5 5 15.609 19.412 1.719 64.165 o                                             
-7 5 6 510.674 514.313 29.467 0.529 o                                           
-7 5 7 104.674 108.349 5.123 7.913 o                                            
-7 5 8 285.883 304.818 9.751 2.046 o                                            
-7 5 9 589.328 615.188 16.527 0.678 o                                           
-7 5 10 132.084 149.632 6.214 5.589 o                                           
-7 5 11 180.179 182.752 7.007 4.009 o                                           
-7 5 12 20.402 16.561 1.538 60.128 o                                            
-7 5 13 20.731 13.858 1.435 63.461 o                                            
-7 5 14 60.349 53.203 2.859 17.766 o                                            
-7 5 15 13.993 13.951 1.388 81.763 o                                            
-7 5 16 23.088 26.732 1.774 46.381 o                                            
-7 5 17 8.492 10.351 0.890 136.045 o                                            
-7 5 18 5.360 5.872 1.055 194.511 o                                             
-7 5 19 4.575 6.425 1.054 204.186 o                                             
-7 5 20 83.581 63.827 5.404 10.127 o                                            
-7 6 -3 0.109 -0.264 0.992 854.713 o                                            
-7 6 -2 67.571 68.453 3.206 14.681 o                                            
-7 6 -1 55.468 59.827 3.041 17.688 o                                            
-7 6 0 48.864 49.679 2.810 20.878 o                                             
-7 6 1 10.091 12.626 1.620 92.852 o                                             
-7 6 2 92.276 101.077 4.132 9.611 o                                             
-7 6 3 7.120 6.049 1.388 143.920 o                                              
-7 6 4 67.324 61.909 3.206 15.188 o                                             
-7 6 5 9.901 12.560 1.686 91.663 o                                              
-7 6 6 8.514 6.611 1.388 129.004 o                                              
-7 6 7 122.839 137.932 5.090 6.583 o                                            
-7 6 8 34.634 31.070 2.347 31.591 o                                             
-7 6 9 13.141 15.766 1.818 72.313 o                                             
-7 6 10 70.284 67.429 3.371 14.127 o                                            
-6 0 -4 1366.100 1393.400 18.820 0.188 o                                        
-6 0 -2 656.794 657.523 9.521 0.684 o                                           
-6 0 0 1345.600 1391.530 16.731 0.194 o                                         
-6 0 2 62.502 66.554 2.074 17.412 o                                             
-6 0 4 434.723 450.337 5.017 1.355 o                                            
-6 0 6 329.140 324.583 4.098 2.127 o                                            
-6 0 8 442.647 412.041 5.817 1.371 o                                            
-6 0 10 303.721 335.638 4.168 2.253 o                                           
-6 0 12 4345.000 4213.050 45.187 0.023 o                                        
-6 0 14 1739.090 1608.620 23.399 0.128 o                                        
-6 0 16 567.779 612.986 11.359 0.792 o                                          
-6 0 18 2031.760 2052.410 32.686 0.088 o                                        
-6 0 20 139.139 136.517 4.055 6.490 o                                           
-6 0 22 1589.950 1626.690 26.598 0.137 o                                        
-6 0 24 870.715 890.722 15.753 0.399 o                                          
-6 0 26 3684.180 3848.550 59.073 0.028 o                                        
-6 0 28 1285.180 1362.380 22.472 0.197 o                                        
-6 0 30 568.377 588.675 10.786 0.817 o                                          
-6 0 32 0.242 1.381 0.619 1156.520 o                                            
-6 0 34 0.228 -0.337 0.583 2032.610 o                                           
-6 1 -5 0.809 2.211 0.442 905.396 o                                             
-6 1 -4 1035.790 1113.690 13.406 0.303 o                                        
-6 1 -3 15.272 19.344 1.572 67.355 o                                            
-6 1 -2 28.125 34.360 1.261 40.774 o                                            
-6 1 -1 17.267 20.713 1.866 57.609 o                                            
-6 1 0 10.143 6.145 0.669 148.385 o                                             
-6 1 1 487.391 501.804 4.274 1.151 o                                            
-6 1 2 384.724 407.822 3.284 1.650 o                                            
-6 1 3 2.245 2.216 0.342 594.060 o                                              
-6 1 4 1080.540 1064.790 7.555 0.309 o                                          
-6 1 5 117.673 119.287 1.532 8.816 o                                            
-6 1 6 75.507 69.786 1.335 15.603 o                                             
-6 1 7 2.190 5.857 0.407 390.147 o                                              
-6 1 8 1.835 4.706 0.425 466.247 o                                              
-6 1 9 141.944 134.651 1.620 7.146 o                                            
-6 1 10 49.809 57.856 1.006 23.209 o                                            
-6 1 11 37.004 47.059 0.946 31.029 o                                            
-6 1 12 382.103 413.307 3.941 1.635 o                                           
-6 1 13 108.337 91.817 1.554 10.442 o                                           
-6 1 14 215.857 197.648 2.920 4.055 o                                           
-6 1 15 212.538 211.967 3.442 3.930 o                                           
-6 1 16 920.864 916.681 10.059 0.396 o                                          
-6 1 17 561.517 568.315 6.816 0.902 o                                           
-6 1 18 575.256 567.955 6.834 0.880 o                                           
-6 1 19 501.080 499.325 6.205 1.093 o                                           
-6 1 20 862.335 859.034 9.631 0.443 o                                           
-6 1 21 1782.620 1834.320 18.737 0.118 o                                        
-6 1 22 559.747 599.491 7.198 0.875 o                                           
-6 1 23 1513.620 1544.600 14.864 0.162 o                                        
-6 1 24 114.822 116.918 2.216 8.836 o                                           
-6 1 25 22.000 22.938 1.335 54.228 o                                            
-6 1 26 83.703 84.961 1.821 13.060 o                                            
-6 1 27 7.725 5.269 0.688 185.356 o                                             
-6 1 28 37.650 40.568 1.333 31.494 o                                            
-6 1 29 11.077 8.435 0.713 127.902 o                                            
-6 1 30 259.743 263.104 3.731 2.955 o                                           
-6 1 31 18.076 18.235 0.853 71.416 o                                            
-6 1 32 79.513 78.178 1.606 14.181 o                                            
-6 1 33 0.365 0.275 0.394 2451.350 o                                            
-6 1 34 0.242 0.033 0.369 3657.540 o                                            
-6 2 -5 701.385 671.720 15.186 0.574 o                                          
-6 2 -4 491.951 463.497 8.493 1.107 o                                           
-6 2 -3 23.209 22.999 1.524 50.756 o                                            
-6 2 -2 34.639 26.676 1.540 37.208 o                                            
-6 2 -1 366.732 365.892 6.506 1.716 o                                           
-6 2 0 27.887 38.488 3.321 27.571 o                                             
-6 2 1 17.206 9.953 0.787 88.117 o                                              
-6 2 2 36.960 35.885 1.174 33.799 o                                             
-6 2 3 185.542 171.081 2.479 4.999 o                                            
-6 2 4 579.554 558.968 7.647 0.870 o                                            
-6 2 5 247.701 269.860 3.721 3.048 o                                            
-6 2 6 20.434 17.975 0.860 65.979 o                                             
-6 2 7 40.980 36.900 1.168 31.119 o                                             
-6 2 8 175.759 177.159 4.771 4.706 o                                            
-6 2 9 51.395 54.870 1.718 22.051 o                                             
-6 2 10 295.282 295.279 3.946 2.474 o                                           
-6 2 11 12.417 11.962 0.923 102.764 o                                           
-6 2 12 73.476 86.207 2.725 13.393 o                                            
-6 2 13 5.712 4.284 0.922 215.951 o                                             
-6 2 14 247.588 266.046 8.924 2.496 o                                           
-6 2 15 29.467 33.285 2.776 31.315 o                                            
-6 2 16 0.003 0.202 0.984 868.451 o                                             
-6 2 17 230.194 230.161 8.677 2.813 o                                           
-6 2 18 0.282 0.192 1.113 631.130 o                                             
-6 2 19 110.413 106.042 3.989 8.468 o                                           
-6 2 20 525.643 548.288 13.585 0.851 o                                          
-6 2 21 44.524 48.141 2.756 22.456 o                                            
-6 2 22 272.647 250.909 6.717 2.617 o                                           
-6 2 23 98.339 78.093 3.463 10.599 o                                            
-6 2 24 0.375 -0.210 1.100 644.613 o                                            
-6 2 25 76.351 75.331 6.875 8.452 o                                             
-6 2 26 44.398 43.919 2.574 23.741 o                                            
-6 2 27 239.105 248.667 19.221 1.406 o                                          
-6 2 28 79.857 78.582 3.207 12.553 o                                            
-6 2 29 94.436 95.891 7.239 6.945 o                                             
-6 2 30 92.986 97.714 3.351 10.342 o                                            
-6 2 31 72.503 80.326 2.851 13.730 o                                            
-6 2 32 248.510 251.839 5.539 2.961 o                                           
-6 2 33 0.544 1.482 0.685 888.562 o                                             
-6 3 -5 0.197 -0.165 1.322 480.365 o                                            
-6 3 -4 88.580 93.343 4.826 9.461 o                                             
-6 3 -3 506.768 508.129 14.510 0.885 o                                          
-6 3 -2 62.157 70.304 4.198 13.590 o                                            
-6 3 -1 70.739 63.562 3.999 13.316 o                                            
-6 3 0 169.638 162.185 4.802 4.999 o                                            
-6 3 1 8.221 6.570 1.901 105.036 o                                              
-6 3 2 497.875 545.510 11.018 0.956 o                                           
-6 3 3 1087.260 1098.890 20.311 0.269 o                                         
-6 3 4 225.023 235.971 6.158 3.221 o                                            
-6 3 5 16.810 28.683 4.115 28.988 o                                             
-6 3 6 551.398 536.158 11.017 0.876 o                                           
-6 3 7 724.760 698.145 13.532 0.562 o                                           
-6 3 8 371.702 359.860 10.280 1.520 o                                           
-6 3 9 1066.240 1045.770 19.372 0.285 o                                         
-6 3 10 207.433 230.892 7.638 3.205 o                                           
-6 3 11 79.807 63.212 3.072 13.609 o                                            
-6 3 12 9.320 8.680 1.153 125.649 o                                             
-6 3 13 1.251 4.303 0.837 421.812 o                                             
-6 3 14 144.285 127.891 4.941 6.102 o                                           
-6 3 15 359.375 326.891 16.709 1.230 o                                          
-6 3 16 279.762 269.871 11.850 1.957 o                                          
-6 3 17 214.002 205.143 10.527 2.739 o                                          
-6 3 18 146.638 156.764 4.860 5.635 o                                           
-6 3 19 69.047 65.986 3.454 14.254 o                                            
-6 3 20 229.324 208.465 5.807 3.385 o                                           
-6 3 21 4.027 6.996 1.327 181.391 o                                             
-6 3 22 233.623 231.529 6.247 3.137 o                                           
-6 3 23 5.281 1.698 1.061 242.038 o                                             
-6 3 24 417.922 378.437 8.583 1.415 o                                           
-6 3 25 6.110 2.534 1.126 204.848 o                                             
-6 3 26 18.202 21.420 1.792 56.467 o                                            
-6 3 27 1.157 -0.138 0.884 702.929 o                                            
-6 3 28 4.379 5.573 1.135 208.108 o                                             
-6 3 29 6.094 3.861 0.976 207.088 o                                             
-6 3 30 16.563 17.652 2.182 56.567 o                                            
-6 3 31 9.049 7.182 0.966 142.568 o                                             
-6 4 -5 25.788 27.633 2.810 34.920 o                                            
-6 4 -4 229.702 253.982 9.057 2.660 o                                           
-6 4 -3 123.010 135.188 6.148 6.080 o                                           
-6 4 -2 24.072 24.327 2.776 37.535 o                                            
-6 4 -1 206.462 200.964 7.834 3.347 o                                           
-6 4 0 273.769 252.263 9.090 2.342 o                                            
-6 4 1 1039.390 1066.960 26.740 0.260 o                                         
-6 4 2 1.007 1.554 1.719 238.811 o                                              
-6 4 3 65.363 73.742 4.528 12.492 o                                             
-6 4 4 1331.710 1328.610 32.359 0.172 o                                         
-6 4 5 6.188 7.404 1.983 109.747 o                                              
-6 4 6 1754.290 1782.290 29.682 0.114 o                                         
-6 4 7 3.533 3.619 1.192 244.018 o                                              
-6 4 8 329.842 313.869 7.628 1.957 o                                            
-6 4 9 31.525 26.953 1.716 38.605 o                                             
-6 4 10 18.127 25.480 1.677 54.752 o                                            
-6 4 11 19.872 24.106 1.657 53.379 o                                            
-6 4 12 38.243 35.415 2.462 28.157 o                                            
-6 4 13 11.911 13.888 3.024 51.526 o                                            
-6 4 14 24.139 24.449 2.091 43.653 o                                            
-6 4 15 469.559 431.826 19.287 0.850 o                                          
-6 4 16 7.448 9.835 1.605 114.257 o                                             
-6 4 17 1193.310 1078.830 57.728 0.135 o                                        
-6 4 18 354.279 332.225 19.683 1.072 o                                          
-6 4 19 61.686 57.375 5.768 11.493 o                                            
-6 4 20 33.103 29.855 3.818 24.506 o                                            
-6 4 21 533.500 460.498 10.018 0.991 o                                          
-6 4 22 808.485 769.996 19.121 0.436 o                                          
-6 4 23 104.650 108.955 3.958 8.731 o                                           
-6 4 24 7.643 8.106 0.989 151.262 o                                             
-6 4 25 30.175 27.192 1.455 41.163 o                                            
-6 4 26 20.080 21.781 1.255 59.147 o                                            
-6 4 27 0.756 2.278 0.689 707.309 o                                             
-6 4 28 83.412 80.976 2.133 13.091 o                                            
-6 5 -5 62.048 68.751 4.132 13.814 o                                            
-6 5 -4 140.352 146.129 6.280 5.393 o                                           
-6 5 -3 28.287 27.500 2.743 33.874 o                                            
-6 5 -2 5.499 2.743 1.454 178.326 o                                             
-6 5 -1 6.606 11.668 2.082 92.635 o                                             
-6 5 0 116.859 116.414 5.586 6.919 o                                            
-6 5 1 194.480 200.799 7.734 3.513 o                                            
-6 5 2 31.686 28.988 2.876 30.665 o                                             
-6 5 3 17.122 13.816 2.182 58.852 o                                             
-6 5 4 11.426 5.983 1.719 98.251 o                                              
-6 5 5 78.679 75.990 4.462 11.242 o                                             
-6 5 6 23.380 21.485 2.512 41.772 o                                             
-6 5 7 28.004 30.046 2.876 32.362 o                                             
-6 5 8 273.966 283.228 6.801 2.471 o                                            
-6 5 9 153.856 166.886 6.974 4.610 o                                            
-6 5 10 159.052 171.877 7.073 4.435 o                                           
-6 5 11 128.863 152.144 6.611 5.462 o                                           
-6 5 12 59.043 59.298 4.033 15.019 o                                            
-6 5 13 17.500 21.214 2.115 53.367 o                                            
-6 5 14 244.273 258.290 10.478 2.344 o                                          
-6 5 15 12.846 10.354 1.413 92.164 o                                            
-6 5 16 71.280 64.303 3.950 13.291 o                                            
-6 5 17 264.287 234.484 5.987 2.842 o                                           
-6 5 18 100.434 90.416 3.396 10.020 o                                           
-6 5 19 114.021 102.171 6.892 6.437 o                                           
-6 5 20 52.027 45.444 2.344 21.840 o                                            
-6 5 21 91.873 76.040 2.941 11.732 o                                            
-6 5 22 29.511 20.579 1.612 44.036 o                                            
-6 5 23 12.646 7.670 1.206 105.516 o                                            
-6 5 24 11.016 7.838 1.064 119.700 o                                            
-6 6 -5 0.676 3.272 1.256 349.233 o                                             
-6 6 -4 37.460 32.723 2.512 28.901 o                                            
-6 6 -3 2.803 2.314 1.190 290.238 o                                             
-6 6 -2 53.160 57.050 3.371 17.644 o                                            
-6 6 -1 53.306 49.216 3.140 18.987 o                                            
-6 6 0 79.651 72.255 3.867 12.092 o                                             
-6 6 1 88.272 83.493 4.165 10.501 o                                             
-6 6 2 79.786 70.470 3.801 12.253 o                                             
-6 6 3 33.085 30.145 2.545 31.594 o                                             
-6 6 4 15.975 18.104 1.491 68.465 o                                             
-6 6 5 115.556 118.494 3.598 8.096 o                                            
-6 6 6 11.678 10.211 1.270 101.996 o                                            
-6 6 7 180.918 188.735 4.791 4.479 o                                            
-6 6 8 21.390 23.394 1.669 51.587 o                                             
-6 6 9 19.965 30.398 1.796 47.688 o                                             
-6 6 10 2.931 2.293 0.908 353.817 o                                             
-6 6 11 0.057 0.009 0.824 1248.630 o                                            
-6 6 12 9.240 5.367 1.002 148.157 o                                             
-6 6 13 253.765 268.157 16.328 1.607 o                                          
-6 6 14 79.344 60.310 7.900 7.544 o                                             
-6 6 15 0.393 0.354 1.025 685.762 o                                             
-6 6 16 2.448 1.807 0.992 374.658 o                                             
-5 0 -3 2925.110 2971.650 54.137 0.043 o                                        
-5 0 -1 366.369 379.156 11.850 1.421 o                                          
-5 0 1 1838.100 1945.820 52.026 0.085 o                                         
-5 0 3 47.056 64.487 6.412 11.222 o                                             
-5 0 5 127.871 97.540 8.065 5.425 o                                             
-5 0 7 119.068 145.849 10.527 4.019 o                                           
-5 0 9 712.109 799.055 27.289 0.398 o                                           
-5 0 11 5986.130 5987.340 133.172 0.010 o                                       
-5 0 13 378.581 394.690 20.526 0.949 o                                          
-5 0 15 346.146 385.977 10.114 1.574 o                                          
-5 0 17 152.692 165.130 4.230 5.554 o                                           
-5 0 19 6.412 5.816 1.405 151.349 o                                             
-5 0 21 1136.420 1199.970 28.426 0.221 o                                        
-5 0 23 753.949 786.765 27.864 0.379 o                                          
-5 0 25 30.866 39.523 2.456 30.765 o                                            
-5 0 27 366.838 379.222 8.626 1.589 o                                           
-5 0 29 819.707 857.147 14.501 0.441 o                                          
-5 0 31 158.545 172.016 3.821 5.413 o                                           
-5 0 33 24.272 28.373 1.379 47.163 o                                            
-5 0 35 2.313 4.115 0.759 373.009 o                                             
-5 1 -4 349.070 374.960 8.158 1.692 o                                           
-5 1 -3 409.968 459.111 8.226 1.329 o                                           
-5 1 -2 2604.210 2677.520 42.318 0.054 o                                        
-5 1 -1 67.124 52.705 3.592 15.206 o                                            
-5 1 0 100.540 134.692 5.538 7.229 o                                            
-5 1 1 1392.300 1380.240 40.705 0.145 o                                         
-5 1 2 296.721 298.927 10.594 1.929 o                                           
-5 1 3 128.502 137.368 7.254 5.355 o                                            
-5 1 4 10.562 11.539 2.409 69.646 o                                             
-5 1 5 78.691 87.570 8.082 6.914 o                                              
-5 1 6 255.734 203.415 8.924 2.673 o                                            
-5 1 7 150.212 144.439 7.484 4.715 o                                            
-5 1 8 299.330 328.207 11.782 1.750 o                                           
-5 1 9 115.124 91.168 5.390 7.635 o                                             
-5 1 10 184.973 184.480 6.263 4.104 o                                           
-5 1 11 1394.880 1373.940 21.549 0.181 o                                        
-5 1 12 88.983 88.337 4.405 10.022 o                                            
-5 1 13 108.244 89.442 2.096 10.302 o                                           
-5 1 14 135.671 136.248 2.006 7.304 o                                           
-5 1 15 326.440 330.102 4.158 2.124 o                                           
-5 1 16 225.177 229.876 2.898 3.654 o                                           
-5 1 17 55.621 58.048 1.237 21.146 o                                            
-5 1 18 0.372 0.009 0.423 2657.240 o                                            
-5 1 19 57.123 59.153 1.494 20.260 o                                            
-5 1 20 1104.120 1093.000 10.009 0.293 o                                        
-5 1 21 1067.880 1096.510 10.936 0.302 o                                        
-5 1 22 1874.390 1944.270 18.205 0.108 o                                        
-5 1 23 83.861 86.641 1.876 12.905 o                                            
-5 1 24 806.500 841.848 8.840 0.486 o                                           
-5 1 25 6.817 9.318 0.762 165.195 o                                             
-5 1 26 94.962 90.553 1.852 11.541 o                                            
-5 1 27 1173.590 1250.750 11.399 0.250 o                                        
-5 1 28 51.139 52.654 1.442 22.972 o                                            
-5 1 29 439.374 478.113 5.584 1.288 o                                           
-5 1 30 441.957 437.253 5.174 1.349 o                                           
-5 1 31 16.631 20.221 0.883 72.298 o                                            
-5 1 32 421.639 427.137 4.861 1.438 o                                           
-5 1 33 314.677 327.722 4.262 2.202 o                                           
-5 1 34 5.474 5.431 0.610 235.491 o                                             
-5 1 35 0.432 0.938 0.388 1705.750 o                                            
-5 1 36 11.930 11.466 0.566 114.092 o                                           
-5 2 -4 479.581 468.947 33.169 0.486 o                                          
-5 2 -3 604.937 672.097 19.061 0.598 o                                          
-5 2 -2 17.810 24.046 3.398 36.131 o                                            
-5 2 -1 144.269 155.953 8.178 4.458 o                                           
-5 2 0 25.999 28.564 4.809 21.573 o                                             
-5 2 1 39.136 53.174 7.487 10.198 o                                             
-5 2 2 58.582 54.516 5.495 12.394 o                                             
-5 2 3 4464.120 4346.140 61.494 0.021 o                                         
-5 2 4 151.737 137.937 7.783 4.634 o                                            
-5 2 5 787.274 778.873 20.916 0.429 o                                           
-5 2 6 581.387 610.496 17.909 0.664 o                                           
-5 2 7 900.095 861.953 22.410 0.352 o                                           
-5 2 8 1239.130 1206.660 28.197 0.203 o                                         
-5 2 9 3.474 3.364 0.744 330.879 o                                              
-5 2 10 760.304 757.818 11.606 0.530 o                                          
-5 2 11 124.569 129.575 5.442 6.488 o                                           
-5 2 12 157.888 173.409 3.506 5.490 o                                           
-5 2 13 451.719 497.361 15.780 0.941 o                                          
-5 2 14 79.734 79.093 3.201 12.545 o                                            
-5 2 15 32.795 24.324 1.649 39.025 o                                            
-5 2 16 228.550 227.889 4.293 3.476 o                                           
-5 2 17 10.056 12.334 1.057 111.544 o                                           
-5 2 18 8.000 12.027 1.173 122.173 o                                            
-5 2 19 89.784 91.176 2.798 11.341 o                                            
-5 2 20 10.194 7.996 1.059 125.301 o                                            
-5 2 21 276.567 247.006 5.200 2.748 o                                           
-5 2 22 125.585 112.120 5.669 6.632 o                                           
-5 2 23 0.642 2.105 0.946 555.616 o                                             
-5 2 24 907.062 981.380 20.724 0.338 o                                          
-5 2 25 153.847 142.683 3.785 5.987 o                                           
-5 2 26 35.135 31.083 2.100 32.587 o                                            
-5 2 27 47.718 66.761 2.461 19.893 o                                            
-5 2 28 1857.270 1897.950 32.799 0.101 o                                        
-5 2 29 793.604 868.991 15.221 0.447 o                                          
-5 2 30 225.048 258.140 8.132 2.817 o                                           
-5 2 31 253.695 230.187 12.180 2.149 o                                          
-5 2 32 20.466 24.020 1.707 52.053 o                                            
-5 2 33 119.644 113.149 3.437 8.108 o                                           
-5 2 34 14.259 19.140 1.768 66.527 o                                            
-5 2 35 20.345 23.997 2.115 47.797 o                                            
-5 3 -4 0.068 0.833 0.939 815.439 o                                             
-5 3 -3 524.551 555.125 11.621 0.891 o                                          
-5 3 -2 281.300 277.830 7.258 2.394 o                                           
-5 3 -1 295.994 270.879 7.128 2.327 o                                           
-5 3 0 14.170 13.129 2.132 66.235 o                                             
-5 3 1 1689.930 1675.900 46.844 0.104 o                                         
-5 3 2 1.526 5.389 2.347 121.536 o                                              
-5 3 3 2136.020 2157.400 29.958 0.082 o                                         
-5 3 4 719.258 777.622 12.585 0.545 o                                           
-5 3 5 531.163 504.942 8.682 0.981 o                                            
-5 3 6 146.045 145.699 4.128 6.074 o                                            
-5 3 7 793.830 741.886 34.557 0.316 o                                           
-5 3 8 87.436 90.095 5.867 8.590 o                                              
-5 3 9 17.962 20.781 2.161 52.394 o                                             
-5 3 10 131.506 141.109 8.070 4.877 o                                           
-5 3 11 32.381 28.146 2.710 31.541 o                                            
-5 3 12 133.563 129.930 7.074 5.407 o                                           
-5 3 13 10.713 10.380 1.367 103.459 o                                           
-5 3 14 0.875 2.053 1.520 284.926 o                                             
-5 3 15 13.737 15.405 1.553 76.815 o                                            
-5 3 16 4.940 9.913 1.669 128.066 o                                             
-5 3 17 199.681 214.465 5.732 3.756 o                                           
-5 3 18 2.360 2.268 1.438 251.853 o                                             
-5 3 19 36.554 35.072 3.107 25.934 o                                            
-5 3 20 100.927 96.340 3.917 9.374 o                                            
-5 3 21 488.921 453.965 9.893 1.089 o                                           
-5 3 22 622.090 583.913 12.560 0.725 o                                          
-5 3 23 32.071 18.501 1.847 40.904 o                                            
-5 3 24 649.575 626.400 20.675 0.557 o                                          
-5 3 25 103.299 91.610 3.714 9.531 o                                            
-5 3 26 120.865 125.087 4.352 7.290 o                                           
-5 3 27 322.219 319.342 7.661 1.981 o                                           
-5 3 28 122.629 129.819 4.273 7.157 o                                           
-5 3 29 57.022 55.787 4.016 15.604 o                                            
-5 3 30 3.157 2.930 1.007 303.230 o                                             
-5 3 31 0.017 0.283 0.836 1151.340 o                                            
-5 3 32 53.970 54.793 2.229 20.328 o                                            
-5 3 33 50.920 47.228 1.950 22.865 o                                            
-5 4 -4 1391.670 1443.170 24.247 0.172 o                                        
-5 4 -3 1214.350 1219.420 34.028 0.190 o                                        
-5 4 -2 1217.200 1137.460 19.713 0.236 o                                        
-5 4 -1 4663.310 4714.700 72.103 0.018 o                                        
-5 4 0 1817.280 1835.670 29.974 0.108 o                                         
-5 4 1 208.358 214.205 7.569 3.300 o                                            
-5 4 2 828.928 790.231 14.549 0.454 o                                           
-5 4 3 393.595 385.734 9.338 1.450 o                                            
-5 4 4 386.805 369.815 8.168 1.554 o                                            
-5 4 5 705.876 713.772 13.427 0.572 o                                           
-5 4 6 0.310 -1.256 1.686 295.890 o                                             
-5 4 7 25.181 27.798 2.776 35.527 o                                             
-5 4 8 174.184 163.969 9.321 3.599 o                                            
-5 4 9 348.677 354.299 11.271 1.552 o                                           
-5 4 10 89.203 77.775 4.495 10.295 o                                            
-5 4 11 70.959 79.525 3.283 13.413 o                                            
-5 4 12 87.517 87.248 3.455 11.129 o                                            
-5 4 13 46.542 45.871 2.581 22.734 o                                            
-5 4 14 237.926 247.568 6.438 2.981 o                                           
-5 4 15 18.142 11.276 1.543 70.646 o                                            
-5 4 16 103.864 110.579 7.470 6.239 o                                           
-5 4 17 20.077 16.451 1.749 58.058 o                                            
-5 4 18 32.303 19.317 1.910 39.903 o                                            
-5 4 19 143.380 152.283 4.949 5.758 o                                           
-5 4 20 153.786 141.420 4.804 5.669 o                                           
-5 4 21 136.396 143.423 5.536 5.852 o                                           
-5 4 22 165.215 174.599 5.434 4.783 o                                           
-5 4 23 16.413 13.932 1.763 67.641 o                                            
-5 4 24 230.092 217.342 4.727 3.471 o                                           
-5 4 25 0.468 1.276 0.965 636.876 o                                             
-5 4 26 28.648 26.356 1.815 40.672 o                                            
-5 4 27 3.849 2.713 0.982 284.695 o                                             
-5 4 28 14.829 18.307 1.461 71.536 o                                            
-5 4 29 159.599 139.305 3.812 5.853 o                                           
-5 4 30 4.540 2.859 0.781 288.323 o                                             
-5 5 -4 565.946 571.327 16.328 0.729 o                                          
-5 5 -3 988.281 1044.980 26.410 0.276 o                                         
-5 5 -2 344.736 347.390 11.437 1.568 o                                          
-5 5 -1 268.886 269.947 9.652 2.253 o                                           
-5 5 0 446.450 456.433 13.816 1.050 o                                           
-5 5 1 23.024 24.327 2.843 37.716 o                                             
-5 5 2 66.363 57.315 4.099 14.048 o                                             
-5 5 3 10.786 6.941 1.950 90.362 o                                              
-5 5 4 107.431 108.150 5.553 7.484 o                                            
-5 5 5 188.032 181.397 7.470 3.787 o                                            
-5 5 6 3.514 1.587 1.620 200.688 o                                              
-5 5 7 236.154 232.067 8.693 2.751 o                                            
-5 5 8 111.270 107.556 5.520 7.358 o                                            
-5 5 9 170.822 178.686 7.338 4.099 o                                            
-5 5 10 7.844 9.146 1.414 123.132 o                                             
-5 5 11 123.434 129.882 4.324 7.097 o                                           
-5 5 12 15.355 21.026 1.849 60.994 o                                            
-5 5 13 11.694 12.013 1.511 90.763 o                                            
-5 5 14 105.193 120.158 4.124 8.282 o                                           
-5 5 15 55.480 55.506 2.791 18.674 o                                            
-5 5 16 161.968 154.773 4.779 5.281 o                                           
-5 5 17 0.526 -0.293 1.031 688.189 o                                            
-5 5 18 76.215 68.401 3.057 13.752 o                                            
-5 5 19 38.093 46.826 2.559 25.491 o                                            
-5 5 20 22.724 29.736 2.087 42.484 o                                            
-5 5 21 3.906 4.360 1.934 141.085 o                                             
-5 5 22 0.415 0.957 1.719 264.793 o                                             
-5 5 23 236.777 194.124 5.242 3.465 o                                           
-5 5 24 216.957 228.013 5.706 3.433 o                                           
-5 5 25 27.011 22.542 2.182 41.045 o                                            
-5 5 26 24.821 27.996 2.248 40.029 o                                            
-5 6 -4 31.800 34.045 2.942 28.989 o                                            
-5 6 -3 209.356 225.655 8.098 3.130 o                                           
-5 6 -2 7.298 5.156 1.653 129.263 o                                             
-5 6 -1 7.590 4.330 1.620 132.361 o                                             
-5 6 0 350.908 350.564 11.007 1.567 o                                           
-5 6 1 44.346 39.201 3.206 22.280 o                                             
-5 6 2 19.967 18.444 2.413 48.014 o                                             
-5 6 3 9.923 11.635 2.016 82.726 o                                              
-5 6 4 201.233 193.362 7.371 3.552 o                                            
-5 6 5 118.306 103.787 5.090 7.424 o                                            
-5 6 6 14.535 15.337 2.182 62.210 o                                             
-5 6 7 132.852 155.837 6.280 5.460 o                                            
-5 6 8 146.093 165.227 4.663 5.599 o                                            
-5 6 9 0.806 1.644 1.004 526.718 o                                              
-5 6 10 55.372 54.711 2.524 19.371 o                                            
-5 6 11 45.412 46.030 2.313 23.877 o                                            
-5 6 12 174.137 177.133 9.635 3.439 o                                           
-5 6 13 184.045 188.238 4.943 4.391 o                                           
-5 6 14 19.402 18.151 2.562 46.937 o                                            
-5 6 15 17.389 15.943 1.501 67.529 o                                            
-5 6 16 230.462 228.510 5.527 3.290 o                                           
-5 6 17 3.187 3.636 1.355 226.588 o                                             
-5 6 18 41.625 31.136 2.479 27.541 o                                            
-5 6 19 8.811 11.734 1.719 97.045 o                                             
-5 6 20 39.407 28.889 2.413 29.360 o                                            
-5 7 -4 97.152 75.626 3.404 10.850 o                                            
-5 7 -3 198.179 207.211 6.511 3.678 o                                           
-5 7 -2 325.644 326.666 9.123 1.843 o                                           
-5 7 -1 23.792 24.459 2.049 44.382 o                                            
-5 7 0 92.057 79.791 3.603 10.915 o                                             
-5 7 1 324.884 333.901 31.715 0.626 o                                           
-5 7 2 10.636 12.058 3.305 49.127 o                                             
-5 7 3 9.579 7.235 0.968 137.216 o                                              
-5 7 4 0.271 -0.010 0.777 1231.660 o                                            
-5 7 5 19.789 17.776 1.262 63.504 o                                             
-5 7 6 16.506 14.713 1.157 76.865 o                                             
-5 7 7 12.901 10.974 1.554 86.911 o                                             
-5 7 8 41.334 39.664 2.479 25.925 o                                             
-5 7 9 66.731 66.404 3.173 15.000 o                                             
-4 0 -2 9574.440 9655.180 121.669 0.005 o                                       
-4 0 0 2456.570 2596.190 36.918 0.061 o                                         
-4 0 2 3380.760 3490.170 81.807 0.029 o                                         
-4 0 4 172.957 189.986 7.219 4.010 o                                            
-4 0 6 1859.490 1739.790 30.506 0.108 o                                         
-4 0 8 1292.120 1204.050 24.452 0.204 o                                         
-4 0 10 402.149 408.302 11.965 1.275 o                                          
-4 0 12 1140.980 1035.010 23.206 0.254 o                                        
-4 0 14 42.069 38.276 5.784 14.345 o                                            
-4 0 16 1193.060 1090.790 37.714 0.191 o                                        
-4 0 18 7.117 14.081 4.264 36.500 o                                             
-4 0 20 2332.030 2300.370 42.179 0.067 o                                        
-4 0 22 4.007 0.277 1.472 227.936 o                                             
-4 0 24 569.079 568.914 17.849 0.697 o                                          
-4 0 26 611.806 602.661 18.576 0.629 o                                          
-4 0 28 55.297 61.018 7.949 8.457 o                                             
-4 0 30 42.090 42.155 2.430 25.350 o                                            
-4 0 32 0.631 0.291 1.058 612.855 o                                             
-4 0 34 60.483 70.261 6.578 9.832 o                                             
-4 0 36 418.436 428.638 10.957 1.248 o                                          
-4 0 38 96.702 90.001 2.372 11.086 o                                            
-4 1 -3 3849.320 3888.400 51.611 0.027 o                                        
-4 1 -2 479.692 523.701 8.307 1.073 o                                           
-4 1 -1 3273.550 3194.920 32.878 0.039 o                                        
-4 1 0 707.424 760.835 10.017 0.582 o                                           
-4 1 1 531.662 596.973 9.300 0.890 o                                            
-4 1 2 272.933 270.302 6.329 2.574 o                                            
-4 1 3 1695.490 1665.380 23.821 0.129 o                                         
-4 1 4 2449.270 2516.260 44.641 0.060 o                                         
-4 1 5 220.158 193.499 7.760 3.249 o                                            
-4 1 6 381.519 365.688 9.705 1.507 o                                            
-4 1 7 328.431 352.763 7.858 1.852 o                                            
-4 1 8 27.995 55.322 3.111 25.340 o                                             
-4 1 9 0.309 2.177 0.906 633.520 o                                              
-4 1 10 4345.270 4559.540 70.947 0.020 o                                        
-4 1 11 460.154 459.858 9.766 1.149 o                                           
-4 1 12 291.233 289.770 11.470 1.895 o                                          
-4 1 13 219.449 212.498 8.383 3.043 o                                           
-4 1 14 81.812 69.486 4.894 10.698 o                                            
-4 1 15 662.659 675.998 15.542 0.599 o                                          
-4 1 16 108.812 88.948 5.265 8.072 o                                            
-4 1 17 793.236 752.744 11.109 0.512 o                                          
-4 1 18 20.598 11.753 0.770 74.166 o                                            
-4 1 19 928.798 969.875 9.465 0.382 o                                           
-4 1 20 34.935 31.761 1.717 34.370 o                                            
-4 1 21 172.530 184.494 5.073 4.623 o                                           
-4 1 22 260.141 263.696 4.757 2.864 o                                           
-4 1 23 137.854 137.471 3.167 6.844 o                                           
-4 1 24 605.562 622.263 7.754 0.785 o                                           
-4 1 25 161.180 159.401 2.746 5.769 o                                           
-4 1 26 611.390 642.110 7.229 0.770 o                                           
-4 1 27 52.714 60.847 1.877 20.562 o                                            
-4 1 28 23.294 16.881 0.948 60.492 o                                            
-4 1 29 2097.250 2111.640 25.851 0.087 o                                        
-4 1 30 68.362 59.235 2.360 16.587 o                                            
-4 1 31 67.958 71.637 1.861 16.223 o                                            
-4 1 32 54.349 49.989 1.662 22.003 o                                            
-4 1 33 40.828 35.865 1.368 30.930 o                                            
-4 1 34 194.965 201.972 3.446 4.326 o                                           
-4 1 35 14.196 17.752 0.922 82.945 o                                            
-4 1 36 20.898 22.088 0.846 60.859 o                                            
-4 1 37 16.592 16.134 0.647 80.880 o                                            
-4 2 -3 2673.120 2637.690 68.156 0.045 o                                        
-4 2 -2 89.777 82.572 5.451 9.087 o                                             
-4 2 -1 52.500 59.015 4.606 14.685 o                                            
-4 2 0 1350.890 1396.560 23.722 0.182 o                                         
-4 2 1 444.391 428.475 10.665 1.195 o                                           
-4 2 2 97.908 93.257 4.597 9.097 o                                              
-4 2 3 979.571 837.438 16.366 0.361 o                                           
-4 2 4 1032.180 1145.750 20.386 0.277 o                                         
-4 2 5 1131.880 1130.910 20.218 0.254 o                                         
-4 2 6 0.222 21.013 8.445 11.590 o                                              
-4 2 7 2410.370 2278.710 102.184 0.040 o                                        
-4 2 8 63.510 53.708 4.369 14.114 o                                             
-4 2 9 1875.130 2035.890 55.067 0.079 o                                         
-4 2 10 1692.210 1712.960 49.679 0.100 o                                        
-4 2 11 8.330 15.766 3.834 40.924 o                                             
-4 2 12 1.475 3.438 2.446 120.614 o                                             
-4 2 13 193.356 177.926 12.527 2.612 o                                          
-4 2 14 370.819 391.946 19.931 0.988 o                                          
-4 2 15 2.110 2.866 0.666 466.490 o                                             
-4 2 16 10.094 13.965 1.243 101.314 o                                           
-4 2 17 153.432 158.543 4.608 5.508 o                                           
-4 2 18 12.110 14.079 1.112 94.870 o                                            
-4 2 19 964.591 1030.190 15.757 0.333 o                                         
-4 2 20 186.981 187.870 4.068 4.515 o                                           
-4 2 21 32.681 34.626 2.033 33.342 o                                            
-4 2 22 0.687 1.497 1.088 497.420 o                                             
-4 2 23 420.919 440.693 7.813 1.337 o                                           
-4 2 24 0.034 0.809 0.822 1029.990 o                                            
-4 2 25 303.538 305.513 6.107 2.241 o                                           
-4 2 26 7.947 5.884 1.066 156.179 o                                             
-4 2 27 354.293 376.493 7.038 1.723 o                                           
-4 2 28 2328.640 2391.350 42.426 0.066 o                                        
-4 2 29 100.152 123.244 5.108 7.787 o                                           
-4 2 30 679.448 605.212 12.494 0.654 o                                          
-4 2 31 413.983 408.069 7.117 1.433 o                                           
-4 2 32 4.583 2.400 0.893 278.250 o                                             
-4 2 33 267.785 273.239 5.918 2.644 o                                           
-4 2 34 249.340 261.930 5.084 2.949 o                                           
-4 2 35 48.984 56.009 2.777 20.135 o                                            
-4 2 36 142.652 162.920 5.718 5.347 o                                           
-4 3 -3 818.516 697.651 33.086 0.327 o                                          
-4 3 -2 125.260 124.751 7.488 5.468 o                                           
-4 3 -1 969.551 937.029 33.119 0.260 o                                          
-4 3 0 1264.030 1201.220 27.788 0.201 o                                         
-4 3 1 491.133 565.313 16.948 0.806 o                                           
-4 3 2 19.578 41.977 4.297 24.274 o                                             
-4 3 3 190.787 183.592 7.504 3.726 o                                            
-4 3 4 2985.830 2875.040 56.007 0.042 o                                         
-4 3 5 2177.230 2268.170 44.502 0.071 o                                         
-4 3 6 121.858 140.456 7.850 5.186 o                                            
-4 3 7 1056.000 957.257 33.450 0.239 o                                          
-4 3 8 1.012 -0.024 1.377 381.082 o                                             
-4 3 9 78.450 69.147 3.361 13.041 o                                             
-4 3 10 9.750 9.154 1.065 124.059 o                                             
-4 3 11 235.210 232.177 6.282 3.111 o                                           
-4 3 12 4.611 2.323 0.673 312.839 o                                             
-4 3 13 32.043 31.898 1.838 35.676 o                                            
-4 3 14 36.777 37.604 1.889 30.804 o                                            
-4 3 15 123.631 148.479 4.090 6.829 o                                           
-4 3 16 196.087 211.878 10.380 2.886 o                                          
-4 3 17 205.733 228.908 9.146 2.959 o                                           
-4 3 18 12.909 10.853 0.956 102.343 o                                           
-4 3 19 0.001 0.924 0.668 1386.540 o                                            
-4 3 20 221.669 219.456 4.115 3.650 o                                           
-4 3 21 4.099 3.751 0.780 288.250 o                                             
-4 3 22 163.231 169.892 3.616 5.367 o                                           
-4 3 23 2.123 2.361 0.752 460.518 o                                             
-4 3 24 58.381 59.755 2.069 18.987 o                                            
-4 3 25 7.861 6.881 0.924 159.243 o                                             
-4 3 26 81.506 82.634 2.756 12.639 o                                            
-4 3 27 350.440 354.958 6.614 1.810 o                                           
-4 3 28 51.946 60.283 2.266 20.070 o                                            
-4 3 29 90.282 85.968 3.655 10.756 o                                            
-4 3 30 508.441 528.589 9.551 0.984 o                                           
-4 3 31 176.921 181.696 8.776 3.602 o                                           
-4 3 32 47.786 40.036 2.182 24.486 o                                            
-4 3 33 32.068 29.550 2.182 34.514 o                                            
-4 3 34 14.066 16.824 1.620 72.576 o                                            
-4 4 -3 79.956 77.998 3.691 12.000 o                                            
-4 4 -2 1738.010 1750.760 46.625 0.099 o                                        
-4 4 -1 337.104 369.091 8.350 1.745 o                                           
-4 4 0 8.135 7.462 1.522 121.695 o                                              
-4 4 1 887.295 798.863 15.371 0.416 o                                           
-4 4 2 277.405 283.445 7.577 2.371 o                                            
-4 4 3 153.930 161.835 5.398 5.195 o                                            
-4 4 4 469.236 481.665 9.904 1.101 o                                            
-4 4 5 414.389 430.958 9.980 1.294 o                                            
-4 4 6 145.488 152.039 7.024 4.909 o                                            
-4 4 7 0.719 0.209 1.159 523.537 o                                              
-4 4 8 235.972 230.479 12.577 2.190 o                                           
-4 4 9 1134.300 1073.510 28.485 0.233 o                                         
-4 4 10 122.478 152.426 5.740 6.039 o                                           
-4 4 11 5.994 5.586 1.620 140.964 o                                             
-4 4 12 33.151 33.545 4.165 22.220 o                                            
-4 4 13 1.849 4.888 1.228 269.814 o                                             
-4 4 14 8.354 6.812 1.950 101.419 o                                             
-4 4 15 301.987 303.549 7.292 2.169 o                                           
-4 4 16 0.714 0.364 1.024 622.567 o                                             
-4 4 17 66.624 58.420 3.553 14.936 o                                            
-4 4 18 7.181 4.757 1.332 153.990 o                                             
-4 4 19 58.575 64.518 3.162 16.451 o                                            
-4 4 20 622.514 605.107 12.455 0.714 o                                          
-4 4 21 110.583 109.916 4.215 8.209 o                                           
-4 4 22 16.784 12.935 1.783 67.561 o                                            
-4 4 23 5.279 7.198 1.464 151.757 o                                             
-4 4 24 87.895 83.168 2.819 11.885 o                                            
-4 4 25 0.006 0.674 0.825 1072.550 o                                            
-4 4 26 56.031 51.166 3.239 17.974 o                                            
-4 4 27 6.539 9.420 1.587 122.701 o                                             
-4 4 28 4.246 6.313 1.355 180.454 o                                             
-4 4 29 43.201 32.550 1.645 29.685 o                                            
-4 4 30 164.217 145.666 5.156 5.220 o                                           
-4 4 31 95.273 123.091 4.462 8.501 o                                            
-4 4 32 23.950 26.277 1.785 45.581 o                                            
-4 5 -3 11.946 11.503 2.148 73.127 o                                            
-4 5 -2 860.056 872.079 22.840 0.363 o                                          
-4 5 -1 20.047 15.171 2.479 49.023 o                                            
-4 5 0 2728.610 2726.770 61.413 0.046 o                                         
-4 5 1 1939.080 1989.610 46.175 0.085 o                                         
-4 5 2 676.877 713.291 19.402 0.526 o                                           
-4 5 3 1.205 1.785 1.785 217.572 o                                              
-4 5 4 231.570 215.970 8.429 2.903 o                                            
-4 5 5 3792.720 3807.610 83.823 0.024 o                                         
-4 5 6 1116.240 1093.900 27.533 0.238 o                                         
-4 5 7 1402.740 1368.640 33.219 0.159 o                                         
-4 5 8 166.134 177.992 7.437 4.151 o                                            
-4 5 9 305.537 308.619 10.544 1.869 o                                           
-4 5 10 247.788 258.675 9.354 2.466 o                                           
-4 5 11 183.616 199.142 6.264 4.007 o                                           
-4 5 12 128.454 138.861 4.476 6.657 o                                           
-4 5 13 31.282 41.789 3.190 26.258 o                                            
-4 5 14 32.486 30.427 2.138 34.210 o                                            
-4 5 15 47.139 52.051 2.711 21.297 o                                            
-4 5 16 527.816 521.454 10.821 0.929 o                                          
-4 5 17 114.661 126.293 4.289 7.570 o                                           
-4 5 18 79.619 69.743 4.429 11.475 o                                            
-4 5 19 225.529 228.663 8.693 2.858 o                                           
-4 5 20 96.430 100.019 5.322 8.368 o                                            
-4 5 21 1.997 1.785 1.520 252.044 o                                             
-4 5 22 3.655 3.900 1.653 175.010 o                                             
-4 5 23 14.057 15.700 2.281 60.864 o                                            
-4 5 24 4.898 1.785 1.421 200.370 o                                             
-4 5 26 104.900 91.921 3.867 9.299 o                                            
-4 5 27 83.758 94.499 3.768 10.830 o                                            
-4 5 28 13.783 16.097 1.487 77.000 o                                            
-4 6 -3 107.756 104.250 5.388 7.673 o                                           
-4 6 -2 0.789 -1.917 2.115 183.137 o                                            
-4 6 -1 334.932 343.027 11.139 1.631 o                                          
-4 6 0 212.332 217.590 8.263 3.111 o                                            
-4 6 1 2072.000 2106.260 48.390 0.076 o                                         
-4 6 2 301.384 302.240 10.246 1.929 o                                           
-4 6 3 1830.810 1882.880 43.697 0.094 o                                         
-4 6 4 200.319 206.154 7.966 3.361 o                                            
-4 6 5 756.375 788.487 20.724 0.444 o                                           
-4 6 6 573.026 585.440 16.361 0.713 o                                           
-4 6 7 469.996 507.236 14.676 0.938 o                                           
-4 6 8 20.789 17.915 2.380 47.771 o                                             
-4 6 9 8.476 11.270 1.414 111.845 o                                             
-4 6 10 20.092 17.353 2.347 49.375 o                                            
-4 6 11 113.735 122.330 5.652 6.885 o                                           
-4 6 12 19.039 19.237 2.380 49.082 o                                            
-4 6 13 94.418 89.442 4.760 9.280 o                                             
-4 6 14 82.480 84.385 4.594 10.440 o                                            
-4 6 15 11.697 13.982 2.082 72.230 o                                            
-4 6 16 0.017 0.165 1.256 542.625 o                                             
-4 6 17 102.349 105.903 5.090 8.109 o                                           
-4 6 18 99.538 106.399 4.991 8.314 o                                            
-4 6 19 16.505 13.684 1.950 64.272 o                                            
-4 6 20 0.119 0.165 1.190 586.258 o                                             
-4 6 21 13.774 9.619 1.653 83.581 o                                             
-4 6 22 0.007 0.005 0.654 2032.750 o                                            
-4 6 23 96.577 94.929 3.537 10.026 o                                            
-4 7 -3 9.137 9.255 1.587 106.804 o                                             
-4 7 -2 56.947 55.992 3.239 17.336 o                                            
-4 7 -1 6.421 6.214 1.454 145.597 o                                             
-4 7 0 0.601 1.058 1.124 510.592 o                                              
-4 7 1 101.129 110.134 4.694 8.363 o                                            
-4 7 2 254.412 243.504 7.834 2.669 o                                            
-4 7 3 547.383 553.478 14.610 0.796 o                                           
-4 7 4 701.119 731.073 18.279 0.517 o                                           
-4 7 5 80.098 71.131 3.702 12.316 o                                             
-4 7 6 53.379 51.761 3.140 18.698 o                                             
-4 7 7 214.742 226.085 7.371 3.198 o                                            
-4 7 8 8.410 9.420 1.587 110.481 o                                              
-4 7 9 1.696 1.454 1.124 391.141 o                                              
-4 7 10 66.813 62.570 3.305 15.046 o                                            
-4 7 11 27.257 25.154 2.182 39.700 o                                            
-4 7 12 0.788 0.231 1.058 591.708 o                                             
-4 7 13 1.842 0.430 0.992 483.440 o                                             
-4 7 14 47.981 49.051 2.810 21.193 o                                            
-3 0 -1 233.397 250.982 5.223 3.164 o                                           
-3 0 1 2204.990 2258.650 36.505 0.074 o                                         
-3 0 3 2443.590 2449.570 33.540 0.064 o                                         
-3 0 5 5212.100 4952.230 133.849 0.013 o                                        
-3 0 7 1391.610 1144.720 25.705 0.190 o                                         
-3 0 9 2518.000 2293.670 32.404 0.065 o                                         
-3 0 11 115.575 152.882 5.129 6.556 o                                           
-3 0 13 0.001 -0.039 1.016 849.192 o                                            
-3 0 15 841.186 980.724 22.846 0.350 o                                          
-3 0 17 317.954 340.594 12.361 1.611 o                                          
-3 0 19 188.767 197.593 9.723 3.156 o                                           
-3 0 21 530.334 521.454 11.829 0.904 o                                          
-3 0 23 6.631 5.629 1.580 137.682 o                                             
-3 0 25 1136.910 1186.890 20.974 0.244 o                                        
-3 0 27 102.406 103.034 3.899 9.083 o                                           
-3 0 29 115.611 118.078 4.196 7.770 o                                           
-3 0 31 1.357 0.601 1.039 501.489 o                                             
-3 0 33 19.298 15.402 1.540 63.380 o                                            
-3 0 35 597.180 630.096 15.965 0.673 o                                          
-3 0 37 620.593 612.445 15.072 0.673 o                                          
-3 1 -2 131.837 123.047 3.503 7.265 o                                           
-3 1 -1 214.879 218.205 3.504 3.836 o                                           
-3 1 0 849.936 762.503 8.518 0.485 o                                            
-3 1 1 238.906 276.407 4.982 2.993 o                                            
-3 1 2 4183.620 4193.020 42.192 0.024 o                                         
-3 1 3 2648.270 2499.300 26.958 0.060 o                                         
-3 1 4 2729.910 2575.140 27.389 0.056 o                                         
-3 1 5 4068.520 3892.020 44.391 0.026 o                                         
-3 1 6 89.759 81.841 2.934 11.663 o                                             
-3 1 7 4501.690 4549.480 102.366 0.017 o                                        
-3 1 8 1.970 5.682 1.425 220.117 o                                              
-3 1 9 188.254 191.284 5.773 4.106 o                                            
-3 1 10 1226.840 1342.870 18.626 0.216 o                                        
-3 1 11 28.056 11.040 1.362 53.824 o                                            
-3 1 12 2297.070 2348.840 36.361 0.070 o                                        
-3 1 13 151.795 133.577 4.629 5.905 o                                           
-3 1 14 1768.830 1643.800 23.176 0.124 o                                        
-3 1 15 68.677 59.513 3.268 15.061 o                                            
-3 1 16 1154.280 1149.250 18.462 0.252 o                                        
-3 1 17 218.226 247.362 8.153 2.926 o                                           
-3 1 18 13.895 16.436 2.374 58.730 o                                            
-3 1 19 1343.200 1392.400 26.003 0.179 o                                        
-3 1 20 15.389 21.893 1.109 70.727 o                                            
-3 1 21 10.296 11.891 0.911 115.640 o                                           
-3 1 22 269.028 290.760 4.483 2.678 o                                           
-3 1 23 161.430 158.865 3.135 5.684 o                                           
-3 1 24 544.763 535.360 7.792 0.945 o                                           
-3 1 25 4.336 5.157 0.866 245.559 o                                             
-3 1 26 0.020 -0.355 0.719 1671.930 o                                           
-3 1 27 422.751 443.099 6.902 1.356 o                                           
-3 1 28 33.915 35.904 1.818 33.238 o                                            
-3 1 29 10.231 8.280 1.402 110.742 o                                            
-3 1 30 124.916 141.526 4.751 6.610 o                                           
-3 1 31 40.034 46.891 4.396 18.209 o                                            
-3 1 32 38.182 38.488 3.157 24.515 o                                            
-3 1 33 59.843 57.249 4.297 14.503 o                                            
-3 1 34 45.895 44.075 1.499 26.278 o                                            
-3 1 35 2.069 1.252 0.570 619.476 o                                             
-3 1 36 376.446 373.922 6.035 1.677 o                                           
-3 1 37 77.327 74.351 2.723 13.651 o                                            
-3 1 38 81.156 68.735 1.777 14.475 o                                            
-3 2 -2 68.402 76.071 4.486 12.142 o                                            
-3 2 -1 312.597 301.634 8.178 2.043 o                                           
-3 2 0 1024.320 1013.390 25.298 0.276 o                                         
-3 2 1 2512.410 2333.630 33.569 0.064 o                                         
-3 2 2 192.095 213.236 6.283 3.768 o                                            
-3 2 3 570.525 527.462 17.006 0.734 o                                           
-3 2 4 79.480 110.855 9.123 5.756 o                                             
-3 2 5 9910.570 10028.900 126.515 0.004 o                                       
-3 2 6 14914.900 15864.700 197.026 0.002 o                                      
-3 2 7 544.209 589.743 17.386 0.721 o                                           
-3 2 8 775.845 800.899 24.129 0.401 o                                           
-3 2 9 671.654 631.021 22.179 0.520 o                                           
-3 2 10 84.048 80.815 7.173 7.681 o                                             
-3 2 11 1655.480 1660.630 47.002 0.106 o                                        
-3 2 12 3.250 4.503 1.497 195.877 o                                             
-3 2 13 94.442 120.206 9.371 5.174 o                                            
-3 2 14 0.165 2.214 1.482 323.838 o                                             
-3 2 15 0.662 5.764 1.928 170.256 o                                             
-3 2 16 233.292 266.817 11.120 2.300 o                                          
-3 2 17 178.866 197.822 4.487 4.495 o                                           
-3 2 18 305.110 319.768 6.018 2.190 o                                           
-3 2 19 473.389 483.006 7.418 1.152 o                                           
-3 2 20 241.530 246.284 4.048 3.224 o                                           
-3 2 21 353.007 367.743 5.383 1.823 o                                           
-3 2 22 996.402 1026.100 11.975 0.335 o                                         
-3 2 23 214.869 231.616 9.904 2.735 o                                           
-3 2 24 477.539 485.926 8.580 1.112 o                                           
-3 2 25 186.121 188.542 4.458 4.449 o                                           
-3 2 26 381.467 400.801 7.388 1.550 o                                           
-3 2 27 759.248 748.277 14.316 0.512 o                                          
-3 2 28 338.120 355.880 6.778 1.859 o                                           
-3 2 29 0.312 -0.126 0.869 996.501 o                                            
-3 2 30 219.722 233.087 5.009 3.466 o                                           
-3 2 31 138.664 146.777 4.140 6.295 o                                           
-3 2 32 26.850 25.651 1.498 44.967 o                                            
-3 2 33 141.464 146.934 4.760 5.967 o                                           
-3 2 34 109.417 106.161 4.495 8.179 o                                           
-3 2 35 156.928 161.472 4.020 5.548 o                                           
-3 2 36 16.860 15.785 1.306 72.064 o                                            
-3 2 37 277.465 279.334 7.734 2.369 o                                           
-3 3 -2 829.864 809.673 22.823 0.387 o                                          
-3 3 -1 715.001 733.534 18.859 0.501 o                                          
-3 3 0 4.561 7.682 2.314 99.785 o                                               
-3 3 1 121.070 129.394 6.882 5.833 o                                            
-3 3 2 63.876 67.862 5.001 12.148 o                                             
-3 3 3 420.913 462.095 18.460 0.922 o                                           
-3 3 4 109.420 104.896 6.308 6.940 o                                            
-3 3 5 0.440 0.064 1.307 462.155 o                                              
-3 3 6 512.904 511.659 15.297 0.854 o                                           
-3 3 7 159.976 160.690 7.956 4.231 o                                            
-3 3 8 0.068 0.950 1.501 355.080 o                                              
-3 3 9 95.077 100.480 6.362 7.546 o                                             
-3 3 10 1236.600 1348.960 29.658 0.189 o                                        
-3 3 11 167.768 179.858 8.740 3.741 o                                           
-3 3 12 183.229 195.066 9.290 3.324 o                                           
-3 3 13 707.512 773.806 22.132 0.459 o                                          
-3 3 14 379.092 435.686 13.530 1.227 o                                          
-3 3 15 13.990 20.775 2.540 52.365 o                                            
-3 3 16 127.697 108.878 2.651 8.158 o                                           
-3 3 17 151.142 167.580 4.536 5.470 o                                           
-3 3 18 381.495 401.855 6.350 1.587 o                                           
-3 3 19 53.969 57.350 1.769 20.887 o                                            
-3 3 20 276.174 287.335 6.958 2.425 o                                           
-3 3 21 14.161 15.878 1.126 83.021 o                                            
-3 3 22 65.241 55.785 2.080 17.927 o                                            
-3 3 23 8.960 8.541 0.961 137.187 o                                             
-3 3 24 148.385 158.363 3.914 5.873 o                                           
-3 3 25 12.258 9.852 1.138 103.725 o                                            
-3 3 26 58.852 50.833 2.438 19.199 o                                            
-3 3 27 943.907 981.776 24.377 0.307 o                                          
-3 3 28 13.662 13.738 1.377 83.490 o                                            
-3 3 29 1.183 1.019 0.827 641.230 o                                             
-3 3 30 100.521 110.422 3.479 9.266 o                                           
-3 3 31 7.720 8.938 2.248 87.038 o                                              
-3 3 32 13.243 13.930 1.262 87.166 o                                            
-3 3 33 246.224 265.860 5.701 2.896 o                                           
-3 3 34 135.378 133.923 3.435 6.918 o                                           
-3 3 35 555.030 558.171 13.816 0.800 o                                          
-3 4 -2 447.753 447.507 9.198 1.211 o                                           
-3 4 -1 17.950 17.771 1.704 61.360 o                                            
-3 4 0 12.231 10.738 1.768 83.836 o                                             
-3 4 1 208.810 184.952 5.584 3.867 o                                            
-3 4 2 24.852 34.293 3.284 30.111 o                                             
-3 4 3 306.209 275.811 7.162 2.240 o                                            
-3 4 4 146.388 145.961 5.633 5.501 o                                            
-3 4 5 126.544 105.109 4.071 7.631 o                                            
-3 4 6 94.861 96.323 3.882 9.812 o                                              
-3 4 7 101.956 95.981 3.913 9.323 o                                             
-3 4 8 62.694 70.624 3.622 14.513 o                                             
-3 4 9 38.966 37.580 2.567 26.930 o                                             
-3 4 10 275.549 297.605 15.034 1.612 o                                          
-3 4 11 248.703 276.757 8.643 2.483 o                                           
-3 4 12 93.467 107.783 5.118 8.492 o                                            
-3 4 13 279.510 304.949 10.391 2.018 o                                          
-3 4 14 204.169 226.227 5.796 3.598 o                                           
-3 4 15 6.110 7.178 1.250 158.205 o                                             
-3 4 16 7.037 7.801 1.818 112.392 o                                             
-3 4 17 111.576 133.337 6.280 6.393 o                                           
-3 4 18 75.446 70.833 4.528 11.665 o                                            
-3 4 19 1.023 1.256 1.653 258.262 o                                             
-3 4 20 36.918 49.018 3.933 20.265 o                                            
-3 4 21 44.051 39.102 3.603 20.938 o                                            
-3 4 22 44.091 47.299 3.900 18.971 o                                            
-3 4 23 193.199 214.020 8.825 3.219 o                                           
-3 4 24 51.344 51.266 4.132 16.580 o                                            
-3 4 25 0.019 -0.750 1.040 805.497 o                                            
-3 4 26 88.377 90.103 4.462 9.945 o                                             
-3 4 27 3.138 2.909 1.322 242.760 o                                             
-3 4 28 229.594 245.468 11.850 2.285 o                                          
-3 4 29 8.542 10.270 1.109 127.338 o                                            
-3 4 30 9.972 9.865 1.038 120.811 o                                             
-3 4 31 18.094 20.262 1.851 56.806 o                                            
-3 4 32 15.656 11.470 1.421 79.694 o                                            
-3 4 33 25.980 34.871 2.082 37.552 o                                            
-3 5 -2 37.570 28.853 2.154 31.565 o                                            
-3 5 -1 323.541 314.766 7.591 1.991 o                                           
-3 5 0 438.340 447.819 9.714 1.218 o                                            
-3 5 1 77.542 77.103 6.197 9.122 o                                              
-3 5 2 1782.110 1799.270 30.310 0.111 o                                         
-3 5 3 0.198 -0.925 1.818 259.336 o                                             
-3 5 4 377.991 381.138 11.998 1.376 o                                           
-3 5 5 1366.640 1388.070 33.351 0.162 o                                         
-3 5 6 9.796 5.123 1.851 102.896 o                                              
-3 5 7 426.865 466.482 13.849 1.077 o                                           
-3 5 8 1006.520 1048.980 26.277 0.272 o                                         
-3 5 9 667.656 684.402 18.609 0.552 o                                           
-3 5 10 4195.600 4460.120 97.210 0.019 o                                        
-3 5 11 370.010 422.917 12.990 1.291 o                                          
-3 5 12 200.975 228.894 8.594 3.107 o                                           
-3 5 13 14.305 10.676 2.016 71.384 o                                            
-3 5 14 14.502 29.748 2.942 41.409 o                                            
-3 5 15 59.498 57.513 3.999 15.150 o                                            
-3 5 16 1059.130 1105.960 27.831 0.247 o                                        
-3 5 17 83.609 98.301 5.322 9.119 o                                             
-3 5 18 125.889 131.123 6.280 5.987 o                                           
-3 5 19 46.655 39.631 3.404 20.902 o                                            
-3 5 20 59.196 54.373 4.066 15.279 o                                            
-3 5 21 114.785 101.474 5.520 7.338 o                                           
-3 5 22 1.222 0.826 1.388 339.171 o                                             
-3 5 23 28.249 41.978 3.537 25.565 o                                            
-3 5 24 46.354 47.993 3.702 19.038 o                                            
-3 5 25 28.223 29.451 2.347 36.086 o                                            
-3 5 26 214.596 205.757 6.743 3.429 o                                           
-3 5 27 41.255 34.541 2.347 27.519 o                                            
-3 5 28 98.917 91.525 3.735 9.818 o                                             
-3 5 29 91.826 88.583 3.504 10.665 o                                            
-3 5 30 16.634 17.320 1.421 68.918 o                                            
-3 6 -2 802.538 849.681 15.958 0.442 o                                          
-3 6 -1 329.662 347.694 9.106 1.778 o                                           
-3 6 0 335.372 328.484 7.923 1.873 o                                            
-3 6 1 385.944 378.487 8.725 1.516 o                                            
-3 6 2 446.307 429.862 12.065 1.140 o                                           
-3 6 3 20.921 17.283 1.891 54.164 o                                             
-3 6 4 66.335 69.195 3.266 14.707 o                                             
-3 6 5 483.386 488.307 11.089 1.033 o                                           
-3 6 6 122.186 127.505 4.405 7.156 o                                            
-3 6 7 475.421 486.766 10.380 1.069 o                                           
-3 6 8 438.209 452.936 10.990 1.169 o                                           
-3 6 9 594.486 608.710 16.923 0.670 o                                           
-3 6 10 1466.100 1571.550 37.152 0.136 o                                        
-3 6 11 512.527 531.464 15.204 0.843 o                                          
-3 6 12 2598.630 2786.230 62.306 0.047 o                                        
-3 6 13 451.600 489.817 14.246 0.996 o                                          
-3 6 14 1011.990 1188.370 28.988 0.244 o                                        
-3 6 15 435.388 448.831 13.287 1.098 o                                          
-3 6 16 281.089 294.604 9.784 2.096 o                                           
-3 6 17 107.832 105.209 5.189 7.791 o                                           
-3 6 18 6.965 5.388 1.620 133.169 o                                             
-3 6 19 0.079 -0.165 1.289 518.372 o                                            
-3 6 20 5.151 6.016 1.686 141.954 o                                             
-3 6 21 37.820 33.708 2.099 30.388 o                                            
-3 6 22 9.390 12.003 1.587 98.478 o                                             
-3 6 23 23.142 18.907 1.620 52.790 o                                            
-3 6 24 10.513 11.139 1.289 105.074 o                                           
-3 7 -2 0.599 0.301 0.689 1130.250 o                                            
-3 7 -1 0.807 0.123 0.680 1080.380 o                                            
-3 7 0 98.561 96.672 3.652 9.730 o                                              
-3 7 1 45.711 47.090 2.320 23.584 o                                             
-3 7 2 79.776 84.388 3.146 12.322 o                                             
-3 7 3 72.878 68.457 2.826 14.498 o                                             
-3 7 4 139.526 151.006 4.348 6.119 o                                            
-3 7 5 69.919 74.665 3.272 13.856 o                                             
-3 7 6 54.256 48.689 2.329 20.820 o                                             
-3 7 7 0.818 1.277 0.884 640.402 o                                              
-3 7 8 10.226 11.448 1.313 105.007 o                                            
-3 7 9 473.951 496.245 9.682 1.081 o                                            
-3 7 10 290.166 297.506 6.574 2.322 o                                           
-3 7 11 500.571 546.159 10.327 0.966 o                                          
-3 7 12 97.424 103.045 3.266 9.878 o                                            
-3 7 13 229.757 247.625 5.618 3.175 o                                           
-3 7 14 30.343 28.342 1.668 39.286 o                                            
-3 7 15 54.220 61.810 3.371 17.009 o                                            
-3 7 16 120.712 108.448 4.495 7.582 o                                           
-2 0 0 4835.440 4879.330 57.563 0.018 o                                         
-2 0 2 25128.600 26155.600 272.528 0.001 o                                      
-2 0 4 5378.720 5032.190 69.723 0.015 o                                         
-2 0 6 316.548 287.166 5.410 2.261 o                                            
-2 0 8 1948.440 1675.080 24.675 0.108 o                                         
-2 0 10 11872.900 11852.200 145.730 0.003 o                                     
-2 0 12 232.636 212.083 7.298 3.094 o                                           
-2 0 14 4747.160 4722.710 76.995 0.017 o                                        
-2 0 16 156.319 161.378 7.347 4.490 o                                           
-2 0 18 277.144 317.297 11.850 1.861 o                                          
-2 0 20 117.960 171.392 11.304 3.600 o                                          
-2 0 22 568.934 574.068 11.418 0.816 o                                          
-2 0 24 2005.120 1974.770 28.887 0.094 o                                        
-2 0 26 97.286 93.085 3.694 9.912 o                                             
-2 0 28 284.224 305.909 22.823 1.028 o                                          
-2 0 30 4.363 3.919 1.252 211.608 o                                             
-2 0 32 1.285 1.672 1.173 392.720 o                                             
-2 0 34 0.023 1.091 1.256 485.859 o                                             
-2 0 36 9.939 7.933 1.487 110.083 o                                             
-2 0 38 22.840 26.317 1.884 45.916 o                                            
-2 1 -1 3338.780 2932.120 26.962 0.041 o                                        
-2 1 0 4606.420 4261.420 38.079 0.021 o                                         
-2 1 1 11836.800 11694.200 93.238 0.003 o                                       
-2 1 2 7941.180 7699.270 73.509 0.007 o                                         
-2 1 3 7499.350 7061.030 75.836 0.008 o                                         
-2 1 4 15169.700 15106.600 129.723 0.002 o                                      
-2 1 5 328.889 316.594 5.608 2.079 o                                            
-2 1 6 1203.990 1070.820 13.960 0.260 o                                         
-2 1 7 20.947 22.078 1.409 55.868 o                                             
-2 1 8 1498.500 1464.450 25.427 0.156 o                                         
-2 1 9 535.439 475.865 7.866 1.016 o                                            
-2 1 10 276.465 287.568 8.455 2.277 o                                           
-2 1 11 2732.540 2591.550 36.016 0.054 o                                        
-2 1 12 1667.670 1606.190 24.459 0.133 o                                        
-2 1 13 41.690 63.282 7.338 9.998 o                                             
-2 1 14 1297.260 1350.830 27.535 0.185 o                                        
-2 1 15 252.581 313.976 15.287 1.637 o                                          
-2 1 16 3307.690 3495.310 61.089 0.033 o                                        
-2 1 17 3987.680 4049.880 69.959 0.024 o                                        
-2 1 18 579.977 583.300 17.040 0.694 o                                          
-2 1 19 85.517 102.149 6.763 7.563 o                                            
-2 1 20 178.376 160.160 8.791 3.717 o                                           
-2 1 21 18.591 24.906 1.416 57.360 o                                            
-2 1 22 248.687 265.765 4.949 2.950 o                                           
-2 1 23 403.499 421.898 7.303 1.438 o                                           
-2 1 24 378.468 387.778 8.405 1.541 o                                           
-2 1 25 176.816 175.495 5.380 4.550 o                                           
-2 1 26 167.158 161.225 5.203 4.953 o                                           
-2 1 27 29.251 23.320 1.913 40.798 o                                            
-2 1 28 122.955 118.226 3.684 7.693 o                                           
-2 1 29 80.942 81.724 2.772 12.736 o                                            
-2 1 30 6.056 5.303 1.252 170.818 o                                             
-2 1 31 26.362 28.920 2.111 39.413 o                                            
-2 1 32 192.647 190.867 6.445 3.890 o                                           
-2 1 33 241.226 257.023 8.759 2.599 o                                           
-2 1 34 38.472 35.136 2.810 26.561 o                                            
-2 1 35 7.098 7.701 1.587 124.915 o                                             
-2 1 36 73.181 73.246 3.702 12.941 o                                            
-2 1 37 33.339 27.041 1.167 39.822 o                                            
-2 1 38 4.491 4.291 0.583 287.809 o                                             
-2 1 39 0.508 0.727 0.727 996.909 o                                             
-2 2 -1 189.750 178.121 5.120 4.340 o                                           
-2 2 0 1172.720 1077.580 17.098 0.260 o                                         
-2 2 1 667.525 645.547 11.601 0.656 o                                           
-2 2 2 84.290 100.305 4.762 9.577 o                                             
-2 2 3 937.026 937.319 19.322 0.343 o                                           
-2 2 4 67.650 88.148 7.239 8.154 o                                              
-2 2 5 1995.960 2141.910 30.391 0.089 o                                         
-2 2 6 1281.480 1298.810 21.256 0.205 o                                         
-2 2 7 570.675 610.516 14.603 0.735 o                                           
-2 2 8 7.421 1.803 1.204 180.664 o                                              
-2 2 9 1047.840 1021.170 17.504 0.300 o                                         
-2 2 10 263.698 228.750 11.883 2.137 o                                          
-2 2 11 913.669 933.487 16.819 0.366 o                                          
-2 2 12 3452.220 3635.190 61.841 0.031 o                                        
-2 2 13 888.646 848.512 16.233 0.398 o                                          
-2 2 14 699.374 620.273 15.754 0.589 o                                          
-2 2 15 484.153 512.412 12.239 0.978 o                                          
-2 2 16 65.330 55.109 3.768 14.955 o                                            
-2 2 17 1482.090 1558.260 27.082 0.150 o                                        
-2 2 18 11.713 7.596 2.291 75.043 o                                             
-2 2 19 234.091 234.379 7.070 2.999 o                                           
-2 2 20 5.319 1.401 0.601 311.643 o                                             
-2 2 21 543.137 514.834 9.230 0.941 o                                           
-2 2 22 277.251 234.239 5.428 2.779 o                                           
-2 2 23 999.915 967.247 21.512 0.306 o                                          
-2 2 24 303.612 309.181 9.982 1.924 o                                           
-2 2 25 216.262 226.448 8.164 3.044 o                                           
-2 2 26 684.276 688.468 18.411 0.542 o                                          
-2 2 27 51.798 53.360 2.594 20.226 o                                            
-2 2 28 66.479 64.230 2.828 15.762 o                                            
-2 2 29 0.174 -0.443 0.946 908.957 o                                            
-2 2 30 74.436 73.676 2.980 13.745 o                                            
-2 2 31 24.317 26.891 1.832 44.465 o                                            
-2 2 32 11.680 10.778 2.248 72.136 o                                            
-2 2 33 57.282 59.082 4.214 14.897 o                                            
-2 2 34 220.455 218.306 5.212 3.525 o                                           
-2 2 35 24.309 24.293 1.531 48.437 o                                            
-2 2 36 0.933 1.048 0.642 876.293 o                                             
-2 2 37 66.744 85.219 3.851 12.779 o                                            
-2 2 38 100.141 105.936 3.801 9.206 o                                           
-2 3 -1 8.471 10.358 1.933 93.481 o                                             
-2 3 0 134.897 111.871 4.704 6.812 o                                            
-2 3 1 96.729 89.505 5.359 8.594 o                                              
-2 3 2 339.769 351.391 13.354 1.454 o                                           
-2 3 3 16.727 27.147 14.147 4.119 o                                             
-2 3 4 237.417 239.953 9.182 2.636 o                                            
-2 3 5 305.490 311.050 10.748 1.846 o                                           
-2 3 6 1.164 1.895 1.388 315.613 o                                              
-2 3 7 37.332 30.567 3.363 25.236 o                                             
-2 3 8 130.927 139.946 7.239 5.274 o                                            
-2 3 9 36.419 39.691 3.060 25.349 o                                             
-2 3 10 2.955 4.697 1.391 214.332 o                                             
-2 3 11 529.214 555.304 12.983 0.855 o                                          
-2 3 12 4005.730 4103.570 57.974 0.024 o                                        
-2 3 13 1367.030 1414.230 34.320 0.158 o                                        
-2 3 14 659.548 606.069 14.417 0.648 o                                          
-2 3 15 14.245 18.888 2.023 62.267 o                                            
-2 3 16 166.558 182.053 9.581 3.512 o                                           
-2 3 17 345.887 360.292 18.807 1.108 o                                          
-2 3 18 55.423 61.825 3.354 16.833 o                                            
-2 3 19 136.556 138.510 7.241 5.161 o                                           
-2 3 20 128.772 129.254 6.198 5.972 o                                           
-2 3 21 122.820 130.032 6.379 6.041 o                                           
-2 3 22 25.027 24.294 3.041 34.614 o                                            
-2 3 23 248.482 225.351 11.784 2.243 o                                          
-2 3 24 102.460 96.287 9.817 4.998 o                                            
-2 3 25 64.215 67.885 2.836 15.818 o                                            
-2 3 26 358.059 385.893 18.840 1.063 o                                          
-2 3 27 120.021 118.665 4.636 7.307 o                                           
-2 3 28 273.936 291.040 8.627 2.265 o                                           
-2 3 29 219.210 215.420 5.619 3.499 o                                           
-2 3 30 166.489 171.303 4.626 5.013 o                                           
-2 3 31 19.272 20.658 1.542 58.427 o                                            
-2 3 32 1.612 1.097 0.783 590.248 o                                             
-2 3 33 15.994 15.678 1.274 75.081 o                                            
-2 3 34 47.614 47.795 2.843 21.364 o                                            
-2 3 35 9.189 10.313 1.421 110.149 o                                            
-2 3 36 9.289 9.552 1.256 118.501 o                                             
-2 4 -1 494.602 488.461 13.587 0.944 o                                          
-2 4 0 7.401 12.343 3.107 57.472 o                                              
-2 4 1 655.573 583.440 20.047 0.578 o                                           
-2 4 2 351.432 330.577 15.965 1.287 o                                           
-2 4 3 134.222 140.574 7.939 4.884 o                                            
-2 4 4 33.612 41.310 4.561 19.469 o                                             
-2 4 5 91.501 81.470 6.088 8.385 o                                              
-2 4 6 601.622 604.405 29.781 0.457 o                                           
-2 4 7 62.423 56.314 2.887 17.026 o                                             
-2 4 8 703.762 733.576 15.311 0.547 o                                           
-2 4 9 18.178 22.351 2.884 42.096 o                                             
-2 4 10 18.254 15.237 1.817 61.483 o                                            
-2 4 11 108.222 120.613 8.164 5.561 o                                           
-2 4 12 151.907 163.986 13.862 2.650 o                                          
-2 4 13 892.519 916.663 35.423 0.266 o                                          
-2 4 14 381.356 412.938 15.733 1.144 o                                          
-2 4 15 295.676 288.196 20.374 1.169 o                                          
-2 4 16 2880.910 3105.670 242.892 0.011 o                                       
-2 4 17 2368.590 2529.110 57.083 0.056 o                                        
-2 4 18 1466.380 1607.350 38.210 0.133 o                                        
-2 4 19 263.260 291.497 10.213 2.161 o                                          
-2 4 20 756.002 829.043 22.212 0.420 o                                          
-2 4 21 56.457 60.157 4.396 14.549 o                                            
-2 4 22 265.435 283.069 10.478 2.144 o                                          
-2 4 23 94.382 94.665 5.652 8.320 o                                             
-2 4 24 45.072 44.655 3.933 18.937 o                                            
-2 4 25 50.147 40.755 3.900 18.400 o                                            
-2 4 26 1.766 2.180 0.908 442.893 o                                             
-2 4 27 111.662 118.819 3.691 8.239 o                                           
-2 4 28 92.924 88.278 7.057 7.289 o                                             
-2 4 29 66.492 67.130 2.545 15.960 o                                            
-2 4 30 1.473 2.623 0.806 493.662 o                                             
-2 4 31 2.591 2.641 0.736 412.073 o                                             
-2 4 32 8.570 9.761 1.074 130.582 o                                             
-2 4 33 13.738 14.213 1.454 80.750 o                                            
-2 5 -1 143.693 145.228 4.142 6.153 o                                           
-2 5 0 508.067 514.078 9.726 0.995 o                                            
-2 5 1 586.127 596.013 12.789 0.756 o                                           
-2 5 2 29.742 25.584 2.080 38.250 o                                             
-2 5 3 275.389 277.108 7.338 2.431 o                                            
-2 5 4 52.989 47.934 2.913 19.793 o                                             
-2 5 5 69.749 72.931 3.841 13.141 o                                             
-2 5 6 304.663 321.245 10.379 1.857 o                                           
-2 5 7 488.899 503.440 15.981 0.875 o                                           
-2 5 8 11.025 9.727 1.190 109.380 o                                             
-2 5 9 1.255 0.799 0.856 626.084 o                                              
-2 5 10 446.228 450.033 9.183 1.212 o                                           
-2 5 11 135.967 145.746 9.685 4.108 o                                           
-2 5 12 133.851 145.924 4.324 6.403 o                                           
-2 5 13 584.476 614.036 33.086 0.417 o                                          
-2 5 14 14.031 7.831 1.199 98.249 o                                             
-2 5 15 0.879 2.704 1.256 353.833 o                                             
-2 5 16 1060.490 1060.040 31.401 0.237 o                                        
-2 5 17 1366.460 1455.340 35.136 0.155 o                                        
-2 5 18 1125.510 1261.580 31.169 0.209 o                                        
-2 5 19 195.381 228.696 8.792 3.127 o                                           
-2 5 20 712.957 777.745 21.088 0.466 o                                          
-2 5 21 76.720 76.452 4.826 10.913 o                                            
-2 5 22 12.911 8.759 2.115 75.108 o                                             
-2 5 23 2.986 3.834 1.785 169.415 o                                             
-2 5 24 87.998 85.242 3.215 11.407 o                                            
-2 5 25 103.531 100.680 4.495 8.639 o                                           
-2 5 26 278.719 290.307 8.759 2.224 o                                           
-2 5 27 173.945 178.091 6.115 4.388 o                                           
-2 5 28 288.183 283.036 8.197 2.241 o                                           
-2 5 29 45.336 43.928 2.446 23.845 o                                            
-2 5 30 226.413 223.044 6.445 3.236 o                                           
-2 6 -1 213.917 222.151 9.123 2.919 o                                           
-2 6 0 300.477 331.393 11.800 1.738 o                                           
-2 6 1 85.323 85.906 5.388 9.318 o                                              
-2 6 2 45.026 45.382 3.966 18.765 o                                             
-2 6 3 0.055 1.223 1.884 229.877 o                                              
-2 6 4 38.956 42.359 2.383 26.703 o                                             
-2 6 5 7.374 4.900 1.207 159.760 o                                              
-2 6 6 18.803 20.381 1.656 58.073 o                                             
-2 6 7 40.271 37.812 3.355 23.117 o                                             
-2 6 8 39.703 39.877 2.188 27.661 o                                             
-2 6 9 86.533 89.712 3.293 11.263 o                                             
-2 6 10 20.944 23.836 1.783 50.718 o                                            
-2 6 11 1450.210 1529.340 42.507 0.131 o                                        
-2 6 12 494.694 504.960 26.377 0.604 o                                          
-2 6 13 4.640 6.655 1.520 157.471 o                                             
-2 6 14 34.712 30.336 1.896 34.111 o                                            
-2 6 15 117.739 107.687 5.123 7.345 o                                           
-2 6 16 142.350 146.837 6.611 5.200 o                                           
-2 6 17 122.738 108.852 5.751 6.743 o                                           
-2 6 18 29.757 30.980 1.850 37.620 o                                            
-2 6 19 0.005 -1.388 1.520 379.376 o                                            
-2 6 20 65.443 54.472 3.669 15.175 o                                            
-2 6 21 74.411 73.015 3.471 13.136 o                                            
-2 6 22 140.538 129.569 4.760 6.273 o                                           
-2 6 23 70.245 60.785 2.942 15.264 o                                            
-2 6 24 6.415 6.082 1.124 170.565 o                                             
-2 6 25 154.833 143.121 4.661 5.665 o                                           
-2 7 -1 24.779 26.688 1.810 44.270 o                                            
-2 7 0 5.522 2.323 1.016 233.272 o                                              
-2 7 1 280.433 280.050 6.485 2.463 o                                            
-2 7 2 6.999 8.794 1.215 142.157 o                                              
-2 7 3 162.509 168.622 8.082 4.089 o                                            
-2 7 4 145.614 154.874 4.390 5.855 o                                            
-2 7 5 148.765 161.292 7.454 4.593 o                                            
-2 7 6 117.233 125.658 3.826 7.716 o                                            
-2 7 7 59.068 65.222 2.644 17.272 o                                             
-2 7 8 34.346 33.169 2.760 29.003 o                                             
-2 7 9 208.467 206.840 9.321 3.003 o                                            
-2 7 10 159.658 153.269 4.198 5.535 o                                           
-2 7 11 282.640 289.988 10.990 1.982 o                                          
-2 7 12 30.373 29.675 1.723 38.394 o                                            
-2 7 13 122.704 109.503 5.917 6.634 o                                           
-2 7 14 220.235 238.277 7.834 3.001 o                                           
-2 7 15 199.041 201.130 6.429 3.726 o                                           
-2 7 16 4.702 2.222 0.738 301.134 o                                             
-2 7 17 114.706 134.130 5.289 6.842 o                                           
-2 7 18 337.822 353.373 10.048 1.671 o                                          
-1 0 1 25.077 21.016 0.659 55.515 o                                             
-1 0 3 2839.500 2674.140 25.560 0.053 o                                         
-1 0 5 3942.870 3668.360 39.530 0.028 o                                         
-1 0 7 4442.680 4310.630 46.786 0.022 o                                         
-1 0 9 94.361 136.365 4.685 8.046 o                                             
-1 0 11 682.007 625.025 11.351 0.655 o                                          
-1 0 13 704.440 688.768 15.925 0.556 o                                          
-1 0 15 46.950 61.694 3.467 18.163 o                                            
-1 0 17 5715.230 6084.930 101.337 0.011 o                                       
-1 0 19 226.257 293.080 11.519 2.212 o                                          
-1 0 21 1580.480 1613.370 51.629 0.106 o                                        
-1 0 23 4005.840 4249.640 71.461 0.023 o                                        
-1 0 25 644.611 650.618 11.804 0.675 o                                          
-1 0 27 84.753 91.407 8.825 6.079 o                                             
-1 0 29 30.834 36.234 2.348 32.269 o                                            
-1 0 31 687.724 720.673 69.561 0.142 o                                          
-1 0 33 328.193 274.045 9.387 1.938 o                                           
-1 0 35 28.808 23.567 2.380 37.560 o                                            
-1 0 37 3.060 3.438 1.190 261.242 o                                             
-1 0 39 27.620 28.346 1.343 43.727 o                                            
-1 1 0 1132.630 1007.400 8.948 0.299 o                                          
-1 1 1 9158.240 8866.700 70.496 0.005 o                                         
-1 1 2 1148.270 1114.610 9.878 0.277 o                                          
-1 1 3 51.730 51.174 1.106 23.547 o                                             
-1 1 4 4566.010 4357.070 35.358 0.021 o                                         
-1 1 5 69.089 67.866 1.757 16.469 o                                             
-1 1 6 305.968 314.265 3.933 2.323 o                                            
-1 1 7 725.592 613.548 8.725 0.643 o                                            
-1 1 8 864.902 749.906 9.359 0.475 o                                            
-1 1 9 2200.570 2116.990 20.563 0.084 o                                         
-1 1 10 1819.640 1664.270 18.806 0.122 o                                        
-1 1 11 846.214 887.181 13.137 0.427 o                                          
-1 1 12 446.063 449.205 9.766 1.196 o                                           
-1 1 13 415.081 398.314 8.078 1.411 o                                           
-1 1 14 3.571 5.171 1.399 196.430 o                                             
-1 1 15 860.745 921.659 17.294 0.388 o                                          
-1 1 16 62.374 55.269 3.605 15.701 o                                            
-1 1 17 562.152 553.931 13.140 0.807 o                                          
-1 1 18 366.069 365.500 13.471 1.352 o                                          
-1 1 19 257.240 270.488 9.168 2.382 o                                           
-1 1 20 208.029 216.914 8.428 3.128 o                                           
-1 1 21 741.332 761.283 11.960 0.540 o                                          
-1 1 22 209.818 232.666 6.857 3.305 o                                           
-1 1 23 1.807 6.195 0.994 294.080 o                                             
-1 1 24 100.190 97.799 5.413 8.158 o                                            
-1 1 25 349.476 366.208 10.482 1.576 o                                          
-1 1 26 7.473 4.297 1.183 163.986 o                                             
-1 1 27 12.330 9.356 1.149 104.374 o                                            
-1 1 28 21.605 21.000 1.934 50.101 o                                            
-1 1 29 45.530 43.803 3.438 20.550 o                                            
-1 1 30 70.191 74.194 3.153 14.021 o                                            
-1 1 31 43.726 44.600 2.925 22.662 o                                            
-1 1 32 509.387 510.005 10.366 0.982 o                                          
-1 1 33 68.156 62.801 2.758 15.718 o                                            
-1 1 34 69.497 67.991 3.966 13.257 o                                            
-1 1 35 2.765 4.462 1.388 221.614 o                                             
-1 1 36 30.600 28.327 2.347 34.851 o                                            
-1 1 37 45.752 49.977 2.942 21.275 o                                            
-1 1 38 0.489 2.016 0.925 600.637 o                                             
-1 1 39 8.886 7.668 0.876 145.676 o                                             
-1 2 0 158.941 167.686 5.405 5.006 o                                            
-1 2 1 842.877 828.675 12.929 0.446 o                                           
-1 2 2 304.542 272.541 4.732 2.443 o                                            
-1 2 3 1610.300 1491.540 16.692 0.152 o                                         
-1 2 4 916.016 850.856 17.530 0.378 o                                           
-1 2 5 314.319 268.229 9.481 2.016 o                                            
-1 2 6 381.644 418.981 8.412 1.474 o                                            
-1 2 7 11.806 6.423 1.107 117.656 o                                             
-1 2 8 268.870 269.050 6.108 2.634 o                                            
-1 2 9 0.233 3.526 0.978 497.607 o                                              
-1 2 10 1585.860 1553.430 18.302 0.150 o                                        
-1 2 11 10.544 8.846 1.197 114.775 o                                            
-1 2 12 10.033 6.480 1.278 123.197 o                                            
-1 2 13 18.718 18.059 2.488 48.760 o                                            
-1 2 14 727.635 809.433 15.877 0.499 o                                          
-1 2 15 90.698 110.815 5.152 8.530 o                                            
-1 2 16 515.337 500.793 14.857 0.869 o                                          
-1 2 17 1225.810 1258.420 25.682 0.208 o                                        
-1 2 18 512.157 471.489 14.502 0.905 o                                          
-1 2 19 830.635 843.659 18.463 0.412 o                                          
-1 2 20 1390.850 1291.740 14.278 0.198 o                                        
-1 2 21 142.371 145.122 3.015 6.573 o                                           
-1 2 22 96.550 85.260 2.285 11.373 o                                            
-1 2 23 219.882 194.139 5.389 3.671 o                                           
-1 2 24 158.600 162.368 4.218 5.434 o                                           
-1 2 25 1000.200 976.490 16.922 0.325 o                                         
-1 2 26 13.829 13.915 2.115 66.474 o                                            
-1 2 27 238.529 225.325 8.263 2.824 o                                           
-1 2 28 181.891 180.372 7.140 3.967 o                                           
-1 2 29 7.633 9.453 1.884 101.418 o                                             
-1 2 30 0.945 0.529 1.157 480.536 o                                             
-1 2 31 9.933 9.354 1.785 94.918 o                                              
-1 2 32 4.585 2.351 0.918 275.117 o                                             
-1 2 33 15.276 15.812 1.414 74.510 o                                            
-1 2 34 110.167 118.322 3.564 8.406 o                                           
-1 2 35 0.402 -0.066 0.701 1342.430 o                                           
-1 2 36 6.736 11.098 1.063 141.479 o                                            
-1 2 37 3.100 1.273 0.631 458.290 o                                             
-1 2 38 44.126 44.886 2.314 24.513 o                                            
-1 3 0 728.086 798.794 14.852 0.511 o                                           
-1 3 1 1860.860 1803.270 51.216 0.088 o                                         
-1 3 2 219.080 271.436 6.395 3.058 o                                            
-1 3 3 71.288 79.736 4.718 11.373 o                                             
-1 3 4 292.761 285.374 7.775 2.243 o                                            
-1 3 5 2166.300 2224.490 41.106 0.074 o                                         
-1 3 6 255.914 236.623 7.057 2.783 o                                            
-1 3 7 1962.530 1973.010 36.760 0.091 o                                         
-1 3 8 738.132 812.586 18.884 0.464 o                                           
-1 3 9 18.583 22.664 2.740 43.249 o                                             
-1 3 10 255.022 273.528 12.478 1.998 o                                          
-1 3 11 51.599 44.636 3.165 19.825 o                                            
-1 3 12 34.306 28.761 3.319 26.946 o                                            
-1 3 13 309.165 213.458 9.077 2.241 o                                           
-1 3 14 71.779 67.859 7.371 8.275 o                                             
-1 3 15 188.293 196.634 13.155 2.467 o                                          
-1 3 16 40.922 33.012 6.974 11.785 o                                            
-1 3 17 13.968 20.087 1.771 66.083 o                                            
-1 3 18 175.637 176.174 6.611 4.241 o                                           
-1 3 19 347.023 341.530 6.901 1.844 o                                           
-1 3 20 128.353 135.111 6.776 5.616 o                                           
-1 3 21 82.621 83.731 3.632 11.542 o                                            
-1 3 22 0.012 -0.602 0.916 1040.940 o                                           
-1 3 23 5856.760 5617.720 110.448 0.011 o                                       
-1 3 24 2909.810 2804.910 61.611 0.042 o                                        
-1 3 25 1514.480 1493.160 24.504 0.154 o                                        
-1 3 26 4.310 3.315 0.945 263.902 o                                             
-1 3 27 107.180 106.257 6.264 7.029 o                                           
-1 3 28 6.179 3.707 0.921 212.135 o                                             
-1 3 29 71.314 72.943 2.732 14.529 o                                            
-1 3 30 1.436 1.181 0.806 597.193 o                                             
-1 3 31 12.732 8.759 1.686 87.982 o                                             
-1 3 32 15.527 12.560 1.884 68.973 o                                            
-1 3 33 12.142 13.023 1.752 80.751 o                                            
-1 3 34 2.371 3.008 1.190 293.627 o                                             
-1 3 35 0.096 -0.099 0.959 916.823 o                                            
-1 3 36 81.320 92.186 3.669 11.238 o                                            
-1 4 0 1395.390 1460.040 25.369 0.169 o                                         
-1 4 1 0.893 6.340 1.849 173.185 o                                              
-1 4 2 43.878 51.759 4.642 16.364 o                                             
-1 4 3 21.688 25.144 3.411 33.251 o                                             
-1 4 4 1398.290 1324.590 58.918 0.113 o                                         
-1 4 5 15.810 20.382 2.487 50.984 o                                             
-1 4 6 344.078 326.834 9.896 1.709 o                                            
-1 4 7 19.762 23.167 3.295 36.132 o                                             
-1 4 8 156.516 125.336 7.294 4.853 o                                            
-1 4 9 560.062 585.082 11.303 0.823 o                                           
-1 4 10 9.502 12.970 1.083 112.171 o                                            
-1 4 11 180.130 191.547 5.346 4.343 o                                           
-1 4 12 6.923 6.617 1.436 139.981 o                                             
-1 4 13 95.210 94.691 3.671 10.023 o                                            
-1 4 14 27.795 22.324 1.567 45.253 o                                            
-1 4 15 17.302 19.292 1.517 63.815 o                                            
-1 4 16 464.302 478.574 14.147 0.987 o                                          
-1 4 17 91.915 99.511 3.402 10.313 o                                            
-1 4 18 283.175 291.808 7.734 2.288 o                                           
-1 4 19 2464.620 2623.200 45.961 0.057 o                                        
-1 4 20 0.037 1.215 0.946 760.157 o                                             
-1 4 21 1153.790 1153.150 20.028 0.247 o                                        
-1 4 22 72.482 69.643 3.107 14.084 o                                            
-1 4 23 1194.600 1141.840 19.959 0.240 o                                        
-1 4 24 1403.140 1360.990 18.846 0.185 o                                        
-1 4 25 123.172 113.957 4.313 7.452 o                                           
-1 4 26 334.905 332.893 5.892 1.983 o                                           
-1 4 27 1772.580 1756.910 23.102 0.119 o                                        
-1 4 28 0.028 1.278 0.690 1177.370 o                                            
-1 4 29 8.349 9.185 0.897 142.584 o                                             
-1 4 30 429.372 403.992 6.435 1.410 o                                           
-1 4 31 1.978 1.691 0.760 509.717 o                                             
-1 4 32 0.015 0.587 0.642 1633.830 o                                            
-1 4 33 23.082 22.791 1.236 53.539 o                                            
-1 4 34 35.409 32.822 1.983 32.493 o                                            
-1 5 0 29.808 33.285 6.710 13.400 o                                             
-1 5 1 21.198 16.302 3.225 38.276 o                                             
-1 5 2 0.516 0.000 1.706 281.443 o                                              
-1 5 3 0.510 -1.917 2.776 110.909 o                                             
-1 5 4 937.312 848.975 34.673 0.268 o                                           
-1 5 5 0.023 -0.892 2.016 215.431 o                                             
-1 5 6 81.877 72.618 9.057 6.221 o                                              
-1 5 7 308.121 290.858 8.150 2.101 o                                            
-1 5 8 22.732 20.427 2.115 47.093 o                                             
-1 5 9 149.460 146.790 5.817 5.341 o                                            
-1 5 10 727.768 768.258 19.435 0.477 o                                          
-1 5 11 47.951 47.795 3.173 20.296 o                                            
-1 5 12 47.244 60.488 3.570 17.955 o                                            
-1 5 13 3.658 2.413 1.190 258.529 o                                             
-1 5 14 7.974 10.280 1.719 104.759 o                                            
-1 5 15 30.375 30.277 2.611 32.686 o                                            
-1 5 16 1.866 3.206 1.388 263.225 o                                             
-1 5 17 167.853 176.174 6.677 4.359 o                                           
-1 5 18 1.846 2.578 1.289 299.284 o                                             
-1 5 19 330.172 339.755 10.379 1.707 o                                          
-1 5 20 6.724 6.412 1.587 133.009 o                                             
-1 5 21 1.984 2.321 0.894 423.081 o                                             
-1 5 22 81.916 86.011 3.685 11.443 o                                            
-1 5 23 13.515 17.220 1.391 78.027 o                                            
-1 5 24 248.114 249.501 5.688 2.960 o                                           
-1 5 25 40.860 39.054 1.891 28.408 o                                            
-1 5 26 314.933 313.863 6.484 2.117 o                                           
-1 5 27 197.672 193.681 4.485 4.183 o                                           
-1 5 28 0.004 0.361 0.653 1752.000 o                                            
-1 5 29 0.037 0.480 0.587 1921.760 o                                            
-1 5 30 1.300 1.719 0.859 544.327 o                                             
-1 5 31 34.352 29.054 1.785 35.339 o                                            
-1 6 0 843.476 852.082 23.270 0.370 o                                           
-1 6 1 281.918 284.887 10.676 2.029 o                                           
-1 6 2 584.241 602.033 17.849 0.666 o                                           
-1 6 3 198.435 205.526 8.726 3.229 o                                            
-1 6 4 88.984 88.517 4.495 9.925 o                                              
-1 6 5 171.966 172.472 6.644 4.328 o                                            
-1 6 6 138.075 133.007 5.652 5.904 o                                            
-1 6 7 24.374 23.898 2.413 40.752 o                                             
-1 6 8 167.774 176.968 6.776 4.324 o                                            
-1 6 9 13.941 11.899 1.884 73.833 o                                             
-1 6 10 486.883 487.636 13.684 0.955 o                                          
-1 6 11 0.858 0.165 1.256 448.489 o                                             
-1 6 12 19.884 13.089 1.950 58.422 o                                            
-1 6 13 145.160 142.989 5.817 5.500 o                                           
-1 6 14 894.839 866.691 21.584 0.359 o                                          
-1 6 15 36.489 29.484 2.512 30.160 o                                            
-1 6 16 53.518 43.564 2.975 20.023 o                                            
-1 6 17 38.762 35.863 2.677 26.888 o                                            
-1 6 18 50.336 44.688 2.909 20.862 o                                            
-1 6 19 396.138 409.233 11.370 1.316 o                                          
-1 6 20 67.861 72.651 3.570 13.797 o                                            
-1 6 21 20.616 24.327 2.016 48.351 o                                            
-1 6 22 43.367 39.036 2.479 25.277 o                                            
-1 6 23 46.055 49.646 2.644 22.128 o                                            
-1 6 24 76.800 74.888 2.279 14.175 o                                            
-1 6 25 35.625 35.117 1.437 34.004 o                                            
-1 6 26 69.279 59.901 1.811 17.099 o                                            
-1 7 0 148.334 152.988 3.504 6.083 o                                            
-1 7 1 101.544 109.132 2.874 9.632 o                                            
-1 7 2 0.136 0.285 0.725 1375.430 o                                             
-1 7 3 516.141 510.744 8.137 1.015 o                                            
-1 7 4 90.170 93.467 3.325 10.760 o                                             
-1 7 5 133.627 132.820 4.071 6.754 o                                            
-1 7 6 273.752 269.081 6.339 2.572 o                                            
-1 7 7 241.428 258.815 6.141 2.928 o                                            
-1 7 8 53.474 63.720 2.660 18.507 o                                             
-1 7 9 23.536 24.055 1.691 48.159 o                                             
-1 7 10 8.091 11.053 1.271 121.012 o                                            
-1 7 11 7.092 4.880 1.016 177.380 o                                             
-1 7 12 7.920 7.307 1.072 148.211 o                                             
-1 7 13 88.150 75.164 2.731 12.350 o                                            
-1 7 14 0.001 0.104 0.714 1652.660 o                                            
-1 7 15 126.639 138.315 3.750 7.058 o                                           
-1 7 16 47.385 49.093 2.041 23.476 o                                            
-1 7 17 173.554 167.968 9.354 3.574 o                                           
-1 7 18 237.421 219.235 9.519 2.667 o                                           
-1 7 19 371.017 352.416 14.940 1.274 o                                          
-1 8 0 12.489 11.974 0.992 100.790 o                                            
-1 8 1 12.300 10.400 0.951 106.963 o                                            
-1 8 2 252.977 247.885 5.089 2.984 o                                            
-1 8 3 34.124 32.020 1.461 35.981 o                                             
-1 8 4 13.121 9.387 1.190 99.136 o                                              
0 0 2 1804.740 1744.490 21.678 0.118 o                                          
0 0 4 39.988 31.997 1.644 31.539 o                                              
0 0 6 3623.930 3480.680 44.145 0.032 o                                          
0 0 8 236.906 194.481 4.775 3.526 o                                             
0 0 10 1653.450 1542.920 22.662 0.139 o                                         
0 0 12 165.666 163.836 5.339 4.918 o                                            
0 0 14 2223.180 2377.430 35.696 0.072 o                                         
0 0 16 3880.110 4074.850 75.692 0.024 o                                         
0 0 18 1081.220 1110.250 40.854 0.194 o                                         
0 0 20 376.286 376.227 13.976 1.284 o                                           
0 0 22 141.013 135.012 13.699 2.856 o                                           
0 0 24 194.801 182.284 5.860 4.053 o                                            
0 0 26 939.549 909.925 22.146 0.332 o                                           
0 0 28 40.552 30.757 1.934 30.435 o                                             
0 0 30 2.551 9.108 2.297 107.290 o                                              
0 0 32 571.512 563.030 16.031 0.733 o                                           
0 0 34 16.211 19.303 2.314 53.777 o                                             
0 0 36 28.177 36.921 2.743 31.236 o                                             
0 0 38 93.288 87.392 2.591 11.357 o                                             
0 1 1 9863.090 9768.670 118.310 0.004 o                                         
0 1 2 1530.850 1475.340 18.685 0.160 o                                          
0 1 3 382.474 333.618 3.857 1.816 o                                             
0 1 4 10497.300 10320.900 82.115 0.004 o                                        
0 1 5 40.114 43.681 1.219 29.658 o                                              
0 1 6 2652.950 2442.630 22.385 0.061 o                                          
0 1 7 10745.400 10450.800 98.811 0.004 o                                        
0 1 8 2599.670 2633.590 30.472 0.058 o                                          
0 1 9 2178.530 2069.390 24.943 0.085 o                                          
0 1 10 2577.880 2475.420 29.574 0.061 o                                         
0 1 11 9.832 16.308 1.507 89.715 o                                              
0 1 12 0.031 0.201 0.771 1354.620 o                                             
0 1 13 12.337 7.957 1.255 104.910 o                                             
0 1 14 135.543 125.182 4.406 6.679 o                                            
0 1 15 568.655 572.491 11.022 0.824 o                                           
0 1 16 871.342 944.894 15.841 0.386 o                                           
0 1 17 105.337 92.688 4.265 8.942 o                                             
0 1 18 546.506 622.898 12.706 0.791 o                                           
0 1 19 1.734 0.755 1.213 377.265 o                                              
0 1 20 66.504 41.517 4.674 13.879 o                                             
0 1 21 307.763 301.218 10.358 1.891 o                                           
0 1 22 93.106 106.182 4.533 9.052 o                                             
0 1 23 8.270 9.069 0.845 146.108 o                                              
0 1 24 618.912 613.571 8.845 0.761 o                                            
0 1 25 80.501 91.534 2.529 12.479 o                                             
0 1 26 132.718 122.942 3.917 7.051 o                                            
0 1 27 173.431 180.215 4.884 4.695 o                                            
0 1 28 27.477 27.413 2.396 36.995 o                                             
0 1 29 464.718 492.506 9.974 1.097 o                                            
0 1 30 497.560 476.796 8.014 1.091 o                                            
0 1 31 725.329 753.416 11.394 0.559 o                                           
0 1 32 23.212 14.902 1.208 60.188 o                                             
0 1 33 3.253 2.558 0.771 360.137 o                                              
0 1 34 193.229 176.871 4.237 4.468 o                                            
0 1 35 28.620 32.111 2.148 36.192 o                                             
0 1 36 7.990 9.580 0.883 144.758 o                                              
0 1 37 6.825 9.377 0.698 167.685 o                                              
0 1 38 10.020 10.430 0.797 126.049 o                                            
0 2 0 787.305 670.685 19.402 0.472 o                                            
0 2 1 3833.320 3598.560 46.467 0.029 o                                          
0 2 2 827.847 702.470 11.485 0.503 o                                            
0 2 3 3.845 2.230 0.790 332.175 o                                               
0 2 4 877.650 849.009 12.232 0.425 o                                            
0 2 5 764.849 732.003 12.487 0.529 o                                            
0 2 6 338.635 279.671 4.987 2.166 o                                             
0 2 7 985.426 907.314 12.912 0.359 o                                            
0 2 8 501.008 483.768 7.446 1.088 o                                             
0 2 9 526.644 531.795 8.534 0.968 o                                             
0 2 10 697.936 666.784 9.710 0.635 o                                            
0 2 11 1595.860 1601.920 19.091 0.145 o                                         
0 2 12 325.483 353.279 6.712 1.933 o                                            
0 2 13 26.437 27.352 1.843 42.044 o                                             
0 2 14 76.736 79.897 3.877 11.991 o                                             
0 2 15 29.550 26.973 2.654 33.888 o                                             
0 2 16 197.807 198.001 8.004 3.431 o                                            
0 2 17 672.103 643.992 14.910 0.613 o                                           
0 2 18 35.111 38.961 3.429 24.249 o                                             
0 2 19 2.817 2.285 1.818 178.655 o                                              
0 2 20 24.606 18.105 1.285 54.376 o                                             
0 2 21 62.102 72.330 2.951 15.614 o                                             
0 2 22 187.130 192.718 4.437 4.394 o                                            
0 2 23 88.640 86.290 2.996 11.503 o                                             
0 2 24 7.593 7.967 1.040 149.895 o                                              
0 2 25 46.953 48.651 2.278 23.056 o                                             
0 2 26 45.113 37.585 2.074 26.282 o                                             
0 2 27 487.147 475.780 9.561 1.078 o                                            
0 2 28 571.924 590.116 11.339 0.802 o                                           
0 2 29 493.569 514.976 10.159 1.011 o                                           
0 2 30 2031.190 1999.690 32.086 0.090 o                                         
0 2 31 1025.640 1033.890 17.806 0.304 o                                         
0 2 32 291.689 295.775 6.583 2.317 o                                            
0 2 33 291.577 298.132 6.482 2.318 o                                            
0 2 34 9.349 12.938 1.204 109.349 o                                             
0 2 35 4.476 5.141 0.737 256.451 o                                              
0 2 36 20.801 15.450 1.211 64.413 o                                             
0 2 37 23.753 18.642 1.620 52.104 o                                             
0 3 1 3284.160 3421.570 40.200 0.036 o                                          
0 3 2 247.678 281.290 9.158 2.412 o                                             
0 3 3 84.854 69.598 3.573 12.071 o                                              
0 3 4 1057.230 1106.820 18.889 0.280 o                                          
0 3 5 104.009 96.740 4.260 8.904 o                                              
0 3 6 1155.760 1205.550 34.359 0.198 o                                          
0 3 7 39.760 41.744 3.560 21.882 o                                              
0 3 8 693.271 713.328 17.517 0.537 o                                            
0 3 9 377.459 374.127 9.425 1.520 o                                             
0 3 10 539.489 568.659 17.898 0.726 o                                           
0 3 11 137.460 111.684 5.844 6.153 o                                            
0 3 12 723.443 799.115 16.078 0.503 o                                           
0 3 13 1454.710 1426.530 24.551 0.165 o                                         
0 3 14 28.710 23.857 2.237 38.612 o                                             
0 3 15 49.389 41.926 3.525 19.581 o                                             
0 3 16 222.100 223.420 6.828 3.222 o                                            
0 3 17 842.875 862.049 14.518 0.427 o                                           
0 3 18 56.366 45.575 2.041 21.309 o                                             
0 3 19 919.310 923.756 20.200 0.347 o                                           
0 3 20 0.078 0.739 0.658 1431.980 o                                             
0 3 21 1150.100 1119.080 20.507 0.250 o                                         
0 3 22 353.445 354.195 7.489 1.754 o                                            
0 3 23 925.403 955.610 16.557 0.358 o                                           
0 3 24 519.038 549.173 10.550 0.927 o                                           
0 3 25 221.835 229.333 5.621 3.376 o                                            
0 3 26 530.037 516.915 10.096 0.945 o                                           
0 3 27 418.998 416.983 8.530 1.354 o                                            
0 3 28 578.806 563.578 11.817 0.803 o                                           
0 3 29 121.642 120.365 7.536 5.586 o                                            
0 3 30 210.918 206.790 5.025 3.770 o                                            
0 3 31 630.797 642.329 11.557 0.697 o                                           
0 3 32 589.616 584.746 14.973 0.721 o                                           
0 3 33 274.825 285.143 6.050 2.526 o                                            
0 3 34 246.677 248.997 5.337 3.017 o                                            
0 3 35 599.742 614.432 10.632 0.762 o                                           
0 3 36 32.676 32.774 1.410 36.987 o                                             
0 4 0 56.949 57.777 7.140 9.583 o                                               
0 4 1 501.811 528.801 16.576 0.825 o                                            
0 4 2 119.421 133.412 7.290 5.608 o                                             
0 4 3 3958.300 4274.850 79.433 0.022 o                                          
0 4 4 827.616 883.993 17.808 0.408 o                                            
0 4 5 119.240 83.893 5.714 7.383 o                                              
0 4 6 511.420 523.231 15.706 0.838 o                                            
0 4 7 516.022 538.673 16.197 0.810 o                                            
0 4 8 2301.880 2415.540 74.668 0.051 o                                          
0 4 9 312.862 288.187 17.337 1.339 o                                            
0 4 10 303.506 330.398 6.641 2.125 o                                            
0 4 11 187.931 184.916 4.215 4.497 o                                            
0 4 12 491.673 523.757 8.663 1.040 o                                            
0 4 13 1.212 2.388 0.906 488.819 o                                              
0 4 14 275.224 293.521 5.846 2.507 o                                            
0 4 15 166.646 153.212 4.135 5.365 o                                            
0 4 16 43.375 51.482 2.419 23.334 o                                             
0 4 17 95.939 103.800 3.558 9.738 o                                             
0 4 18 10.140 12.913 2.363 70.231 o                                             
0 4 19 285.840 276.472 6.600 2.426 o                                            
0 4 20 227.510 242.024 5.681 3.224 o                                            
0 4 21 1.627 1.518 0.747 575.990 o                                              
0 4 22 869.338 863.425 17.651 0.395 o                                           
0 4 23 0.250 1.849 0.865 717.976 o                                              
0 4 24 1306.200 1325.760 22.133 0.197 o                                         
0 4 25 6.375 7.434 1.950 110.375 o                                              
0 4 26 184.868 176.158 4.649 4.556 o                                            
0 4 27 678.843 658.419 12.035 0.634 o                                           
0 4 28 56.040 47.054 2.123 21.020 o                                             
0 4 29 1.879 0.984 0.744 580.164 o                                              
0 4 30 19.073 15.870 1.167 68.342 o                                             
0 4 31 126.848 127.053 2.766 7.696 o                                            
0 4 32 0.891 0.992 0.507 1073.540 o                                             
0 4 33 98.374 100.258 2.179 10.619 o                                            
0 5 1 9.208 3.310 2.173 95.444 o                                                
0 5 2 12.899 8.799 1.540 91.571 o                                               
0 5 3 12.507 15.367 2.094 68.282 o                                              
0 5 4 335.591 332.766 17.188 1.247 o                                            
0 5 5 43.020 39.786 3.139 22.832 o                                              
0 5 6 105.621 108.501 3.442 9.030 o                                             
0 5 7 468.373 513.465 13.206 0.978 o                                            
0 5 8 132.727 128.804 4.050 6.875 o                                             
0 5 9 446.509 489.598 12.395 1.066 o                                            
0 5 10 14.542 17.211 2.115 61.637 o                                             
0 5 11 6.115 5.788 1.082 180.327 o                                              
0 5 12 32.747 30.696 2.000 34.730 o                                             
0 5 13 390.420 384.301 10.544 1.407 o                                           
0 5 14 462.238 475.288 9.860 1.124 o                                            
0 5 15 136.362 141.906 7.140 5.172 o                                            
0 5 16 1.993 2.473 1.016 374.606 o                                              
0 5 17 1.945 0.804 0.834 533.521 o                                              
0 5 18 310.440 336.313 7.672 1.998 o                                            
0 5 19 5.939 2.777 0.778 243.695 o                                              
0 5 20 23.731 24.200 1.445 49.935 o                                             
0 5 21 89.769 85.288 2.595 11.789 o                                             
0 5 22 121.486 119.435 3.646 7.753 o                                            
0 5 23 3.109 2.667 0.861 344.557 o                                              
0 5 24 170.298 156.779 4.171 5.216 o                                            
0 5 25 60.614 60.276 2.337 17.995 o                                             
0 5 26 70.806 70.008 2.925 14.541 o                                             
0 5 27 251.711 239.819 7.173 2.792 o                                            
0 5 28 181.646 171.311 4.008 4.814 o                                            
0 5 29 118.107 115.283 4.330 7.641 o                                            
0 5 30 82.538 86.524 2.361 12.679 o                                             
0 6 0 59.706 56.422 4.330 14.507 o                                              
0 6 1 11.740 10.202 1.647 90.216 o                                              
0 6 2 10.540 16.147 1.876 77.652 o                                              
0 6 3 153.713 152.396 3.921 5.800 o                                             
0 6 4 162.133 153.142 5.768 4.983 o                                             
0 6 5 37.179 31.089 3.008 26.951 o                                              
0 6 6 15.239 18.313 1.642 67.453 o                                              
0 6 7 29.518 27.330 1.952 38.604 o                                              
0 6 8 28.328 26.605 1.943 39.953 o                                              
0 6 9 0.092 1.659 1.000 639.251 o                                               
0 6 10 174.135 182.137 5.153 4.594 o                                            
0 6 11 0.106 0.793 0.921 835.147 o                                              
0 6 12 38.950 35.014 2.122 29.391 o                                             
0 6 13 83.548 74.565 7.602 7.411 o                                              
0 6 14 1.566 1.592 0.977 459.516 o                                              
0 6 15 8.456 7.623 1.199 134.935 o                                              
0 6 16 1.159 1.374 0.942 537.131 o                                              
0 6 17 103.796 118.479 3.760 8.638 o                                            
0 6 18 0.481 1.760 0.894 650.369 o                                              
0 6 19 46.516 49.532 2.259 23.107 o                                             
0 6 20 1.703 2.545 1.124 355.494 o                                              
0 6 21 4.809 5.255 1.256 190.017 o                                              
0 6 22 14.133 15.899 1.686 72.310 o                                             
0 6 23 114.946 117.901 4.429 7.668 o                                            
0 6 24 0.006 0.793 0.859 974.181 o                                              
0 6 25 95.746 97.144 3.636 9.925 o                                              
0 6 26 0.119 -0.198 0.694 1656.370 o                                            
0 7 1 319.126 347.063 5.382 2.059 o                                             
0 7 2 9.307 5.818 0.827 153.211 o                                               
0 7 3 74.327 85.108 2.664 13.424 o                                              
0 7 4 1394.640 1396.940 19.184 0.183 o                                          
0 7 5 506.632 474.489 7.922 1.076 o                                             
0 7 6 7.677 11.450 1.164 127.190 o                                              
0 7 7 11.689 9.851 1.041 109.669 o                                              
0 7 8 15.814 18.390 1.545 67.634 o                                              
0 7 9 146.219 158.392 3.649 6.021 o                                             
0 7 10 39.227 34.426 2.100 29.493 o                                             
0 7 11 108.133 103.627 2.757 9.437 o                                            
0 7 12 7.202 7.258 0.874 168.012 o                                              
0 7 13 174.068 165.131 4.066 5.047 o                                            
0 7 14 1.013 1.417 0.631 802.324 o                                              
0 7 15 1.623 0.948 0.583 738.383 o                                              
0 7 16 72.617 67.821 2.386 15.156 o                                             
0 7 17 29.286 32.227 2.049 36.299 o                                             
0 7 18 2.218 0.845 0.635 596.161 o                                              
0 7 19 119.855 116.608 4.627 7.363 o                                            
0 8 0 291.825 258.411 7.106 2.402 o                                             
0 8 1 3.983 3.507 0.666 315.533 o                                               
0 8 2 182.588 179.613 3.810 4.743 o                                             
0 8 3 172.031 173.553 3.693 5.079 o                                             
0 8 4 8.773 4.694 0.959 159.575 o                                               
1 0 1 4.476 2.777 0.475 335.399 o                                               
1 0 3 1550.530 1493.870 17.447 0.158 o                                          
1 0 5 5348.940 5342.910 66.390 0.015 o                                          
1 0 7 8715.860 8615.690 130.674 0.005 o                                         
1 0 9 11614.800 11704.000 177.161 0.003 o                                       
1 0 11 8954.480 9237.320 142.547 0.005 o                                        
1 0 13 257.549 221.543 8.483 2.648 o                                            
1 0 15 11.278 17.250 2.685 56.434 o                                             
1 0 17 918.103 1031.780 24.795 0.305 o                                          
1 0 19 367.385 398.991 16.824 1.133 o                                           
1 0 21 241.692 263.586 12.362 2.102 o                                           
1 0 23 2.171 1.289 1.653 226.676 o                                              
1 0 25 14.492 17.287 1.950 64.713 o                                             
1 0 27 118.551 89.145 4.330 8.259 o                                             
1 0 29 284.902 278.937 8.991 2.198 o                                            
1 0 31 982.917 897.695 23.303 0.314 o                                           
1 0 33 37.803 22.840 2.512 31.204 o                                             
1 0 35 292.808 294.264 6.406 2.329 o                                            
1 0 37 282.462 292.960 5.978 2.443 o                                            
1 1 1 15383.000 15311.200 106.650 0.002 o                                       
1 1 2 2334.340 2206.540 14.749 0.078 o                                          
1 1 3 156.009 123.680 1.906 6.736 o                                             
1 1 4 9.639 11.701 1.412 104.098 o                                              
1 1 5 1993.260 2110.720 21.534 0.094 o                                          
1 1 6 29673.900 32247.000 300.037 0.000 o                                       
1 1 7 26841.800 28711.800 268.019 0.001 o                                       
1 1 8 25502.500 26654.900 249.240 0.001 o                                       
1 1 9 6213.340 6213.220 60.727 0.011 o                                          
1 1 10 1015.320 976.130 13.729 0.332 o                                          
1 1 11 517.871 509.763 10.207 0.970 o                                           
1 1 12 2004.390 2051.460 26.165 0.093 o                                         
1 1 13 658.146 680.028 13.630 0.625 o                                           
1 1 14 136.628 143.568 9.477 4.192 o                                            
1 1 15 1431.320 1556.310 25.873 0.158 o                                         
1 1 16 21.331 13.811 2.018 54.507 o                                             
1 1 17 984.170 981.449 19.398 0.319 o                                           
1 1 18 33.221 25.597 3.570 26.579 o                                             
1 1 19 252.023 246.969 11.194 2.238 o                                           
1 1 20 199.085 176.670 13.750 2.356 o                                           
1 1 21 0.032 -0.438 0.626 2168.260 o                                            
1 1 22 313.749 284.368 7.057 2.173 o                                            
1 1 23 99.089 94.139 2.878 10.366 o                                             
1 1 24 213.125 212.454 5.770 3.575 o                                            
1 1 25 63.059 68.288 3.669 14.540 o                                             
1 1 26 156.424 150.723 5.917 5.091 o                                            
1 1 27 16.196 11.601 1.336 79.464 o                                             
1 1 28 20.870 19.040 1.581 56.622 o                                             
1 1 29 199.342 166.604 6.776 3.897 o                                            
1 1 30 5.511 7.778 1.205 165.265 o                                              
1 1 31 83.567 67.436 3.471 12.437 o                                             
1 1 32 333.512 316.085 6.974 1.974 o                                            
1 1 33 24.810 24.450 1.064 51.093 o                                             
1 1 34 67.021 63.165 1.579 17.488 o                                             
1 1 35 52.886 53.328 1.651 21.964 o                                             
1 1 36 180.779 191.360 3.171 4.768 o                                            
1 1 37 497.763 519.131 6.542 1.073 o                                            
1 1 38 1632.010 1703.100 18.620 0.137 o                                         
1 2 1 1220.010 1160.730 17.669 0.238 o                                          
1 2 2 2792.290 2552.440 42.058 0.052 o                                          
1 2 3 2602.180 2364.510 39.370 0.059 o                                          
1 2 4 2541.180 2514.630 29.649 0.062 o                                          
1 2 5 212.357 225.621 4.997 3.618 o                                             
1 2 6 1309.970 1288.570 17.044 0.209 o                                          
1 2 7 13038.800 12973.300 138.524 0.003 o                                       
1 2 8 0.614 1.945 0.945 572.295 o                                               
1 2 9 5.070 0.402 0.909 295.324 o                                               
1 2 10 3145.260 3317.270 54.853 0.037 o                                         
1 2 11 152.736 183.992 6.043 4.765 o                                            
1 2 12 851.427 835.554 15.756 0.422 o                                           
1 2 13 628.095 670.919 13.809 0.655 o                                           
1 2 14 52.742 35.116 2.881 21.579 o                                             
1 2 15 1012.850 1048.770 17.191 0.308 o                                         
1 2 16 27.690 34.832 3.190 29.242 o                                             
1 2 17 962.476 979.778 19.837 0.324 o                                           
1 2 18 36.101 21.703 2.665 31.541 o                                             
1 2 19 875.179 778.667 11.481 0.450 o                                           
1 2 20 490.706 488.137 8.089 1.092 o                                            
1 2 21 39.896 39.319 1.852 28.938 o                                             
1 2 22 217.520 217.070 4.689 3.650 o                                            
1 2 23 101.375 96.326 3.029 10.002 o                                            
1 2 24 1.834 1.559 0.767 532.992 o                                              
1 2 25 8.733 7.344 2.033 94.827 o                                               
1 2 26 2.862 3.517 1.256 253.902 o                                              
1 2 27 0.894 1.037 0.853 676.213 o                                              
1 2 28 11.123 8.561 1.653 96.114 o                                              
1 2 29 128.434 136.147 5.586 6.180 o                                            
1 2 30 610.908 624.708 16.394 0.655 o                                           
1 2 31 81.032 86.600 4.198 10.919 o                                             
1 2 32 12.518 11.040 1.686 84.593 o                                             
1 2 33 187.101 189.924 6.511 3.967 o                                            
1 2 34 110.254 107.655 4.396 8.165 o                                            
1 2 35 76.606 93.243 3.900 11.354 o                                             
1 2 36 439.592 385.203 10.412 1.271 o                                           
1 2 37 188.525 136.378 4.594 4.916 o                                            
1 3 1 1213.300 1186.400 19.779 0.231 o                                          
1 3 2 51.612 44.594 3.629 18.507 o                                              
1 3 3 624.009 544.498 11.514 0.762 o                                            
1 3 4 1157.710 1269.290 23.826 0.224 o                                          
1 3 5 3455.400 3648.710 62.029 0.030 o                                          
1 3 6 929.312 1053.920 23.186 0.307 o                                           
1 3 7 250.651 270.632 10.197 2.300 o                                            
1 3 8 2055.350 2132.620 58.868 0.069 o                                          
1 3 9 13.002 23.419 2.995 45.181 o                                              
1 3 10 2097.010 2206.060 42.969 0.076 o                                         
1 3 11 769.809 880.137 17.340 0.442 o                                           
1 3 12 10.322 3.133 1.420 126.818 o                                             
1 3 13 17.572 11.022 1.873 66.268 o                                             
1 3 14 566.616 555.734 14.937 0.765 o                                           
1 3 15 27.534 22.422 2.682 36.520 o                                             
1 3 16 428.377 411.926 5.808 1.418 o                                            
1 3 17 83.469 84.278 2.109 12.911 o                                             
1 3 18 0.067 0.804 0.568 1714.740 o                                             
1 3 19 163.486 151.929 3.376 5.668 o                                            
1 3 20 119.378 119.066 5.825 6.637 o                                            
1 3 21 2820.530 2856.010 44.407 0.048 o                                         
1 3 22 428.348 424.740 8.610 1.313 o                                            
1 3 23 750.449 777.906 13.975 0.511 o                                           
1 3 24 122.557 124.867 3.797 7.502 o                                            
1 3 25 263.405 276.774 6.345 2.625 o                                            
1 3 26 303.150 301.754 6.778 2.207 o                                            
1 3 27 19.882 18.410 2.248 50.257 o                                             
1 3 28 97.490 98.979 3.272 10.016 o                                             
1 3 29 2.896 4.556 0.968 288.365 o                                              
1 3 30 315.005 320.617 6.766 2.078 o                                            
1 3 31 44.324 43.126 3.289 21.450 o                                             
1 3 32 52.273 45.416 1.927 22.779 o                                             
1 3 33 0.532 0.541 0.640 1197.200 o                                             
1 3 34 85.937 83.889 3.537 11.335 o                                             
1 3 35 141.931 145.492 6.330 5.341 o                                            
1 4 1 0.107 7.947 2.739 95.834 o                                                
1 4 2 1046.340 1083.930 21.606 0.277 o                                          
1 4 3 160.495 176.882 7.129 4.348 o                                             
1 4 4 29.845 40.770 3.658 24.596 o                                              
1 4 5 786.321 810.859 19.826 0.431 o                                            
1 4 6 298.460 333.332 10.345 1.861 o                                            
1 4 7 990.602 998.577 20.366 0.310 o                                            
1 4 8 144.139 134.427 6.431 5.381 o                                             
1 4 9 20.091 28.474 1.475 51.710 o                                              
1 4 10 14.550 15.665 1.235 80.130 o                                             
1 4 11 213.718 219.862 4.788 3.670 o                                            
1 4 12 0.354 1.093 0.696 1034.610 o                                             
1 4 13 25.881 26.917 2.050 41.165 o                                             
1 4 14 230.502 240.888 5.194 3.259 o                                            
1 4 15 168.267 170.571 4.279 5.069 o                                            
1 4 16 35.667 30.520 1.888 33.487 o                                             
1 4 17 33.488 31.273 1.563 36.249 o                                             
1 4 18 11.934 8.963 0.976 112.711 o                                             
1 4 19 66.825 73.815 2.418 15.546 o                                             
1 4 20 1266.270 1280.820 17.746 0.216 o                                         
1 4 21 267.283 253.304 8.429 2.459 o                                            
1 4 22 11.266 11.723 1.818 84.025 o                                             
1 4 23 330.226 324.062 7.127 1.961 o                                            
1 4 24 52.914 56.685 2.466 19.845 o                                             
1 4 25 714.692 746.571 13.450 0.552 o                                           
1 4 26 11.103 10.110 1.199 107.528 o                                            
1 4 27 101.979 106.514 3.752 9.108 o                                            
1 4 28 91.869 94.359 6.726 7.495 o                                              
1 4 29 23.817 29.631 1.624 45.181 o                                             
1 4 30 3.934 5.107 0.887 255.476 o                                              
1 4 31 10.375 9.694 0.782 126.576 o                                             
1 4 32 1.447 1.324 0.488 804.087 o                                              
1 4 33 19.724 19.328 0.884 65.843 o                                             
1 5 1 474.391 469.204 14.626 0.963 o                                            
1 5 2 21.147 13.629 2.058 54.375 o                                              
1 5 3 403.164 418.335 11.185 1.293 o                                            
1 5 4 880.969 926.538 28.394 0.310 o                                            
1 5 5 352.678 334.896 9.985 1.653 o                                             
1 5 6 135.814 158.818 4.297 6.132 o                                             
1 5 7 158.060 171.780 5.900 4.826 o                                             
1 5 8 60.919 47.620 2.611 18.739 o                                              
1 5 9 291.565 350.305 7.822 2.052 o                                             
1 5 10 73.935 59.585 2.737 15.107 o                                             
1 5 11 210.129 195.005 9.371 3.034 o                                            
1 5 12 408.836 396.178 8.660 1.413 o                                            
1 5 13 37.180 38.052 2.248 28.980 o                                             
1 5 14 88.920 95.486 7.867 6.637 o                                              
1 5 15 171.958 194.293 5.346 4.470 o                                            
1 5 16 0.586 0.547 0.880 783.504 o                                              
1 5 17 0.875 1.361 0.966 562.136 o                                              
1 5 18 424.543 438.569 9.297 1.280 o                                            
1 5 19 90.498 83.938 3.251 11.207 o                                             
1 5 20 23.233 19.927 1.309 54.881 o                                             
1 5 21 44.448 50.017 1.933 24.603 o                                             
1 5 22 11.242 13.341 1.653 85.953 o                                             
1 5 23 272.380 278.100 6.135 2.566 o                                            
1 5 24 9.959 9.394 1.087 120.864 o                                              
1 5 25 1.003 0.587 0.744 815.227 o                                              
1 5 26 69.471 63.040 3.090 14.978 o                                             
1 5 27 3.492 3.502 0.759 323.712 o                                              
1 5 28 33.114 31.571 1.472 36.833 o                                             
1 5 29 76.996 80.050 2.290 13.797 o                                             
1 5 30 68.289 62.164 1.869 17.002 o                                             
1 6 1 36.589 29.351 3.338 25.851 o                                              
1 6 2 1402.090 1445.810 30.607 0.160 o                                          
1 6 3 33.991 41.665 8.296 9.400 o                                               
1 6 4 409.083 436.879 9.342 1.324 o                                             
1 6 5 18.676 15.960 1.636 62.700 o                                              
1 6 6 118.613 105.936 3.787 8.157 o                                             
1 6 7 23.191 30.774 2.048 41.881 o                                              
1 6 8 87.642 87.914 3.387 11.155 o                                              
1 6 9 136.242 128.606 4.190 6.684 o                                             
1 6 10 256.822 240.343 8.015 2.639 o                                            
1 6 11 129.912 105.604 6.264 6.260 o                                            
1 6 12 1216.770 1163.310 20.202 0.232 o                                         
1 6 13 37.294 27.045 1.898 33.510 o                                             
1 6 14 55.772 55.923 2.574 19.036 o                                             
1 6 15 0.335 0.845 0.880 813.234 o                                              
1 6 16 0.037 -0.342 0.865 1149.980 o                                            
1 6 17 0.061 -0.387 0.793 1342.340 o                                            
1 6 18 63.783 61.574 2.569 16.869 o                                             
1 6 19 101.172 100.774 3.285 9.680 o                                            
1 6 20 31.369 35.433 2.413 31.832 o                                             
1 6 21 33.843 32.954 2.281 31.858 o                                             
1 6 22 2.004 1.388 0.859 479.237 o                                              
1 6 23 8.663 8.627 1.256 126.397 o                                              
1 6 24 7.621 9.949 1.256 129.409 o                                              
1 6 25 0.004 0.165 0.727 1557.040 o                                             
1 7 1 380.473 365.408 6.322 1.666 o                                             
1 7 2 411.963 416.105 8.645 1.372 o                                             
1 7 3 150.703 165.555 4.600 5.489 o                                             
1 7 4 538.805 552.171 12.461 0.854 o                                            
1 7 5 26.397 31.422 1.921 39.697 o                                              
1 7 6 58.284 49.095 2.295 19.829 o                                              
1 7 7 0.013 0.757 0.807 1084.990 o                                              
1 7 8 2.336 1.489 0.841 448.509 o                                               
1 7 9 98.380 84.659 3.190 10.563 o                                              
1 7 10 49.228 46.238 2.135 23.101 o                                             
1 7 11 364.296 343.639 7.156 1.746 o                                            
1 7 12 4.017 2.927 0.847 297.521 o                                              
1 7 13 5.637 9.305 1.045 164.862 o                                              
1 7 14 1.482 1.402 0.729 620.210 o                                              
1 7 15 169.828 166.612 8.280 3.935 o                                            
1 7 16 73.952 72.468 2.843 14.060 o                                             
1 7 17 0.758 1.785 0.859 624.408 o                                              
1 7 18 1.621 2.644 0.826 467.894 o                                              
1 8 1 3.471 2.154 0.651 386.054 o                                               
1 8 2 21.661 18.650 1.151 60.132 o                                              
1 8 3 453.699 420.405 10.478 1.189 o                                            
2 0 2 0.611 0.837 0.662 1028.430 o                                              
2 0 4 3376.470 3188.910 32.044 0.038 o                                          
2 0 6 5722.000 5461.450 72.636 0.013 o                                          
2 0 8 10.364 9.562 2.958 58.356 o                                               
2 0 10 14.851 20.829 3.438 38.978 o                                             
2 0 12 73.426 48.340 7.090 9.012 o                                              
2 0 14 4316.110 4486.590 76.064 0.020 o                                         
2 0 16 446.863 504.451 24.757 0.678 o                                           
2 0 18 267.704 223.842 10.563 2.294 o                                           
2 0 20 877.959 880.716 24.726 0.342 o                                           
2 0 22 83.306 84.911 3.454 11.616 o                                             
2 0 24 331.142 277.483 8.693 1.969 o                                            
2 0 26 9.369 11.139 1.752 94.678 o                                              
2 0 28 135.821 107.291 4.859 6.785 o                                            
2 0 30 422.279 377.205 11.139 1.298 o                                           
2 0 32 77.033 81.856 3.076 12.834 o                                             
2 0 34 30.407 25.562 3.206 30.050 o                                             
2 0 36 3.019 3.208 0.794 349.702 o                                              
2 1 2 132.029 124.384 2.354 7.652 o                                             
2 1 3 173.171 129.107 2.907 5.830 o                                             
2 1 4 2.875 4.617 0.662 344.288 o                                               
2 1 5 131.976 142.305 3.733 6.773 o                                             
2 1 6 493.777 467.054 7.082 1.130 o                                             
2 1 7 1007.560 955.354 11.037 0.347 o                                           
2 1 8 90.616 83.878 2.741 11.654 o                                              
2 1 9 158.065 163.135 4.176 5.450 o                                             
2 1 10 146.310 157.399 4.095 5.894 o                                            
2 1 11 3123.010 3208.280 34.777 0.041 o                                         
2 1 12 1568.590 1660.980 20.471 0.144 o                                         
2 1 13 1295.770 1317.800 23.214 0.197 o                                         
2 1 14 5.870 8.651 1.732 122.045 o                                              
2 1 15 1212.410 1320.150 33.235 0.185 o                                         
2 1 16 722.145 750.714 21.117 0.468 o                                           
2 1 17 3020.590 3168.500 105.143 0.029 o                                        
2 1 18 301.992 291.748 12.749 1.730 o                                           
2 1 19 0.030 1.217 1.097 600.808 o                                              
2 1 20 552.366 558.244 7.933 0.910 o                                            
2 1 21 25.293 24.604 1.155 49.755 o                                             
2 1 22 37.228 36.403 1.707 31.610 o                                             
2 1 23 173.827 156.387 5.101 4.887 o                                            
2 1 24 50.833 53.513 3.206 18.886 o                                             
2 1 25 61.652 60.322 3.471 15.689 o                                             
2 1 26 166.776 165.829 6.313 4.582 o                                            
2 1 27 229.931 220.367 7.602 3.031 o                                            
2 1 28 14.879 19.922 1.290 72.076 o                                             
2 1 29 52.324 46.199 1.622 23.292 o                                             
2 1 30 31.133 32.737 1.683 36.845 o                                             
2 1 31 17.960 14.368 0.959 75.870 o                                             
2 1 32 11.764 17.671 1.032 90.369 o                                             
2 1 33 65.576 65.552 1.772 17.314 o                                             
2 1 34 4.480 5.088 0.698 261.376 o                                              
2 1 35 10.001 10.066 0.762 128.623 o                                            
2 1 36 60.367 66.693 1.590 18.485 o                                             
2 1 37 224.093 203.685 3.504 3.805 o                                            
2 2 2 232.330 207.348 5.647 3.379 o                                             
2 2 3 15.945 10.529 1.401 80.704 o                                              
2 2 4 650.654 681.558 10.895 0.663 o                                            
2 2 5 14.212 11.929 1.361 85.096 o                                              
2 2 6 4556.280 4635.500 52.870 0.020 o                                          
2 2 7 628.118 792.614 14.517 0.592 o                                            
2 2 8 3.952 9.844 1.337 161.706 o                                               
2 2 9 4124.410 4053.520 47.673 0.025 o                                          
2 2 10 1.116 2.095 0.783 589.653 o                                              
2 2 11 5.226 15.899 1.934 95.505 o                                              
2 2 12 43.599 69.484 4.318 15.891 o                                             
2 2 13 12186.100 12614.400 138.071 0.003 o                                      
2 2 14 5703.050 5471.210 77.278 0.013 o                                         
2 2 15 3204.850 3164.800 36.654 0.040 o                                         
2 2 16 5256.850 5606.880 60.050 0.015 o                                         
2 2 17 30.780 22.888 2.509 35.441 o                                             
2 2 18 1030.460 1007.180 12.478 0.325 o                                         
2 2 19 18.079 27.111 1.352 57.019 o                                             
2 2 20 105.501 118.388 2.957 9.018 o                                            
2 2 21 370.859 365.611 6.149 1.714 o                                            
2 2 22 798.316 802.004 14.092 0.472 o                                           
2 2 23 4.575 4.247 0.993 235.814 o                                              
2 2 24 326.147 334.647 7.163 1.952 o                                            
2 2 25 284.140 272.934 6.217 2.486 o                                            
2 2 26 31.083 25.659 1.691 39.654 o                                             
2 2 27 439.652 434.253 8.718 1.265 o                                            
2 2 28 611.907 595.791 11.113 0.751 o                                           
2 2 29 66.511 60.693 2.454 16.644 o                                             
2 2 30 52.417 51.266 3.173 18.873 o                                             
2 2 31 50.643 45.316 2.942 20.608 o                                             
2 2 32 65.819 71.461 3.603 14.078 o                                             
2 2 33 21.915 17.155 1.818 53.674 o                                             
2 2 34 16.689 15.857 1.438 70.316 o                                             
2 2 35 15.892 16.229 1.785 65.844 o                                             
2 2 36 36.631 36.623 2.281 29.442 o                                             
2 3 2 95.823 102.996 5.461 8.206 o                                              
2 3 3 1209.910 1302.760 24.756 0.209 o                                          
2 3 4 2042.380 2024.310 27.042 0.091 o                                          
2 3 5 477.962 437.657 9.245 1.149 o                                             
2 3 6 426.614 440.712 9.857 1.252 o                                             
2 3 7 3680.430 3823.140 53.498 0.029 o                                          
2 3 8 394.812 437.889 13.734 1.179 o                                            
2 3 9 102.886 89.613 6.991 6.952 o                                              
2 3 10 6.160 12.026 3.338 54.281 o                                              
2 3 11 3490.620 3563.240 63.255 0.030 o                                         
2 3 12 1014.210 1057.990 25.394 0.273 o                                         
2 3 13 895.269 937.706 23.640 0.333 o                                           
2 3 14 1367.250 1394.740 21.325 0.184 o                                         
2 3 15 239.214 225.539 3.999 3.385 o                                            
2 3 16 103.291 94.593 2.387 10.332 o                                            
2 3 17 272.551 270.228 4.505 2.737 o                                            
2 3 18 85.037 97.906 2.574 11.652 o                                             
2 3 19 85.964 90.420 2.452 12.029 o                                             
2 3 20 154.664 147.921 5.239 5.405 o                                            
2 3 21 873.812 862.637 15.144 0.408 o                                           
2 3 22 59.712 62.392 6.164 10.783 o                                             
2 3 23 416.019 410.988 8.447 1.375 o                                            
2 3 24 222.210 224.287 5.501 3.421 o                                            
2 3 25 228.265 216.491 5.352 3.415 o                                            
2 3 26 2.583 3.260 0.934 339.645 o                                              
2 3 27 6.590 6.804 1.040 169.144 o                                              
2 3 28 157.137 159.301 4.254 5.505 o                                            
2 3 29 112.025 120.209 6.974 6.170 o                                            
2 3 30 0.995 4.010 0.942 417.329 o                                              
2 3 31 167.231 186.485 4.925 4.750 o                                            
2 3 32 0.072 0.826 0.631 1478.450 o                                             
2 3 33 16.672 18.680 1.355 68.191 o                                             
2 3 34 2.695 0.762 0.483 592.737 o                                              
2 4 2 325.148 278.577 8.017 2.050 o                                             
2 4 3 1585.360 1537.120 23.617 0.145 o                                          
2 4 4 231.030 204.368 8.010 3.033 o                                             
2 4 5 0.106 -1.577 1.349 471.334 o                                              
2 4 6 65.522 55.435 2.327 17.516 o                                              
2 4 7 31.594 25.298 1.951 37.773 o                                              
2 4 8 303.947 367.120 10.197 1.773 o                                            
2 4 9 963.979 1046.320 18.631 0.318 o                                           
2 4 10 27.137 25.408 2.203 39.523 o                                             
2 4 11 137.708 130.970 4.869 6.296 o                                            
2 4 12 656.487 673.550 23.320 0.501 o                                           
2 4 13 0.850 0.854 0.752 811.299 o                                              
2 4 14 820.779 853.756 19.203 0.409 o                                           
2 4 15 384.765 368.930 7.981 1.571 o                                            
2 4 16 86.356 69.037 2.852 12.756 o                                             
2 4 17 309.736 330.651 6.008 2.128 o                                            
2 4 18 63.910 82.254 2.542 15.179 o                                             
2 4 19 1067.200 1036.830 18.019 0.290 o                                         
2 4 20 747.634 753.183 11.331 0.543 o                                           
2 4 21 141.570 146.943 4.183 6.180 o                                            
2 4 22 538.583 503.450 9.816 0.947 o                                            
2 4 23 178.978 190.302 4.872 4.484 o                                            
2 4 24 206.894 198.032 5.470 3.818 o                                            
2 4 25 2.708 5.343 0.958 282.261 o                                              
2 4 26 32.878 27.309 1.647 37.776 o                                             
2 4 27 16.399 13.219 1.238 78.108 o                                             
2 4 28 119.113 114.752 3.260 8.183 o                                            
2 4 29 13.492 14.582 1.322 83.787 o                                             
2 4 30 0.057 0.154 0.596 2147.310 o                                             
2 4 31 53.918 62.570 3.305 17.142 o                                             
2 4 32 17.671 20.488 1.085 67.189 o                                             
2 5 2 1308.010 1342.640 19.083 0.201 o                                          
2 5 3 201.550 198.041 5.217 3.948 o                                             
2 5 4 315.328 342.600 7.932 1.937 o                                             
2 5 5 556.693 599.041 11.966 0.806 o                                            
2 5 6 65.132 90.564 3.534 13.107 o                                              
2 5 7 159.433 155.504 4.840 5.317 o                                             
2 5 8 3.938 6.438 1.270 193.436 o                                               
2 5 9 27.227 23.481 1.938 42.399 o                                              
2 5 10 331.144 349.949 8.242 1.822 o                                            
2 5 11 3.375 4.312 0.928 281.782 o                                              
2 5 12 377.874 424.997 7.457 1.516 o                                            
2 5 13 419.861 423.007 9.189 1.319 o                                            
2 5 14 302.241 341.354 7.882 2.013 o                                            
2 5 15 300.593 300.823 8.792 2.062 o                                            
2 5 16 33.754 28.162 1.609 36.977 o                                             
2 5 17 512.835 478.331 10.021 1.013 o                                           
2 5 18 756.809 735.867 11.301 0.543 o                                           
2 5 19 1152.380 1132.660 23.881 0.238 o                                         
2 5 20 29.374 26.008 1.830 40.089 o                                             
2 5 21 96.521 107.219 3.528 9.602 o                                             
2 5 22 43.008 48.101 2.694 23.122 o                                             
2 5 23 174.937 177.382 4.300 4.832 o                                            
2 5 24 12.194 13.202 1.010 98.822 o                                             
2 5 25 4.917 5.695 0.754 234.302 o                                              
2 5 26 10.777 10.008 0.946 117.684 o                                            
2 5 27 15.334 16.406 1.669 68.985 o                                             
2 5 28 53.057 55.527 1.764 21.392 o                                             
2 5 29 11.024 11.844 1.471 95.129 o                                             
2 6 2 767.719 785.644 21.815 0.429 o                                            
2 6 3 77.859 88.583 5.487 9.588 o                                               
2 6 4 193.786 203.014 8.594 3.321 o                                             
2 6 5 7.728 7.602 2.182 92.269 o                                                
2 6 6 44.969 55.430 4.264 16.946 o                                              
2 6 7 1.996 2.115 1.719 209.382 o                                               
2 6 8 143.482 136.444 6.743 5.241 o                                             
2 6 9 137.801 121.603 6.280 5.783 o                                             
2 6 10 36.296 25.319 3.008 28.557 o                                             
2 6 11 590.559 555.891 16.427 0.709 o                                           
2 6 12 107.715 111.357 5.883 7.175 o                                            
2 6 13 12.658 17.906 1.548 76.413 o                                             
2 6 14 31.103 21.697 3.636 27.808 o                                             
2 6 15 23.958 42.544 2.297 34.862 o                                             
2 6 16 22.210 14.766 1.785 55.459 o                                             
2 6 17 1.647 1.740 0.865 496.489 o                                              
2 6 18 485.294 449.954 12.610 1.022 o                                           
2 6 19 10.911 9.987 1.087 112.588 o                                             
2 6 20 1.738 3.900 1.091 326.691 o                                              
2 6 21 90.149 76.981 3.338 11.468 o                                             
2 6 22 0.278 -0.264 0.793 1184.030 o                                            
2 6 23 34.418 29.946 1.851 34.658 o                                             
2 6 24 13.194 14.048 1.256 87.260 o                                             
2 7 2 28.164 26.707 2.876 33.235 o                                              
2 7 3 323.415 337.805 11.106 1.687 o                                            
2 7 4 41.133 36.656 3.206 23.637 o                                              
2 7 5 63.523 69.148 4.264 13.382 o                                              
2 7 6 19.709 21.980 2.512 45.124 o                                              
2 7 7 113.570 118.166 5.586 7.011 o                                             
2 7 8 5.842 8.329 1.818 118.312 o                                               
2 7 9 2.240 3.041 1.322 268.034 o                                               
2 7 10 7.745 4.991 1.520 134.543 o                                              
2 7 11 3.999 3.239 1.421 203.667 o                                              
2 7 12 121.708 103.622 4.760 7.487 o                                            
2 7 13 208.348 210.517 7.239 3.384 o                                            
2 7 14 2.440 3.933 1.256 260.538 o                                              
2 7 15 31.347 29.649 2.347 33.945 o                                             
2 7 16 8.916 12.858 1.554 99.867 o                                              
3 0 3 5707.630 5388.990 59.723 0.014 o                                          
3 0 5 291.180 287.762 12.494 1.804 o                                            
3 0 7 94.927 62.504 5.850 8.946 o                                               
3 0 9 325.343 276.744 9.728 1.918 o                                             
3 0 11 3.945 4.831 2.001 132.997 o                                              
3 0 13 99.515 111.253 5.418 7.866 o                                             
3 0 15 26.792 26.162 2.898 34.069 o                                             
3 0 17 13.013 13.232 2.383 63.123 o                                             
3 0 19 100.881 102.212 3.585 9.436 o                                            
3 0 21 1510.000 1514.240 25.041 0.153 o                                         
3 0 23 412.672 460.867 16.477 1.009 o                                           
3 0 25 1.794 4.264 0.991 340.514 o                                              
3 0 27 77.689 89.156 3.143 12.294 o                                             
3 0 29 0.556 0.760 1.256 448.884 o                                              
3 0 31 15.597 17.386 2.082 60.091 o                                             
3 0 33 153.933 165.309 8.412 4.141 o                                            
3 0 35 0.932 0.326 0.700 941.455 o                                              
3 1 3 1447.120 1447.150 26.290 0.162 o                                          
3 1 4 7231.680 7035.970 78.690 0.008 o                                          
3 1 5 747.954 779.627 13.693 0.514 o                                            
3 1 6 9.381 19.044 1.528 85.695 o                                               
3 1 7 4.651 5.641 1.610 155.392 o                                               
3 1 8 506.148 493.747 10.228 1.006 o                                            
3 1 9 88.821 93.807 4.332 9.913 o                                               
3 1 10 368.421 428.533 9.238 1.467 o                                            
3 1 11 170.034 152.687 6.094 4.715 o                                            
3 1 12 293.012 291.623 10.954 1.931 o                                           
3 1 13 150.334 155.225 6.353 5.022 o                                            
3 1 14 4094.460 4186.970 86.634 0.021 o                                         
3 1 15 1484.930 1618.600 24.834 0.150 o                                         
3 1 16 455.387 468.054 12.280 1.073 o                                           
3 1 17 113.953 88.721 3.522 9.074 o                                             
3 1 18 321.847 332.213 5.691 2.070 o                                            
3 1 19 427.979 431.052 6.109 1.380 o                                            
3 1 20 0.703 1.012 0.573 1074.590 o                                             
3 1 21 935.393 959.296 10.999 0.376 o                                           
3 1 22 46.415 51.567 1.789 24.006 o                                             
3 1 23 559.487 598.412 8.664 0.856 o                                            
3 1 24 53.672 67.469 1.865 19.523 o                                             
3 1 25 21.791 22.616 1.127 56.615 o                                             
3 1 26 18.394 13.710 1.141 73.160 o                                             
3 1 27 665.048 671.821 10.075 0.662 o                                           
3 1 28 48.429 53.455 1.958 22.654 o                                             
3 1 29 146.252 137.774 3.230 6.500 o                                            
3 1 30 150.886 152.771 3.685 5.952 o                                            
3 1 31 116.785 118.408 2.989 8.342 o                                            
3 1 32 24.517 21.484 1.484 50.364 o                                             
3 1 33 6.292 4.294 0.874 207.842 o                                              
3 1 34 13.531 17.571 1.413 77.011 o                                             
3 1 35 13.023 14.080 0.901 95.136 o                                             
3 1 36 52.882 43.013 1.758 23.345 o                                             
3 2 3 639.314 627.284 12.297 0.686 o                                            
3 2 4 25.610 31.041 2.456 36.586 o                                              
3 2 5 3669.450 3732.150 51.185 0.029 o                                          
3 2 6 30.074 19.587 2.139 40.002 o                                              
3 2 7 1503.760 1610.560 25.756 0.147 o                                          
3 2 8 306.264 307.634 9.799 1.930 o                                             
3 2 9 151.395 161.997 5.318 5.282 o                                             
3 2 10 1403.950 1420.230 26.529 0.168 o                                         
3 2 11 163.966 149.722 6.250 4.822 o                                            
3 2 12 481.075 506.540 12.763 0.975 o                                           
3 2 13 1833.140 1915.780 38.874 0.097 o                                         
3 2 14 47.759 43.838 4.698 16.219 o                                             
3 2 15 891.915 902.575 14.642 0.393 o                                           
3 2 16 458.811 499.963 9.671 1.110 o                                            
3 2 17 64.523 68.966 2.950 15.500 o                                             
3 2 18 1004.010 1041.400 16.932 0.313 o                                         
3 2 19 1359.350 1358.050 20.986 0.188 o                                         
3 2 20 409.143 378.808 12.048 1.291 o                                           
3 2 21 844.918 836.976 20.758 0.390 o                                           
3 2 22 1894.170 1910.050 43.201 0.091 o                                         
3 2 23 27.725 27.802 4.264 24.133 o                                             
3 2 24 0.211 0.216 0.783 1184.390 o                                             
3 2 25 156.510 154.036 4.242 5.599 o                                            
3 2 26 340.800 348.827 7.362 1.831 o                                            
3 2 27 55.716 67.320 3.752 15.499 o                                             
3 2 28 0.831 0.401 0.736 916.162 o                                              
3 2 29 108.641 110.071 3.768 8.597 o                                            
3 2 30 37.179 34.254 1.884 31.519 o                                             
3 2 31 1.332 0.977 0.892 572.773 o                                              
3 2 32 6.765 4.991 1.157 170.765 o                                              
3 2 34 52.319 49.798 1.983 21.981 o                                             
3 2 35 95.741 93.549 5.255 8.632 o                                              
3 3 3 181.050 166.141 6.573 4.245 o                                             
3 3 4 3.732 2.139 1.174 263.478 o                                               
3 3 5 177.537 162.880 6.419 4.378 o                                             
3 3 6 686.784 650.525 14.577 0.601 o                                            
3 3 7 394.028 330.057 9.733 1.524 o                                             
3 3 8 361.147 329.551 9.864 1.638 o                                             
3 3 9 114.725 101.480 5.286 7.499 o                                             
3 3 10 7.599 6.713 2.123 97.296 o                                               
3 3 11 357.285 402.173 8.749 1.576 o                                            
3 3 12 112.556 109.994 7.150 6.197 o                                            
3 3 13 344.588 346.077 13.310 1.450 o                                           
3 3 14 597.671 577.394 11.522 0.774 o                                           
3 3 15 47.067 53.693 2.915 20.530 o                                             
3 3 16 16.638 15.837 1.656 66.840 o                                             
3 3 17 620.872 637.797 16.494 0.639 o                                           
3 3 18 535.396 523.565 14.180 0.842 o                                           
3 3 19 946.587 901.001 22.245 0.330 o                                           
3 3 20 723.345 717.455 18.411 0.506 o                                           
3 3 21 755.767 760.260 19.369 0.464 o                                           
3 3 22 1923.380 1901.590 43.234 0.090 o                                         
3 3 23 2008.170 1955.140 44.258 0.084 o                                         
3 3 24 683.709 702.043 12.725 0.603 o                                           
3 3 25 157.594 154.750 4.230 5.562 o                                            
3 3 26 234.797 225.074 5.351 3.282 o                                            
3 3 27 6.933 8.049 1.052 156.191 o                                              
3 3 28 19.439 20.014 1.379 60.631 o                                             
3 3 29 1.784 2.148 0.635 562.197 o                                              
3 3 30 8.383 10.674 0.856 136.829 o                                             
3 3 31 0.231 0.179 0.515 2227.380 o                                             
3 3 32 0.331 -0.181 0.596 1797.860 o                                            
3 3 33 5.348 5.446 0.720 229.531 o                                              
3 4 3 442.448 507.231 10.887 1.103 o                                            
3 4 4 750.468 811.308 13.835 0.501 o                                            
3 4 5 87.328 93.451 3.911 10.445 o                                              
3 4 6 278.344 292.524 22.922 1.040 o                                            
3 4 7 208.080 200.764 10.456 2.817 o                                            
3 4 8 0.285 0.873 1.082 599.957 o                                               
3 4 9 327.737 343.434 13.961 1.462 o                                            
3 4 10 10.673 5.803 1.285 120.691 o                                             
3 4 11 297.791 279.394 7.735 2.234 o                                            
3 4 12 1.877 4.958 1.587 204.712 o                                              
3 4 13 6.485 4.396 1.653 139.508 o                                              
3 4 14 201.089 193.726 7.801 3.461 o                                            
3 4 15 36.738 46.010 3.636 21.826 o                                             
3 4 16 90.171 75.494 4.627 10.164 o                                             
3 4 17 3.904 3.537 1.620 177.865 o                                              
3 4 18 568.972 640.309 17.981 0.660 o                                           
3 4 19 1091.120 1108.380 15.596 0.281 o                                         
3 4 20 40.172 40.231 2.077 27.792 o                                             
3 4 21 366.542 344.397 7.385 1.723 o                                            
3 4 22 274.770 291.827 6.520 2.458 o                                            
3 4 23 118.482 117.310 5.041 7.166 o                                            
3 4 24 50.230 44.668 2.103 23.113 o                                             
3 4 25 427.956 400.714 7.992 1.370 o                                            
3 4 26 79.107 82.185 2.744 12.946 o                                             
3 4 27 69.447 63.977 2.325 16.044 o                                             
3 4 28 249.856 264.117 6.859 2.739 o                                            
3 4 29 50.240 60.047 2.165 20.747 o                                             
3 4 30 1.986 3.455 0.677 446.559 o                                              
3 4 31 2.842 0.892 0.992 378.853 o                                              
3 5 3 70.689 76.611 3.315 13.579 o                                              
3 5 4 95.611 123.438 6.462 6.998 o                                              
3 5 5 47.056 55.520 2.828 20.543 o                                              
3 5 6 15.158 15.884 1.884 66.024 o                                              
3 5 7 244.687 245.710 10.577 2.368 o                                            
3 5 8 37.087 35.212 2.314 29.413 o                                              
3 5 9 33.261 27.281 2.080 35.074 o                                              
3 5 10 18.896 14.022 1.648 64.052 o                                             
3 5 11 4.635 6.358 1.296 179.955 o                                              
3 5 12 4.517 4.078 1.273 204.309 o                                              
3 5 13 5.483 6.958 1.336 160.678 o                                              
3 5 14 20.710 13.753 1.642 60.811 o                                             
3 5 15 24.680 26.348 2.056 42.495 o                                             
3 5 16 827.153 844.887 15.846 0.432 o                                           
3 5 17 301.908 258.885 10.643 1.997 o                                           
3 5 18 43.716 64.579 3.011 19.759 o                                             
3 5 19 190.843 200.835 5.585 4.025 o                                            
3 5 20 84.190 109.968 5.520 8.570 o                                             
3 5 21 499.109 545.876 15.502 0.844 o                                           
3 5 22 69.624 58.042 3.735 14.233 o                                             
3 5 23 48.945 39.433 3.074 21.420 o                                             
3 5 24 4.917 2.347 1.388 198.966 o                                              
3 5 25 10.137 7.966 1.587 104.869 o                                             
3 5 26 29.828 19.238 4.644 22.660 o                                             
3 5 27 118.977 91.525 30.756 0.848 o                                            
3 6 3 126.477 131.037 5.950 6.140 o                                             
3 6 4 0.687 0.369 1.818 240.070 o                                               
3 6 5 96.558 82.611 3.447 10.574 o                                              
3 6 6 52.079 48.448 2.670 20.583 o                                              
3 6 7 9.479 9.066 2.595 70.003 o                                                
3 6 8 267.903 262.713 6.687 2.611 o                                             
3 6 9 2.489 1.659 1.063 354.411 o                                               
3 6 10 37.314 40.946 2.406 27.594 o                                             
3 6 11 27.445 30.547 2.077 38.129 o                                             
3 6 12 80.523 90.619 3.917 11.108 o                                             
3 6 13 16.570 16.732 2.215 56.771 o                                             
3 6 14 59.336 62.945 2.777 17.192 o                                             
3 6 15 180.856 169.927 4.754 4.679 o                                            
3 6 16 267.083 259.784 6.168 2.683 o                                            
3 6 17 3.145 4.840 1.005 267.778 o                                              
3 6 18 75.237 53.745 3.305 14.482 o                                             
3 6 19 22.557 20.427 2.016 48.362 o                                             
3 6 20 813.259 729.090 18.047 0.453 o                                           
3 6 21 36.529 35.698 2.413 29.107 o                                             
3 6 22 85.142 64.784 3.107 12.845 o                                             
3 7 3 25.111 23.142 1.698 46.768 o                                              
3 7 4 0.218 -0.193 0.861 1058.550 o                                             
3 7 5 50.291 48.813 2.282 22.012 o                                              
3 7 6 0.495 0.863 0.791 878.743 o                                               
3 7 7 24.829 25.187 2.446 39.523 o                                              
3 7 8 46.155 37.714 2.810 23.374 o                                              
3 7 9 0.506 0.562 1.157 530.076 o                                               
3 7 10 0.499 1.223 1.124 512.893 o                                              
3 7 11 6.981 4.694 1.289 159.838 o                                              
3 7 12 17.395 23.898 2.115 51.620 o                                             
3 7 13 4.325 6.578 1.256 187.035 o                                              
3 7 14 9.698 9.552 1.388 110.672 o                                              
4 0 4 103.436 73.987 4.778 9.185 o                                              
4 0 6 284.486 217.138 8.683 2.436 o                                             
4 0 8 99.758 86.005 7.768 6.523 o                                               
4 0 10 26.161 34.805 5.255 18.785 o                                             
4 0 12 597.341 569.905 24.162 0.557 o                                           
4 0 14 171.414 196.205 13.915 2.426 o                                           
4 0 16 0.017 1.854 3.371 74.723 o                                               
4 0 18 41.226 52.884 3.983 18.723 o                                             
4 0 20 21.413 27.005 2.446 41.699 o                                             
4 0 22 3980.480 4111.040 88.947 0.022 o                                         
4 0 24 45.552 51.200 3.438 19.665 o                                             
4 0 26 841.529 840.315 21.154 0.388 o                                           
4 0 28 62.463 57.513 3.504 15.716 o                                             
4 0 30 47.036 52.489 3.239 19.760 o                                             
4 0 32 261.459 234.756 10.478 2.310 o                                           
4 0 34 36.535 30.000 2.512 30.007 o                                             
4 1 4 2.625 4.141 0.942 313.837 o                                               
4 1 5 477.317 437.109 7.380 1.200 o                                             
4 1 6 1088.510 1165.240 19.432 0.263 o                                          
4 1 7 15.532 25.913 2.500 47.721 o                                              
4 1 8 61.392 61.079 5.071 12.596 o                                              
4 1 9 24.829 21.033 2.419 41.565 o                                              
4 1 10 512.906 490.905 12.234 0.947 o                                           
4 1 11 805.055 793.349 20.529 0.420 o                                           
4 1 12 0.934 5.044 1.460 248.385 o                                              
4 1 13 35.054 31.043 5.569 16.409 o                                             
4 1 14 23.983 23.090 2.295 42.575 o                                             
4 1 15 269.844 256.339 4.208 2.851 o                                            
4 1 16 212.497 215.450 3.695 3.872 o                                            
4 1 17 561.651 542.485 12.809 0.822 o                                           
4 1 18 313.275 318.262 4.951 2.207 o                                            
4 1 19 30.193 30.508 1.321 40.355 o                                             
4 1 20 550.432 541.154 8.352 0.921 o                                            
4 1 21 57.435 61.033 2.052 19.086 o                                             
4 1 22 0.283 0.534 0.708 1214.500 o                                             
4 1 23 743.203 829.498 13.024 0.506 o                                           
4 1 24 604.355 647.669 9.770 0.747 o                                            
4 1 25 13.144 10.369 1.007 101.190 o                                            
4 1 26 8.571 8.844 1.274 125.467 o                                              
4 1 27 0.032 -0.318 1.012 847.078 o                                             
4 1 28 3.090 5.193 1.636 175.733 o                                              
4 1 29 270.321 253.439 5.738 2.725 o                                            
4 1 30 422.276 452.206 8.671 1.289 o                                            
4 1 31 5.296 4.228 0.911 227.406 o                                              
4 1 32 19.035 18.725 1.285 63.819 o                                             
4 1 33 64.450 71.527 2.243 16.363 o                                             
4 1 34 83.528 96.883 2.562 11.860 o                                             
4 2 4 479.468 466.878 19.865 0.799 o                                            
4 2 5 218.941 239.736 13.651 2.105 o                                            
4 2 6 4.071 4.264 2.578 95.643 o                                                
4 2 7 9.265 14.444 3.537 45.307 o                                               
4 2 8 528.694 628.178 25.054 0.567 o                                            
4 2 9 0.011 0.658 1.515 361.020 o                                               
4 2 10 7.526 6.425 1.952 106.651 o                                              
4 2 11 1303.280 1218.850 80.039 0.086 o                                         
4 2 12 389.650 369.651 8.974 1.507 o                                            
4 2 13 233.072 209.037 6.941 3.162 o                                            
4 2 14 1811.150 1837.340 33.010 0.106 o                                         
4 2 15 20.257 22.319 1.784 52.720 o                                             
4 2 16 6.765 11.487 1.889 100.469 o                                             
4 2 17 226.966 226.897 8.263 2.922 o                                            
4 2 18 76.583 76.552 3.900 12.140 o                                             
4 2 19 770.788 783.992 19.601 0.448 o                                           
4 2 20 872.822 884.738 21.815 0.362 o                                           
4 2 21 365.068 393.599 11.437 1.425 o                                           
4 2 22 12.644 14.775 1.983 71.171 o                                             
4 2 23 28.753 32.194 2.611 33.075 o                                             
4 2 24 204.125 198.915 7.040 3.548 o                                            
4 2 25 388.591 406.192 11.602 1.330 o                                           
4 2 26 282.164 296.753 9.090 2.151 o                                            
4 2 27 48.552 48.555 2.975 20.633 o                                             
4 2 28 99.827 97.772 4.528 8.907 o                                              
4 2 29 115.091 121.041 5.057 7.218 o                                            
4 2 30 11.908 11.007 1.587 89.740 o                                             
4 2 31 8.789 7.801 1.355 123.954 o                                              
4 2 32 4.786 6.280 1.190 188.316 o                                              
4 2 33 6.882 10.544 1.289 131.399 o                                             
4 3 4 337.632 347.690 14.213 1.410 o                                            
4 3 5 21.033 26.509 5.057 21.752 o                                              
4 3 6 497.261 479.196 14.924 0.910 o                                            
4 3 7 178.023 178.217 6.693 4.162 o                                             
4 3 8 4.151 6.753 1.226 191.555 o                                               
4 3 9 81.171 85.454 3.713 11.505 o                                              
4 3 10 4.268 2.551 1.016 266.688 o                                              
4 3 11 1294.060 1317.040 26.198 0.191 o                                         
4 3 12 972.465 1022.120 20.633 0.311 o                                          
4 3 13 25.191 28.900 3.041 33.114 o                                             
4 3 14 149.245 158.755 6.214 5.057 o                                            
4 3 15 48.395 45.095 2.215 23.336 o                                             
4 3 16 92.676 89.273 3.112 10.909 o                                             
4 3 17 5.346 4.505 0.960 217.814 o                                              
4 3 18 6.574 5.769 1.063 175.031 o                                              
4 3 19 0.210 0.381 0.876 944.827 o                                              
4 3 20 1001.680 1000.370 17.338 0.319 o                                         
4 3 21 347.301 347.723 7.531 1.794 o                                            
4 3 22 12.356 11.388 1.283 95.556 o                                             
4 3 23 191.174 190.455 4.952 4.237 o                                            
4 3 24 7.652 8.384 1.157 140.993 o                                              
4 3 25 225.390 232.813 5.511 3.327 o                                            
4 3 26 400.176 387.866 7.850 1.487 o                                            
4 3 27 4.040 5.446 0.945 240.166 o                                              
4 3 28 4.138 4.618 0.903 254.559 o                                              
4 3 29 9.128 8.495 1.454 114.724 o                                              
4 3 30 151.294 140.411 5.024 5.674 o                                            
4 3 31 35.956 27.996 2.016 33.453 o                                             
4 3 32 382.250 338.334 8.858 1.596 o                                            
4 4 4 132.129 129.438 8.477 4.799 o                                             
4 4 5 178.563 170.518 10.493 3.210 o                                            
4 4 6 118.129 105.302 4.373 7.849 o                                             
4 4 7 332.674 303.170 15.535 1.396 o                                            
4 4 8 2.462 0.959 1.554 243.451 o                                               
4 4 9 327.046 300.270 32.326 0.617 o                                            
4 4 10 693.997 718.653 46.589 0.251 o                                           
4 4 11 68.510 75.025 3.056 14.326 o                                             
4 4 12 100.910 101.672 4.793 8.523 o                                            
4 4 13 103.187 90.434 4.528 8.925 o                                             
4 4 14 0.968 2.082 1.223 380.210 o                                              
4 4 15 15.357 17.683 2.182 58.558 o                                             
4 4 16 23.974 20.857 2.314 43.485 o                                             
4 4 17 99.152 102.102 4.892 8.527 o                                             
4 4 18 31.916 24.294 2.446 34.656 o                                             
4 4 19 124.781 137.634 5.784 6.174 o                                            
4 4 20 74.243 72.516 2.704 14.194 o                                             
4 4 21 53.654 54.438 2.334 20.228 o                                             
4 4 22 199.662 189.691 4.717 4.141 o                                            
4 4 23 5.522 5.130 1.372 169.003 o                                              
4 4 24 363.567 340.173 6.927 1.768 o                                            
4 4 25 22.504 21.330 1.366 54.410 o                                             
4 4 26 34.885 41.745 1.798 31.075 o                                             
4 4 27 221.202 168.960 45.861 0.381 o                                           
4 4 28 431.500 293.307 91.773 0.098 o                                           
4 4 29 589.300 444.623 152.690 0.036 o                                          
4 5 4 58.261 66.735 4.363 13.969 o                                              
4 5 5 150.823 127.586 6.148 5.418 o                                             
4 5 6 20.220 18.245 2.479 47.005 o                                              
4 5 7 13.693 15.271 2.380 59.996 o                                              
4 5 8 61.935 67.330 4.429 13.375 o                                              
4 5 9 61.053 69.148 4.429 13.372 o                                              
4 5 10 8.306 3.933 1.520 134.267 o                                              
4 5 11 0.000 -1.025 1.421 434.524 o                                             
4 5 12 306.669 279.995 9.916 1.987 o                                            
4 5 13 103.774 100.019 5.355 7.979 o                                            
4 5 14 85.070 87.426 4.958 9.746 o                                              
4 5 15 465.184 445.856 13.651 1.031 o                                           
4 5 16 598.753 622.659 17.386 0.651 o                                           
4 5 17 0.070 0.198 1.454 402.076 o                                              
4 5 18 65.260 63.529 4.099 13.800 o                                             
4 5 19 3.183 5.255 1.686 168.455 o                                              
4 5 20 68.833 71.990 4.165 12.797 o                                             
4 5 21 446.925 452.368 12.957 1.083 o                                           
4 5 22 14.530 13.519 1.818 71.627 o                                             
4 5 23 7.241 7.007 1.454 134.229 o                                              
4 5 24 143.251 98.796 4.297 6.939 o                                             
4 5 25 22.956 15.072 1.686 55.240 o                                             
4 6 4 7.723 6.214 1.818 113.046 o                                               
4 6 5 2.591 2.248 1.653 207.062 o                                               
4 6 6 12.345 11.106 2.082 74.323 o                                              
4 6 7 22.512 22.080 2.512 42.298 o                                              
4 6 8 0.061 1.256 1.322 433.227 o                                               
4 6 9 11.252 12.693 2.016 76.928 o                                              
4 6 10 5.484 6.214 1.653 140.366 o                                              
4 6 11 0.443 -0.165 1.289 476.946 o                                             
4 6 12 0.002 0.661 1.289 488.778 o                                              
4 6 13 115.060 108.778 5.057 7.478 o                                            
4 6 14 189.104 191.280 6.941 3.827 o                                            
4 6 15 40.466 39.201 2.876 24.775 o                                             
4 6 16 2.631 0.264 1.091 380.110 o                                              
4 6 17 344.402 342.234 9.982 1.671 o                                            
4 6 18 15.415 12.164 1.653 74.564 o                                             
4 6 19 158.940 155.780 5.520 5.107 o                                            
4 6 20 171.813 134.758 4.859 5.260 o                                            
4 7 4 18.403 18.774 1.950 56.147 o                                              
4 7 5 75.873 76.023 3.702 12.500 o                                              
4 7 6 0.812 1.421 1.058 506.186 o                                               
4 7 7 0.227 0.793 1.025 674.414 o                                               
4 7 8 27.955 34.210 2.380 34.444 o                                              
4 7 9 14.470 15.832 1.686 71.522 o                                              
4 7 10 4.683 4.099 1.124 218.733 o                                              
4 7 11 76.981 79.097 3.404 12.598 o                                             
5 0 5 10.194 8.348 2.449 73.426 o                                               
5 0 7 507.517 486.002 15.681 0.869 o                                            
5 0 9 4283.270 4287.860 80.402 0.020 o                                          
5 0 11 563.370 593.262 9.373 0.844 o                                            
5 0 13 1003.840 972.917 26.861 0.279 o                                          
5 0 15 77.239 71.705 7.716 7.594 o                                              
5 0 17 136.714 153.599 6.016 5.501 o                                            
5 0 19 287.231 287.465 9.288 2.130 o                                            
5 0 21 731.905 736.461 19.006 0.489 o                                           
5 0 23 431.831 432.602 12.527 1.151 o                                           
5 0 25 126.305 121.603 5.289 6.647 o                                            
5 0 27 194.627 191.974 6.809 3.773 o                                            
5 0 29 54.977 45.680 2.843 19.770 o                                             
5 0 31 542.946 539.364 13.519 0.835 o                                           
5 0 33 26.779 39.003 2.082 35.480 o                                             
5 1 5 606.298 616.681 13.585 0.709 o                                            
5 1 6 726.193 750.021 12.813 0.548 o                                            
5 1 7 1349.270 1363.850 21.692 0.188 o                                          
5 1 8 311.141 298.779 12.700 1.686 o                                            
5 1 9 35.853 30.854 3.177 26.669 o                                              
5 1 10 1030.600 983.962 11.462 0.332 o                                          
5 1 11 6.712 6.047 0.712 194.740 o                                              
5 1 12 2.720 2.660 0.643 426.318 o                                              
5 1 13 495.215 485.765 7.786 1.091 o                                            
5 1 14 5.419 9.667 2.347 90.243 o                                               
5 1 15 60.347 60.656 2.244 18.169 o                                             
5 1 16 92.620 90.119 3.050 10.929 o                                             
5 1 17 277.074 308.312 14.130 1.669 o                                           
5 1 18 473.107 489.243 9.571 1.093 o                                            
5 1 19 3.921 3.167 0.988 272.652 o                                              
5 1 20 109.236 106.877 3.471 8.841 o                                            
5 1 21 743.544 755.127 13.649 0.526 o                                           
5 1 22 372.417 392.928 8.180 1.564 o                                            
5 1 23 180.635 188.775 4.919 4.456 o                                            
5 1 24 1.245 -0.011 0.970 608.178 o                                             
5 1 25 122.023 135.320 6.363 5.996 o                                            
5 1 26 8.233 9.601 1.306 123.709 o                                              
5 1 27 12.672 12.516 1.297 91.402 o                                             
5 1 28 354.044 368.951 7.386 1.724 o                                            
5 1 29 22.098 20.176 1.378 55.845 o                                             
5 1 30 304.131 305.921 4.987 2.308 o                                            
5 1 31 19.072 19.425 1.000 66.113 o                                             
5 1 32 62.531 58.237 1.519 19.032 o                                             
5 2 5 13.328 8.719 1.226 98.764 o                                               
5 2 6 5.004 5.017 0.912 224.832 o                                               
5 2 7 0.036 1.295 0.691 1164.820 o                                              
5 2 8 4.605 4.216 0.849 253.439 o                                               
5 2 9 1580.670 1510.840 84.203 0.070 o                                          
5 2 10 34.198 34.937 2.644 29.261 o                                             
5 2 11 253.763 294.703 9.156 2.326 o                                            
5 2 12 4.293 7.400 0.988 206.564 o                                              
5 2 13 275.840 276.203 6.128 2.546 o                                            
5 2 14 98.774 90.898 3.388 10.132 o                                             
5 2 15 43.151 50.014 2.251 24.156 o                                             
5 2 16 54.729 49.376 6.478 11.092 o                                             
5 2 17 36.750 44.153 2.892 25.148 o                                             
5 2 18 0.030 -0.083 0.824 1271.230 o                                            
5 2 19 1413.900 1488.350 34.342 0.150 o                                         
5 2 20 9.340 11.603 1.570 100.270 o                                             
5 2 21 3.603 0.331 1.223 290.101 o                                              
5 2 22 68.029 78.667 4.231 12.432 o                                             
5 2 23 55.104 61.512 3.702 16.153 o                                             
5 2 24 10.113 10.742 1.785 91.233 o                                             
5 2 25 25.630 18.774 2.115 44.808 o                                             
5 2 26 2.885 3.735 1.256 250.007 o                                              
5 2 27 33.697 30.872 2.446 31.622 o                                             
5 2 28 188.477 187.941 6.346 4.000 o                                            
5 2 29 3.654 2.644 1.025 285.420 o                                              
5 2 30 2.824 1.845 0.677 443.535 o                                              
5 2 31 29.152 30.310 1.950 37.729 o                                             
5 3 5 0.369 -0.006 0.968 808.712 o                                              
5 3 6 238.175 224.233 6.373 3.109 o                                             
5 3 7 48.523 35.978 5.454 14.588 o                                              
5 3 8 254.651 238.243 7.307 2.756 o                                             
5 3 9 680.094 698.401 15.660 0.574 o                                            
5 3 10 35.612 43.564 3.107 24.740 o                                             
5 3 11 544.990 539.794 14.874 0.803 o                                           
5 3 12 22.534 29.418 2.710 37.369 o                                             
5 3 13 100.708 101.275 4.892 8.466 o                                            
5 3 14 0.026 2.512 1.322 387.406 o                                              
5 3 15 0.347 0.661 1.388 398.926 o                                              
5 3 16 69.632 70.144 2.747 14.948 o                                             
5 3 17 343.304 337.439 7.310 1.850 o                                            
5 3 18 41.840 51.143 2.357 24.085 o                                             
5 3 19 138.948 145.298 4.164 6.302 o                                            
5 3 20 170.122 186.848 4.855 4.702 o                                            
5 3 21 7.908 7.844 1.110 143.574 o                                              
5 3 22 66.904 72.750 4.033 13.176 o                                             
5 3 23 183.782 182.223 6.776 4.015 o                                            
5 3 24 5.661 3.966 1.256 186.544 o                                              
5 3 25 8.371 9.057 1.587 111.803 o                                              
5 3 26 8.370 10.034 1.110 129.598 o                                             
5 3 27 59.976 52.387 2.033 19.532 o                                             
5 3 28 83.563 65.597 2.183 13.989 o                                             
5 3 29 60.665 54.641 1.870 19.380 o                                             
5 4 5 338.559 348.325 9.619 1.706 o                                             
5 4 6 62.056 47.527 2.503 18.724 o                                              
5 4 7 2084.080 2049.820 100.581 0.046 o                                         
5 4 8 10.050 13.925 2.082 76.808 o                                              
5 4 9 49.915 64.768 6.082 11.595 o                                              
5 4 10 17.377 22.794 2.248 50.667 o                                             
5 4 11 430.995 403.147 35.417 0.478 o                                           
5 4 12 349.537 326.028 17.683 1.195 o                                           
5 4 13 8.847 5.086 1.735 113.891 o                                              
5 4 14 53.159 50.486 2.569 20.305 o                                             
5 4 15 128.071 113.990 9.057 4.754 o                                            
5 4 16 19.066 15.906 1.571 62.910 o                                             
5 4 17 26.767 21.637 1.736 45.441 o                                             
5 4 18 167.083 170.881 4.858 4.942 o                                            
5 4 19 55.208 49.027 2.438 20.284 o                                             
5 4 20 2.642 2.571 0.951 351.286 o                                              
5 4 21 146.155 148.817 5.784 5.412 o                                            
5 4 22 91.736 82.178 3.537 10.906 o                                             
5 4 23 3.902 3.351 0.884 287.297 o                                              
5 4 24 62.984 62.803 13.618 3.804 o                                             
5 4 25 6.393 3.673 0.975 203.068 o                                              
5 4 26 27.328 14.634 3.785 29.992 o                                             
5 4 27 769.872 737.519 17.320 0.482 o                                           
5 5 5 834.782 857.932 22.476 0.378 o                                            
5 5 6 41.919 43.366 3.537 21.176 o                                              
5 5 7 74.199 86.666 4.859 10.667 o                                              
5 5 8 2.317 2.182 1.421 257.957 o                                               
5 5 9 44.763 41.218 3.438 21.070 o                                              
5 5 10 209.192 234.150 8.660 2.989 o                                            
5 5 11 11.364 9.387 1.884 85.794 o                                              
5 5 12 13.825 7.933 1.851 80.866 o                                              
5 5 13 1.091 0.727 1.289 390.200 o                                              
5 5 14 8.337 4.462 1.719 120.180 o                                              
5 5 15 24.068 43.366 3.305 28.247 o                                             
5 5 16 35.605 50.010 3.438 22.364 o                                             
5 5 17 22.009 21.452 2.347 44.840 o                                             
5 5 18 259.062 278.706 8.991 2.363 o                                            
5 5 19 122.649 115.720 5.024 7.040 o                                            
5 5 20 12.855 13.849 1.818 75.700 o                                             
5 5 21 2.959 3.801 1.223 252.746 o                                              
5 5 22 0.253 0.529 0.992 736.494 o                                              
5 6 5 137.804 148.872 6.181 5.464 o                                             
5 6 6 3.032 1.653 1.322 264.788 o                                               
5 6 7 59.570 58.835 3.636 15.797 o                                              
5 6 8 9.613 6.743 1.653 108.347 o                                               
5 6 9 11.731 17.386 2.082 68.004 o                                              
5 6 10 22.213 24.922 2.413 42.243 o                                             
5 6 11 17.314 18.477 2.082 56.221 o                                             
5 6 12 31.333 35.036 2.611 30.844 o                                             
5 6 13 21.302 21.154 2.082 48.726 o                                             
5 6 14 142.587 158.920 5.718 5.399 o                                            
5 6 15 160.489 147.583 5.355 5.223 o                                            
5 6 16 196.747 195.808 6.313 3.821 o                                            
5 6 17 392.574 401.829 10.577 1.372 o                                           
5 7 5 576.416 603.620 14.808 0.728 o                                            
6 0 6 891.418 912.242 13.903 0.395 o                                            
6 0 8 1086.270 1211.050 19.423 0.258 o                                          
6 0 10 686.147 705.794 9.430 0.630 o                                            
6 0 12 292.017 299.745 6.544 2.305 o                                            
6 0 14 724.045 696.632 18.014 0.517 o                                           
6 0 16 2213.800 2230.740 50.109 0.068 o                                         
6 0 18 445.028 460.334 13.122 1.073 o                                           
6 0 20 112.152 116.083 5.222 7.340 o                                            
6 0 22 68.675 70.866 3.933 13.239 o                                             
6 0 24 11.771 12.164 1.884 79.765 o                                             
6 0 26 111.235 110.398 4.627 7.895 o                                            
6 0 28 3.478 4.330 1.223 231.276 o                                              
6 0 30 5.597 2.248 0.892 247.844 o                                              
6 1 6 62.318 63.267 1.691 18.306 o                                              
6 1 7 17.194 25.146 1.727 55.895 o                                              
6 1 8 3.616 5.442 0.659 290.508 o                                               
6 1 9 384.921 395.314 5.041 1.631 o                                             
6 1 10 194.849 205.101 3.262 4.325 o                                            
6 1 11 25.091 23.810 1.172 50.438 o                                             
6 1 12 518.812 555.426 7.489 0.979 o                                            
6 1 13 10.355 14.133 1.136 102.560 o                                            
6 1 14 95.748 90.872 2.595 10.978 o                                             
6 1 15 145.728 157.785 3.581 6.067 o                                            
6 1 16 34.520 34.624 1.653 33.995 o                                             
6 1 17 864.596 854.677 12.366 0.430 o                                           
6 1 18 1525.260 1530.780 20.521 0.156 o                                         
6 1 19 9.174 8.530 1.036 132.264 o                                              
6 1 20 337.570 321.403 5.757 2.007 o                                            
6 1 21 9.223 10.057 1.054 125.050 o                                             
6 1 22 87.535 91.701 2.607 11.684 o                                             
6 1 23 163.323 155.220 3.435 5.611 o                                            
6 1 24 0.042 -0.697 0.762 1469.780 o                                            
6 1 25 284.551 289.959 5.051 2.510 o                                            
6 1 26 11.579 10.478 0.941 111.184 o                                            
6 1 27 28.098 27.296 1.228 44.430 o                                             
6 1 28 6.102 4.639 0.660 225.782 o                                              
6 1 29 12.758 10.121 0.744 109.816 o                                            
6 2 6 0.339 1.139 0.691 1039.180 o                                              
6 2 7 72.007 69.597 2.207 15.331 o                                              
6 2 8 362.515 373.527 11.651 1.453 o                                            
6 2 9 30.848 33.152 1.916 35.648 o                                              
6 2 10 26.015 23.032 1.636 46.311 o                                             
6 2 11 56.117 47.149 2.255 20.701 o                                             
6 2 12 25.075 25.436 4.694 22.842 o                                             
6 2 13 485.256 485.994 9.676 1.068 o                                            
6 2 14 1.002 2.644 0.958 472.107 o                                              
6 2 15 7.635 9.056 1.327 129.422 o                                              
6 2 16 680.952 669.219 12.469 0.623 o                                           
6 2 17 10.674 11.980 1.402 98.547 o                                             
6 2 18 250.708 252.998 6.053 2.876 o                                            
6 2 19 9.393 8.525 1.227 122.590 o                                              
6 2 20 43.070 42.323 2.174 25.827 o                                             
6 2 21 0.097 -0.717 0.977 884.109 o                                             
6 2 22 58.165 59.860 2.529 18.192 o                                             
6 2 23 163.906 162.887 6.082 4.740 o                                            
6 2 24 11.289 11.602 1.686 88.068 o                                             
6 2 25 0.133 0.826 1.124 591.798 o                                              
6 2 26 0.488 -0.331 1.124 601.405 o                                             
6 2 27 18.578 13.948 1.587 65.759 o                                             
6 2 28 1.746 2.082 1.025 402.795 o                                              
6 2 29 0.715 0.297 0.760 947.439 o                                              
6 3 6 350.959 351.159 11.073 1.562 o                                            
6 3 7 37.416 38.243 3.107 25.041 o                                              
6 3 8 1712.680 1669.950 39.003 0.112 o                                          
6 3 9 4606.760 4611.570 99.920 0.017 o                                          
6 3 10 2790.640 2736.250 61.050 0.045 o                                         
6 3 11 594.370 564.485 15.733 0.713 o                                           
6 3 12 282.650 267.146 6.302 2.512 o                                            
6 3 13 382.422 365.370 7.826 1.594 o                                            
6 3 14 247.538 264.984 6.234 2.828 o                                            
6 3 15 54.471 50.558 2.406 20.349 o                                             
6 3 16 95.041 84.396 3.454 10.618 o                                             
6 3 17 15.408 14.914 1.460 74.566 o                                             
6 3 18 17.554 14.979 1.402 69.832 o                                             
6 3 19 106.152 96.894 5.834 7.573 o                                             
6 3 20 27.074 28.205 1.752 41.700 o                                             
6 3 21 146.114 149.803 5.999 5.317 o                                            
6 3 22 24.871 20.936 1.447 50.574 o                                             
6 3 23 2.705 3.589 0.876 337.918 o                                              
6 3 24 4.872 3.943 0.853 249.140 o                                              
6 3 25 15.502 17.183 1.204 75.458 o                                             
6 3 26 492.268 487.819 11.916 0.994 o                                           
6 3 27 15.572 13.387 1.355 78.270 o                                             
6 4 6 1021.390 971.173 24.592 0.286 o                                           
6 4 7 23.619 28.922 2.843 35.664 o                                              
6 4 8 254.060 251.470 8.924 2.502 o                                             
6 4 9 452.010 450.219 13.354 1.062 o                                            
6 4 10 539.699 577.508 16.064 0.760 o                                           
6 4 11 367.879 344.978 10.941 1.522 o                                           
6 4 12 749.495 753.153 19.733 0.466 o                                           
6 4 13 8.260 11.701 1.917 92.165 o                                              
6 4 14 62.541 67.396 3.966 14.135 o                                             
6 4 15 104.213 88.087 4.495 8.961 o                                             
6 4 16 24.368 17.386 2.115 46.959 o                                             
6 4 17 78.689 90.136 4.429 10.700 o                                             
6 4 18 26.735 30.277 2.545 35.413 o                                             
6 4 19 35.090 39.466 2.743 27.362 o                                             
6 4 20 2.491 1.653 1.124 336.504 o                                              
6 4 21 0.076 1.058 1.058 644.096 o                                              
6 4 22 102.944 108.679 4.363 8.548 o                                            
6 4 23 1.154 2.942 0.992 428.933 o                                              
6 4 24 10.360 16.494 1.554 86.104 o                                             
6 5 6 11.481 12.525 1.425 92.997 o                                              
6 5 7 0.623 2.049 0.982 538.601 o                                               
6 5 8 7.416 5.994 1.115 158.769 o                                               
6 5 9 126.830 146.972 4.958 6.352 o                                             
6 5 10 10.078 7.413 1.240 121.129 o                                             
6 5 11 138.909 128.895 3.879 6.707 o                                            
6 5 12 148.186 145.485 11.337 3.408 o                                           
6 5 13 282.014 283.780 6.297 2.454 o                                            
6 5 14 3.578 6.201 1.355 192.327 o                                              
6 5 15 0.119 0.013 0.753 1421.920 o                                             
6 5 16 73.334 66.206 3.371 13.815 o                                             
6 5 17 40.282 35.830 2.380 27.526 o                                             
6 5 18 0.171 0.694 0.892 873.194 o                                              
6 5 19 18.075 16.494 1.587 64.112 o                                             
6 6 6 32.845 37.780 2.644 29.228 o                                              
6 6 7 136.683 141.270 5.355 5.954 o                                             
6 6 8 14.531 13.651 1.686 74.257 o                                              
6 6 9 27.390 33.681 2.380 34.986 o                                              
6 6 10 52.714 68.090 3.305 16.863 o                                             
6 6 11 172.199 207.344 6.478 4.073 o                                            
6 6 12 45.071 37.483 2.281 25.628 o                                             
7 0 7 427.188 449.538 7.424 1.318 o                                             
7 0 9 46.536 52.404 2.045 23.206 o                                              
7 0 11 172.717 186.056 4.846 4.658 o                                            
7 0 13 8.887 8.891 1.752 102.225 o                                              
7 0 15 61.344 64.289 3.834 14.744 o                                             
7 0 17 20.939 19.568 2.281 47.823 o                                             
7 0 19 2331.860 2387.810 53.084 0.061 o                                         
7 0 21 523.988 510.211 13.684 0.879 o                                           
7 0 23 497.238 505.286 13.254 0.935 o                                           
7 0 25 3.156 2.644 1.091 291.560 o                                              
7 0 27 10.503 11.569 1.421 99.742 o                                             
7 1 7 0.490 0.579 0.660 1169.730 o                                              
7 1 8 1.599 1.396 0.684 627.995 o                                               
7 1 9 9.899 12.882 1.032 111.566 o                                              
7 1 10 121.933 136.787 2.845 7.668 o                                            
7 1 11 567.153 559.421 6.785 0.900 o                                            
7 1 12 774.745 774.289 11.386 0.515 o                                           
7 1 13 1.076 0.585 0.853 685.475 o                                              
7 1 14 146.171 156.516 3.874 5.983 o                                            
7 1 15 307.083 315.430 5.693 2.213 o                                            
7 1 16 664.245 685.361 10.248 0.654 o                                           
7 1 17 297.231 300.394 5.432 2.348 o                                            
7 1 18 0.139 0.677 0.744 1177.140 o                                             
7 1 19 169.619 160.858 3.517 5.340 o                                            
7 1 20 282.697 280.162 5.025 2.566 o                                            
7 1 21 0.928 0.826 0.912 639.528 o                                              
7 1 22 28.879 32.883 1.412 40.010 o                                             
7 1 23 20.708 20.375 1.500 56.695 o                                             
7 1 24 121.577 119.714 2.595 8.217 o                                            
7 1 25 108.684 106.449 1.812 9.753 o                                            
7 1 26 12.132 9.245 0.762 116.080 o                                             
7 2 7 0.395 0.764 0.774 961.730 o                                               
7 2 8 54.071 50.910 2.022 21.246 o                                              
7 2 9 18.331 16.917 1.266 67.600 o                                              
7 2 10 15.265 19.015 1.330 71.632 o                                             
7 2 11 211.103 208.235 5.372 3.699 o                                            
7 2 12 121.115 117.868 5.255 6.926 o                                            
7 2 13 330.887 314.238 9.850 1.796 o                                            
7 2 14 37.683 34.739 2.876 26.651 o                                             
7 2 15 1499.100 1553.840 35.929 0.136 o                                         
7 2 16 1715.270 1791.260 40.755 0.106 o                                         
7 2 17 1647.070 1714.380 39.069 0.114 o                                         
7 2 18 985.662 1014.270 24.393 0.290 o                                          
7 2 19 76.701 67.495 3.669 12.916 o                                             
7 2 20 85.837 83.493 3.999 10.871 o                                             
7 2 21 172.331 171.712 6.016 4.505 o                                            
7 2 22 154.037 145.831 5.255 5.443 o                                            
7 2 23 5.048 6.478 1.355 167.765 o                                              
7 2 24 159.459 157.962 5.222 5.165 o                                            
7 2 25 168.835 165.267 5.189 4.874 o                                            
7 3 7 9.728 11.007 2.082 82.314 o                                               
7 3 8 166.955 163.283 6.908 4.421 o                                             
7 3 9 248.974 231.452 5.729 3.040 o                                             
7 3 10 1.443 0.573 0.968 536.393 o                                              
7 3 11 93.784 81.874 3.052 11.186 o                                             
7 3 12 292.171 296.647 6.709 2.301 o                                            
7 3 13 142.338 140.241 4.101 6.296 o                                            
7 3 14 6.505 9.500 1.223 143.087 o                                              
7 3 15 2.132 1.720 0.911 429.853 o                                              
7 3 16 304.076 321.046 6.908 2.131 o                                            
7 3 17 506.020 537.620 10.081 0.969 o                                           
7 3 18 438.479 465.277 8.889 1.222 o                                            
7 3 19 130.633 134.930 3.638 7.010 o                                            
7 3 20 430.815 427.036 9.635 1.267 o                                            
7 3 21 31.426 32.968 1.851 35.664 o                                             
7 3 22 7.390 6.160 0.840 175.035 o                                              
7 3 23 39.279 48.303 1.738 27.535 o                                             
7 4 7 56.130 66.503 4.132 14.720 o                                              
7 4 8 302.399 332.285 10.709 1.816 o                                            
7 4 9 5.362 5.057 1.620 149.954 o                                               
7 4 10 8.754 13.982 2.049 81.676 o                                              
7 4 11 8.706 4.264 1.520 129.556 o                                              
7 4 12 105.089 99.193 4.793 8.367 o                                             
7 4 13 369.531 358.397 10.775 1.503 o                                           
7 4 14 11.620 7.173 1.620 98.185 o                                              
7 4 15 16.332 14.610 1.917 64.272 o                                             
7 4 16 0.591 0.132 1.058 634.283 o                                              
7 4 17 12.877 15.204 1.785 74.503 o                                             
7 4 18 0.194 0.694 0.959 771.973 o                                              
7 4 19 0.476 0.430 0.892 816.550 o                                              
7 4 20 119.905 112.910 4.198 7.688 o                                            
7 5 7 16.797 16.394 2.016 59.922 o                                              
7 5 8 42.590 39.928 2.876 23.929 o                                              
7 5 9 47.105 43.069 2.876 22.061 o                                              
7 5 10 0.528 2.148 1.157 441.969 o                                              
7 5 11 18.668 16.824 1.851 58.757 o                                             
7 5 12 105.752 105.870 4.396 8.448 o                                            
7 5 13 86.952 76.750 3.504 11.604 o                                             
7 5 14 71.673 70.536 3.239 13.943 o                                             
8 0 8 151.348 147.379 3.400 6.107 o                                             
8 0 10 11.469 12.002 1.071 104.045 o                                            
8 0 12 48.410 54.041 2.375 21.567 o                                             
8 0 14 720.740 717.809 14.081 0.553 o                                           
8 0 16 1158.950 1196.500 28.195 0.218 o                                         
8 0 18 29.142 32.279 1.712 38.403 o                                             
8 0 20 211.292 211.376 6.743 3.435 o                                            
8 0 22 632.133 662.653 15.965 0.625 o                                           
8 1 8 3.609 2.565 0.657 362.398 o                                               
8 1 9 22.259 18.931 1.110 59.151 o                                              
8 1 10 18.229 18.074 1.342 65.516 o                                             
8 1 11 50.082 55.222 2.226 21.302 o                                             
8 1 12 24.191 26.353 1.437 48.058 o                                             
8 1 13 46.639 51.090 1.901 23.743 o                                             
8 1 14 278.068 291.846 5.241 2.540 o                                            
8 1 15 200.007 199.514 4.001 4.171 o                                            
8 1 16 13.930 14.968 1.122 85.529 o                                             
8 1 17 356.947 367.162 5.998 1.780 o                                            
8 1 18 230.886 229.511 4.192 3.446 o                                            
8 1 19 26.596 27.864 1.387 44.785 o                                             
8 1 20 148.854 144.274 2.932 6.376 o                                            
8 1 21 87.486 81.332 1.991 12.710 o                                             
8 1 22 355.690 362.648 4.697 1.849 o                                            
8 1 23 1253.090 1267.070 27.897 0.197 o                                         
8 2 8 35.923 30.326 1.524 35.048 o                                              
8 2 9 1.004 0.596 0.729 829.832 o                                               
8 2 10 8.357 10.425 1.934 93.804 o                                              
8 2 11 6.014 4.334 1.012 200.633 o                                              
8 2 12 161.772 164.143 6.115 4.761 o                                            
8 2 13 5.883 6.611 1.520 144.292 o                                              
8 2 14 0.043 0.397 1.256 524.165 o                                              
8 2 15 22.749 20.824 2.082 47.194 o                                             
8 2 16 72.512 74.833 3.636 13.020 o                                             
8 2 17 1.519 3.206 1.223 317.854 o                                              
8 2 18 17.374 18.940 1.851 59.176 o                                             
8 2 19 27.447 29.120 2.115 38.419 o                                             
8 2 20 46.060 49.221 1.776 24.572 o                                             
8 2 21 391.796 397.423 7.093 1.529 o                                            
8 3 8 28.175 34.262 1.939 37.041 o                                              
8 3 9 0.576 2.190 0.955 552.950 o                                               
8 3 10 19.536 18.433 1.473 60.816 o                                             
8 3 11 184.077 167.420 4.342 4.731 o                                            
8 3 12 137.596 141.179 7.734 4.898 o                                            
8 3 13 2.562 2.683 0.874 373.544 o                                              
8 3 14 0.270 1.195 0.876 785.498 o                                              
8 3 15 34.158 34.252 1.698 34.148 o                                             
8 3 16 14.505 15.016 1.487 76.465 o                                             
8 3 17 10.215 9.982 1.322 108.840 o                                             
8 3 18 3.098 4.099 0.992 285.096 o                                              
8 3 19 0.242 1.124 0.826 871.507 o                                              
8 4 8 155.507 154.888 6.049 5.018 o                                             
8 4 9 0.030 -0.430 1.157 650.044 o                                              
8 4 10 26.597 22.476 2.148 41.730 o                                             
8 4 11 33.791 39.201 2.677 28.299 o                                             
8 4 12 1.624 -0.364 0.992 535.245 o                                             
8 4 13 37.149 26.905 2.182 32.216 o                                             
8 4 14 15.609 15.138 1.686 69.547 o                                             
8 4 15 7.227 9.652 1.355 128.853 o                                              
9 0 9 209.678 224.106 5.196 3.635 o                                             
9 0 11 258.459 263.857 5.698 2.790 o                                            
9 0 13 19.479 19.759 1.374 60.858 o                                             
9 0 15 270.687 268.133 5.451 2.684 o                                            
9 0 17 126.162 124.975 4.462 7.017 o                                            
9 1 9 12.992 13.522 0.935 95.896 o                                              
9 1 10 40.346 39.271 1.353 30.323 o                                             
9 1 11 8.667 9.170 0.790 143.711 o                                              
9 1 12 161.020 165.005 2.862 5.666 o                                            
9 1 13 28.561 26.674 1.073 45.078 o                                             
9 1 14 60.687 61.569 1.722 18.804 o                                             
9 1 15 364.933 366.326 4.875 1.789 o                                            
9 1 16 1.033 0.641 0.486 1121.600 o                                             
9 1 17 191.929 196.520 2.916 4.514 o                                            
9 1 18 58.080 56.852 2.479 18.623 o                                             
9 2 9 0.153 0.920 0.838 925.248 o                                               
9 2 10 382.276 383.141 7.326 1.582 o                                            
9 2 11 6.018 6.746 1.173 167.739 o                                              
9 2 12 91.866 94.863 2.710 11.059 o                                             
9 2 13 275.889 287.622 5.679 2.539 o                                            
9 2 14 289.903 309.425 5.913 2.334 o                                            
9 2 15 11.612 10.343 0.959 110.934 o                                            
9 2 16 242.931 242.962 7.239 2.849 o                                            
9 3 9 6.483 4.132 1.124 184.108 o                                               
9 3 10 111.792 105.043 3.867 8.498 o                                            
9 3 11 45.951 44.159 2.314 24.010 o                                             
9 3 12 199.244 182.818 5.421 4.069 o                                            
10 0 10 206.095 229.093 6.346 3.460 o                                           
10 1 10 104.658 96.615 3.471 9.453 o                                            
10 1 11 17.673 15.700 1.322 69.852 o                                            
