# Supplementary material for: Crystal structures of two different multi-component crystals consisting of 1-(3,4-di­meth­oxy­benz­yl)-6,7-di­meth­oxy­iso­quinoline and fumaric acid
Source: Acta Crystallogr E Crystallogr Commun. 2024 Oct 11;80(Pt 11):1146–50. doi: 10.1107/S2056989024009794 (PMC11660478; doi:10.1107/S2056989024009794)
Supplement: Supplementary file 4 [file e-80-01146-Isup4.mol]

Papaverine and Fumaric acid.mol
  ChemDraw08132416272D

 33 34  0  0  0  0  0  0  0  0999 V2000
    5.6561    1.6500    0.0000 C   0  0  0  0  0  0  0  0  0  0  0  0
    4.9417    2.0625    0.0000 O   0  0  0  0  0  0  0  0  0  0  0  0
    4.2272    1.6500    0.0000 C   0  0  0  0  0  0  0  0  0  0  0  0
    4.2272    0.8250    0.0000 C   0  0  0  0  0  0  0  0  0  0  0  0
    4.9417    0.4125    0.0000 O   0  0  0  0  0  0  0  0  0  0  0  0
    5.6561    0.8250    0.0000 C   0  0  0  0  0  0  0  0  0  0  0  0
    3.5127    0.4125    0.0000 C   0  0  0  0  0  0  0  0  0  0  0  0
    2.7983    0.8250    0.0000 C   0  0  0  0  0  0  0  0  0  0  0  0
    2.0838    0.4125    0.0000 C   0  0  0  0  0  0  0  0  0  0  0  0
    2.0838   -0.4125    0.0000 C   0  0  0  0  0  0  0  0  0  0  0  0
    2.7983   -0.8250    0.0000 N   0  0  0  0  0  0  0  0  0  0  0  0
    2.7983   -1.6500    0.0000 C   0  0  0  0  0  0  0  0  0  0  0  0
    2.0838   -2.0625    0.0000 C   0  0  0  0  0  0  0  0  0  0  0  0
    1.3693   -1.6500    0.0000 C   0  0  0  0  0  0  0  0  0  0  0  0
    0.6548   -2.0625    0.0000 C   0  0  0  0  0  0  0  0  0  0  0  0
   -0.0596   -1.6500    0.0000 C   0  0  0  0  0  0  0  0  0  0  0  0
   -0.7741   -2.0625    0.0000 O   0  0  0  0  0  0  0  0  0  0  0  0
   -1.4886   -1.6500    0.0000 C   0  0  0  0  0  0  0  0  0  0  0  0
   -0.0596   -0.8250    0.0000 C   0  0  0  0  0  0  0  0  0  0  0  0
   -0.7741   -0.4125    0.0000 O   0  0  0  0  0  0  0  0  0  0  0  0
   -1.4886   -0.8250    0.0000 C   0  0  0  0  0  0  0  0  0  0  0  0
    0.6548   -0.4125    0.0000 C   0  0  0  0  0  0  0  0  0  0  0  0
    1.3693   -0.8250    0.0000 C   0  0  0  0  0  0  0  0  0  0  0  0
    2.7983    1.6500    0.0000 C   0  0  0  0  0  0  0  0  0  0  0  0
    3.5127    2.0625    0.0000 C   0  0  0  0  0  0  0  0  0  0  0  0
   -4.9417    0.3025    0.0000 C   0  0  0  0  0  0  0  0  0  0  0  0
   -4.2272    0.7150    0.0000 C   0  0  0  0  0  0  0  0  0  0  0  0
   -3.5127    0.3025    0.0000 C   0  0  0  0  0  0  0  0  0  0  0  0
   -2.7983    0.7150    0.0000 C   0  0  0  0  0  0  0  0  0  0  0  0
   -4.9417   -0.5225    0.0000 O   0  0  0  0  0  0  0  0  0  0  0  0
   -5.6561    0.7150    0.0000 O   0  0  0  0  0  0  0  0  0  0  0  0
   -2.7983    1.5400    0.0000 O   0  0  0  0  0  0  0  0  0  0  0  0
   -2.0838    0.3025    0.0000 O   0  0  0  0  0  0  0  0  0  0  0  0
  1  2  1  0      
  2  3  1  0      
  3  4  2  0      
  4  5  1  0      
  5  6  1  0      
  4  7  1  0      
  7  8  2  0      
  8  9  1  0      
  9 10  1  0      
 10 11  2  0      
 11 12  1  0      
 12 13  2  0      
 13 14  1  0      
 14 15  2  0      
 15 16  1  0      
 16 17  1  0      
 17 18  1  0      
 16 19  2  0      
 19 20  1  0      
 20 21  1  0      
 19 22  1  0      
 22 23  2  0      
 10 23  1  0      
 14 23  1  0      
  8 24  1  0      
 24 25  2  0      
  3 25  1  0      
 26 27  1  0      
 27 28  2  0      
 28 29  1  0      
 26 30  2  0      
 26 31  1  0      
 29 32  2  0      
 29 33  1  0      
M  END
